# Supplementary material for: Reactive oxygen species regulate leaf pulvinus abscission zone cell separation in response to water-deficit stress in cassava
Source: Sci Rep. 2016 Feb 22;6:21542. doi: 10.1038/srep21542 (PMC4761936; doi:10.1038/srep21542)
Supplement: Supplemental Data S1 [file srep21542-s1.xls]

## Sheet: Sheet1
List of 4002 differentially expressed genes in AZ under drought by Self Organizing Tree Algorithm (SOTA) clustering
ProbeSetID	T2_vs_T1 q-value(%)	T2_vs_T1 Fold Change	T3_vs_T1 q-value(%)	T3_vs_T1 Fold Change	T4_vs_T1q-value(%)	T4_vs_T1 Fold Change	T5_vs_T1 q-value(%)	T5_vs_T1Fold Change	T6_vs_T1 q-value(%)	T6_vs_T1 Fold Change	BEST ARABIDOPSIS TAIR10 HIT SYMBOL
cassava4.1_001723M	56.3533	1.243	14.2477	1.6081	1.86329	1.8509	2.30924	1.7948	0.456708	2.1368	"1,2-ALPHA-L-FUCOSIDASES"
cassava4.1_019785M	29.3799	0.6654	65.3377	1.1631	1.36692	1.9541	4.20354	1.7991	0.507845	2.127	"2 IRON, 2 SULFUR CLUSTER BINDING"
cassava4.1_009505M	2.45066	1.7322	14.2477	1.3712	0.374655	1.7119	0.475006	2.1781	0.0410168	2.1071	"26S PROTEASOME, REGULATORY SUBUNIT RPN7;PROTEASOME COMPONENT (PCI) DOMAIN"
cassava4.1_011263M	9.69536	0.5504	11.8282	0.4858	2.272	0.4972	0.251482	0.4303	3.65591	0.5187	"3-DEHYDROQUINATE SYNTHASE, PUTATIVE"
cassava4.1_009982M	0.496236	2.1932	3.43799	2.0066	0.0447785	2.9068	0.246213	2.8786	0.0410168	2.9572	"3-PHOSPHOINOSITIDE-DEPENDENT PROTEIN KINASE-1, PUTATIVE"
cassava4.1_022232M	30.2503	0.7622	44.8554	0.8604	1.64486	0.6834	0	0.3946	0.0540261	0.2876	"ABSCISIC ACID-RESPONSIVE (TB2/DP1, HVA22) FAMILY PROTEIN"
cassava4.1_005979M	11.2226	0.5527	24.4495	0.6905	3.59711	0.5832	0.475006	0.4804	0.35678	0.4512	"AGC (CAMP-DEPENDENT, CGMP-DEPENDENT AND PROTEIN KINASE C) KINASE FAMILY PROTEIN"
cassava4.1_023934M	12.4764	0.6546	65.5668	0.999	54.481	1.1214	0.0854181	0.4189	0.0540261	0.2871	"AGC (CAMP-DEPENDENT, CGMP-DEPENDENT AND PROTEIN KINASE C) KINASE FAMILY PROTEIN"
cassava4.1_029727M	19.5519	0.6798	11.3875	0.5162	0	0.2088	0	0.1344	0	0.1085	"AGC (CAMP-DEPENDENT, CGMP-DEPENDENT AND PROTEIN KINASE C) KINASE FAMILY PROTEIN"
cassava4.1_017860M	0.776256	0.3381	26.7732	0.7514	0.345434	0.5986	3.97751	0.5767	0.869747	0.6971	"ATPASE, F0/V0 COMPLEX, SUBUNIT C PROTEIN"
cassava4.1_033530M	16.5896	1.6747	38.9494	1.4336	19.4327	1.4574	18.0428	1.4787	0.282509	2.4396	"ATPASE, F1 COMPLEX, ALPHA SUBUNIT PROTEIN"
cassava4.1_010983M	15.915	0.679	0	2.3765	0	7.4196	0	5.4262	0	8.7897	"BETA-1,3-GLUCANASE 3"
cassava4.1_009272M	17.8888	1.5588	28.0875	1.4548	0.502145	2.0924	32.813	1.1995	6.36957	1.471	"BETA-1,4-N-ACETYLGLUCOSAMINYLTRANSFERASE FAMILY PROTEIN"
cassava4.1_017915M	17.3194	0.543	11.8282	0.5836	10.6121	0.6726	0.0400247	0.1496	0.941113	0.5371	"CAP (CYSTEINE-RICH SECRETORY PROTEINS, ANTIGEN 5, AND PATHOGENESIS-RELATED 1 PROTEIN) SUPERFAMILY PROTEIN"
cassava4.1_014867M	0.507357	0.3702	58.2235	0.9423	55.5406	0.9636	25.8347	1.2199	28.5385	1.168	"CHOLINE MONOOXYGENASE, PUTATIVE (CMO-LIKE)"
cassava4.1_001424M	41.5618	1.5003	2.5656	1.556	4.10525	1.6524	0.186317	2.9104	0.0410168	2.8773	"COATOMER, BETA\' SUBUNIT"
cassava4.1_007271M	43.2115	0.8013	5.02804	0.5621	0.136846	0.4379	0.0981623	0.3129	0.0540261	0.366	"COENZYME F420 HYDROGENASE FAMILY / DEHYDROGENASE, BETA SUBUNIT FAMILY"
cassava4.1_012971M	58.5268	1.2668	13.4269	1.7655	1.03604	2.2897	0.572242	2.5649	0.380258	2.66	"CORE-2/I-BRANCHING BETA-1,6-N-ACETYLGLUCOSAMINYLTRANSFERASE FAMILY PROTEIN"
cassava4.1_009098M	64.2899	1.1504	5.02804	0.6652	0.0578322	0.4632	0	0.4109	0	0.2954	"CORE-2/I-BRANCHING BETA-1,6-N-ACETYLGLUCOSAMINYLTRANSFERASE FAMILY PROTEIN"
cassava4.1_008154M	17.3194	0.6367	0.56587	0.4094	0.0411813	0.253	0	0.2071	0	0.245	"CORE-2/I-BRANCHING BETA-1,6-N-ACETYLGLUCOSAMINYLTRANSFERASE FAMILY PROTEIN"
cassava4.1_009439M	23.7301	0.6795	3.22724	0.4544	0	0.2136	0	0.1582	0	0.1436	"CORE-2/I-BRANCHING BETA-1,6-N-ACETYLGLUCOSAMINYLTRANSFERASE FAMILY PROTEIN"
cassava4.1_032585M	44.738	0.6604	1.00801	0.32	0.204722	0.3556	2.61905	0.4991	1.76205	0.5405	"CYTOCHROME P450, FAMILY 705, SUBFAMILY A, POLYPEPTIDE 27"
cassava4.1_005312M	30.2503	0.7703	15.0308	0.5642	1.64486	0.4133	0.132519	0.2414	2.14895	0.4194	"CYTOCHROME P450, FAMILY 706, SUBFAMILY A, POLYPEPTIDE 6"
cassava4.1_017291M	0.369646	10.2893	0.574163	8.8475	0.0447785	14.3586	2.48485	5.0423	0.0410168	14.3305	"CYTOCHROME P450, FAMILY 707, SUBFAMILY A, POLYPEPTIDE 1"
cassava4.1_007006M	1.59637	7.3712	2.91885	5.9942	0.193905	9.1695	4.20354	3.7956	0.0786899	11.7676	"CYTOCHROME P450, FAMILY 707, SUBFAMILY A, POLYPEPTIDE 1"
cassava4.1_006983M	24.4522	0.4185	0.694814	0.3991	0.0411813	0.2845	0	0.1421	0	0.1547	"CYTOCHROME P450, FAMILY 707, SUBFAMILY A, POLYPEPTIDE 4"
cassava4.1_005680M	52.2592	0.901	46.2908	0.8667	9.67986	0.7189	0.274225	0.4147	0.369357	0.5034	"CYTOCHROME P450, FAMILY 709, SUBFAMILY B, POLYPEPTIDE 2"
cassava4.1_005817M	55.7721	0.9353	17.9626	0.6037	0.0656986	0.2171	0.0981623	0.0505	0	0.0697	"CYTOCHROME P450, FAMILY 71, SUBFAMILY B, POLYPEPTIDE 10"
cassava4.1_032565M	62.3376	1.1775	0.294161	3.4507	0	10.2353	0	9.1091	0	11.89	"CYTOCHROME P450, FAMILY 71, SUBFAMILY B, POLYPEPTIDE 34"
cassava4.1_011188M	42.3689	1.2777	0.747688	2.0859	0	3.3189	0.0486218	2.419	0	4.1076	"CYTOCHROME P450, FAMILY 71, SUBFAMILY B, POLYPEPTIDE 34"
cassava4.1_005635M	17.8888	1.9429	3.92429	1.7617	0.130439	2.5418	0.315723	2.4125	0.0410168	3.1398	"CYTOCHROME P450, FAMILY 71, SUBFAMILY B, POLYPEPTIDE 34"
cassava4.1_009296M	63.5322	0.9904	38.1074	0.5489	5.83568	0.2775	8.92477	0.2786	0.274114	0.1035	"CYTOCHROME P450, FAMILY 71, SUBFAMILY B, POLYPEPTIDE 34"
cassava4.1_005931M	50.6812	0.7944	28.6726	0.4104	1.13827	0.2193	6.36843	0.2866	0.0656621	0.0968	"CYTOCHROME P450, FAMILY 71, SUBFAMILY B, POLYPEPTIDE 34"
cassava4.1_024427M	16.5896	0.4896	8.83641	0.5236	0.567421	0.3923	0.0527939	0.1829	0.12248	0.2092	"CYTOCHROME P450, FAMILY 71, SUBFAMILY B, POLYPEPTIDE 35"
cassava4.1_029554M	14.8612	0.4798	3.22724	0.4237	0.0835437	0.33	0.0854181	0.2616	0.0540261	0.2809	"CYTOCHROME P450, FAMILY 71, SUBFAMILY B, POLYPEPTIDE 37"
cassava4.1_005997M	21.7703	0.6694	55.2276	0.8983	22.6734	0.7732	0.684722	0.5011	0.108952	0.4188	"CYTOCHROME P450, FAMILY 71, SUBFAMILY B, POLYPEPTIDE 4"
cassava4.1_005972M	15.915	1.6604	9.98492	1.9438	0.0447785	3.9994	0.684722	2.5865	0	5.4226	"CYTOCHROME P450, FAMILY 710, SUBFAMILY A, POLYPEPTIDE 1"
cassava4.1_005510M	60.662	0.9317	12.8173	0.5643	5.83568	0.587	1.02759	0.4763	0.472812	0.4488	"CYTOCHROME P450, FAMILY 711, SUBFAMILY A, POLYPEPTIDE 1"
cassava4.1_012118M	43.2115	0.7818	46.2908	0.8439	15.172	0.7126	1.40456	0.5521	0.198728	0.4567	"CYTOCHROME P450, FAMILY 714, SUBFAMILY A, POLYPEPTIDE 1"
cassava4.1_029290M	47.9009	0.7655	54.6887	0.8847	12.9937	0.6915	3.78442	0.4997	0.435254	0.4267	"CYTOCHROME P450, FAMILY 714, SUBFAMILY A, POLYPEPTIDE 1"
cassava4.1_017308M	24.4522	0.5785	3.92429	0.5654	2.53248	0.4833	0.123425	0.3429	0	0.3354	"CYTOCHROME P450, FAMILY 714, SUBFAMILY A, POLYPEPTIDE 1"
cassava4.1_015765M	41.5618	0.7313	14.58	0.6953	0.374655	0.4985	0.398202	0.3152	0	0.2398	"CYTOCHROME P450, FAMILY 714, SUBFAMILY A, POLYPEPTIDE 1"
cassava4.1_024049M	48.6885	0.844	44.8554	0.8605	0.0578322	0.3863	0	0.2036	0	0.2056	"CYTOCHROME P450, FAMILY 714, SUBFAMILY A, POLYPEPTIDE 1"
cassava4.1_014485M	21.7703	0.5918	1.30358	0.4853	0.0411813	0.3604	0	0.2224	0	0.1966	"CYTOCHROME P450, FAMILY 714, SUBFAMILY A, POLYPEPTIDE 1"
cassava4.1_032139M	20.0689	0.5816	17.9626	0.5573	0.0411813	0.2556	0	0.1337	0	0.1172	"CYTOCHROME P450, FAMILY 714, SUBFAMILY A, POLYPEPTIDE 1"
cassava4.1_011087M	30.2503	0.684	11.8282	0.2303	0	0.0466	0	0.03	0	0.0469	"CYTOCHROME P450, FAMILY 714, SUBFAMILY A, POLYPEPTIDE 1"
cassava4.1_007068M	7.37142	0.492	1.17304	0.5464	0.136846	0.4618	0.164566	0.4498	2.90341	0.6578	"CYTOCHROME P450, FAMILY 714, SUBFAMILY A, POLYPEPTIDE 1"
cassava4.1_005649M	5.63862	0.5035	10.5822	0.6694	2.42006	0.6763	0	0.4091	1.92647	0.5348	"CYTOCHROME P450, FAMILY 714, SUBFAMILY A, POLYPEPTIDE 1"
cassava4.1_005873M	15.915	1.4319	31.2991	1.2341	0.0634436	2.0742	0	2.4489	1.92647	1.586	"CYTOCHROME P450, FAMILY 715, SUBFAMILY A, POLYPEPTIDE 1"
cassava4.1_033830M	6.91898	0.2722	3.01758	0.4856	0.0411813	0.2997	0.0400247	0.1271	0	0.2557	"CYTOCHROME P450, FAMILY 72, SUBFAMILY A, POLYPEPTIDE 15"
cassava4.1_008395M	25.8745	0.6644	19.7023	0.593	1.09331	0.3997	0.315723	0.2873	0.032967	0.1916	"CYTOCHROME P450, FAMILY 722, SUBFAMILY A, POLYPEPTIDE 1"
cassava4.1_006164M	68.5237	1.0531	6.37695	1.9101	0.450252	2.5123	1.96727	2.0575	37.428	1.2527	"CYTOCHROME P450, FAMILY 76, SUBFAMILY C, POLYPEPTIDE 1"
cassava4.1_015605M	0	7.1348	28.0875	1.6868	1.36692	2.1004	0	5.1792	0.164799	2.5609	"CYTOCHROME P450, FAMILY 76, SUBFAMILY C, POLYPEPTIDE 4"
cassava4.1_006327M	29.3799	0.692	46.8699	0.7643	4.10525	0.5774	0.475006	0.3255	0.274114	0.3824	"CYTOCHROME P450, FAMILY 76, SUBFAMILY G, POLYPEPTIDE 1"
cassava4.1_024167M	28.7099	0.4081	0.616693	0.2959	0.0411813	0.2464	0.0400247	0.1679	0.0540261	0.2367	"CYTOCHROME P450, FAMILY 76, SUBFAMILY G, POLYPEPTIDE 1"
cassava4.1_005993M	41.5618	0.64	23.1404	0.5442	1.35824	0.5767	42.7722	0.8937	0.032967	0.2175	"CYTOCHROME P450, FAMILY 77, SUBFAMILY B, POLYPEPTIDE 1"
cassava4.1_005428M	17.3194	0.6759	25.684	1.4779	0.0812142	2.105	49.7277	1.0487	0.751503	0.6661	"CYTOCHROME P450, FAMILY 78, SUBFAMILY A, POLYPEPTIDE 6"
cassava4.1_005079M	63.2671	1.1696	24.4495	0.45	0.0578322	0.0857	0.0981623	0.015	0	0.0165	"CYTOCHROME P450, FAMILY 79, SUBFAMILY B, POLYPEPTIDE 2"
cassava4.1_005059M	68.5237	1.0692	21.4577	0.3918	0.0578322	0.0608	0.0634714	0.0143	0	0.0135	"CYTOCHROME P450, FAMILY 79, SUBFAMILY B, POLYPEPTIDE 2"
cassava4.1_027805M	30.2503	0.7525	57.0215	1.3255	61.2472	1.0477	50.6575	1.0927	0.0540261	0.488	"CYTOCHROME P450, FAMILY 81, SUBFAMILY D, POLYPEPTIDE 2"
cassava4.1_006098M	3.46271	4.7038	0	11.1222	0	14.7116	0	17.32	0.0167259	10.2867	"CYTOCHROME P450, FAMILY 81, SUBFAMILY D, POLYPEPTIDE 3"
cassava4.1_006029M	16.9704	0.6058	49.5339	1.2671	47.306	0.8879	2.94192	0.4403	0.484461	0.4778	"CYTOCHROME P450, FAMILY 81, SUBFAMILY D, POLYPEPTIDE 3"
cassava4.1_031481M	24.4522	0.6658	55.2276	0.8599	5.28371	0.563	1.082	0.3599	0.941113	0.3958	"CYTOCHROME P450, FAMILY 81, SUBFAMILY D, POLYPEPTIDE 5"
cassava4.1_022747M	16.5896	0.7482	69.4701	1.0646	61.8651	1.018	0.926256	0.4814	0	0.4288	"CYTOCHROME P450, FAMILY 81, SUBFAMILY D, POLYPEPTIDE 8"
cassava4.1_006079M	39.2365	0.7642	48.2993	0.8075	13.7579	0.6638	1.48705	0.4867	0.259105	0.4031	"CYTOCHROME P450, FAMILY 81, SUBFAMILY D, POLYPEPTIDE 8"
cassava4.1_007164M	36.7772	0.7617	20.8328	0.6738	8.64132	0.6341	0.132519	0.3677	0.0540261	0.2856	"CYTOCHROME P450, FAMILY 82, SUBFAMILY C, POLYPEPTIDE 2"
cassava4.1_005579M	13.389	0.5606	8.47886	0.6146	0	0.2595	0	0.1389	0.032967	0.2076	"CYTOCHROME P450, FAMILY 82, SUBFAMILY C, POLYPEPTIDE 2"
cassava4.1_005530M	68.5237	1.0035	65.3377	1.0853	11.1869	0.7924	0.365968	0.4605	0.241563	0.565	"CYTOCHROME P450, FAMILY 82, SUBFAMILY C, POLYPEPTIDE 2"
cassava4.1_006177M	13.708	0.6895	53.3358	0.9353	2.53248	0.7107	0.607313	0.5412	0.032967	0.4346	"CYTOCHROME P450, FAMILY 82, SUBFAMILY C, POLYPEPTIDE 4"
cassava4.1_022134M	65.8823	1.1017	3.46997	0.5141	0.0578322	0.2335	0.159576	0.1579	0.0540261	0.2466	"CYTOCHROME P450, FAMILY 82, SUBFAMILY C, POLYPEPTIDE 4"
cassava4.1_005422M	65.3985	1.1992	47.6066	1.431	0.374655	0.3391	0.398202	0.1542	0.0540261	0.3615	"CYTOCHROME P450, FAMILY 82, SUBFAMILY G, POLYPEPTIDE 1"
cassava4.1_006243M	48.6885	1.4202	27.3373	0.6745	1.35824	0.4082	7.02976	0.5137	0.730685	0.4598	"CYTOCHROME P450, FAMILY 83, SUBFAMILY B, POLYPEPTIDE 1"
cassava4.1_006210M	31.8376	0.7977	49.5339	0.871	0.726422	0.5462	0.190547	0.3498	0.0196238	0.3586	"CYTOCHROME P450, FAMILY 83, SUBFAMILY B, POLYPEPTIDE 1"
cassava4.1_006174M	25.1826	0.7367	20.4301	0.5708	0.0411813	0.1954	0	0.0591	0	0.1868	"CYTOCHROME P450, FAMILY 83, SUBFAMILY B, POLYPEPTIDE 1"
cassava4.1_005110M	67.2676	1.2497	0	0.2377	0	0.0875	0	0.0268	0	0.0312	"CYTOCHROME P450, FAMILY 86, SUBFAMILY A, POLYPEPTIDE 8"
cassava4.1_026580M	28.7099	1.4354	60.7815	1.2003	6.77957	0.6803	0.0720847	0.3704	0.402097	0.3707	"CYTOCHROME P450, FAMILY 88, SUBFAMILY A, POLYPEPTIDE 3"
cassava4.1_007267M	15.5715	0.5681	50.7212	0.8275	1.29802	0.474	0.470417	0.3825	0.032967	0.2331	"CYTOCHROME P450, FAMILY 93, SUBFAMILY D, POLYPEPTIDE 1"
cassava4.1_005469M	2.76558	0.365	5.02804	0.3471	0	0.0586	0	0.028	0	0.0305	"CYTOCHROME P450, FAMILY 93, SUBFAMILY D, POLYPEPTIDE 1"
cassava4.1_006099M	64.4182	1.252	41.9322	1.7136	0.536218	3.5783	0.502766	4.2146	0.241563	4.7487	"CYTOCHROME P450, FAMILY 94, SUBFAMILY B, POLYPEPTIDE 1"
cassava4.1_027410M	0	31.8158	0.330864	11.6413	0.130439	5.6061	0	30.3323	0	27.0982	"CYTOCHROME P450, FAMILY 94, SUBFAMILY B, POLYPEPTIDE 3"
cassava4.1_033581M	63.5322	0.9954	6.85058	1.6647	2.272	1.6443	22.3278	1.401	0.282509	2.0696	"CYTOCHROME P450, FAMILY 94, SUBFAMILY B, POLYPEPTIDE 3"
cassava4.1_031032M	36.7772	1.5345	12.127	2.1385	1.13827	2.9069	0.274225	3.7066	0.0572858	4.3103	"CYTOCHROME P450, FAMILY 96, SUBFAMILY A, POLYPEPTIDE 1"
cassava4.1_005858M	58.5268	1.2918	34.11	1.4925	7.14096	1.9138	5.7757	1.7682	0.507845	2.8393	"CYTOCHROME P450, FAMILY 96, SUBFAMILY A, POLYPEPTIDE 1"
cassava4.1_034022M	8.80285	0.5239	6.85058	0.4989	2.53248	0.4574	0.578378	0.3742	2.56934	0.488	"CYTOCHROME P450, FAMILY 97, SUBFAMILY B, POLYPEPTIDE 3"
cassava4.1_008122M	50.0308	1.2779	60.3592	0.911	1.29802	0.5083	0	0.2034	0.0855427	0.1955	"DEHYDROQUINATE DEHYDRATASE, PUTATIVE / SHIKIMATE DEHYDROGENASE, PUTATIVE"
cassava4.1_004545M	12.1076	0.2084	0.30274	0.1041	0.0578322	0.1326	0	0.0715	0.0196238	0.0591	"DEHYDROQUINATE DEHYDRATASE, PUTATIVE / SHIKIMATE DEHYDROGENASE, PUTATIVE"
cassava4.1_015274M	26.4831	1.4827	5.22814	1.8431	0.0634436	2.9862	0.0589133	3.0942	0.108952	3.1369	"DEVELOPMENTAL REGULATOR, ULTRAPETALA"
cassava4.1_001971M	0	4.9365	5.72033	2.6284	1.03604	2.697	8.48494	2.0056	0.0410168	4.3989	"DISEASE RESISTANCE PROTEIN (TIR CLASS), PUTATIVE"
cassava4.1_000748M	22.9452	1.4373	34.883	0.8032	1.09331	0.5507	0.0981623	0.3337	0.0540261	0.3337	"DISEASE RESISTANCE PROTEIN (TIR-NBS-LRR CLASS), PUTATIVE"
cassava4.1_023578M	43.2115	0.7583	52.6264	0.904	2.03624	0.662	8.12791	0.6774	0.0594052	0.4955	"EMBRYO-SPECIFIC PROTEIN 3, (ATS3)"
cassava4.1_003633M	0.179333	4.0593	63.478	0.9597	61.8651	1.0066	53.4593	1.0027	21.4388	0.7425	"FLAVIN-BINDING, KELCH REPEAT, F BOX 1"
cassava4.1_003629M	0.179333	3.9099	69.4701	1.0198	59.3986	0.9997	52.3934	0.9911	14.9343	0.7015	"FLAVIN-BINDING, KELCH REPEAT, F BOX 1"
cassava4.1_003627M	0.304414	3.8782	64.1935	0.9661	52.2277	0.9136	53.4593	1.0153	13.5952	0.698	"FLAVIN-BINDING, KELCH REPEAT, F BOX 1"
cassava4.1_030377M	21.7703	1.373	7.24011	0.6569	0.0578322	0.4521	40.3066	1.1488	1.66257	0.7625	"GDP-D-MANNOSE 3\',5\'-EPIMERASE"
cassava4.1_002480M	0.737618	2.8632	41.9322	1.3204	30.7935	1.3618	0.822122	2.1383	3.65591	1.648	"GLUTAMYL/GLUTAMINYL-TRNA SYNTHETASE, CLASS IC"
cassava4.1_004717M	5.43737	0.479	18.506	0.6333	5.28371	0.6135	1.02759	0.4733	0.526238	0.4578	"GLYCOSYL TRANSFERASE, FAMILY 35"
cassava4.1_001096M	66.5491	1.1146	30.6534	0.7292	0.837561	0.4714	3.3935	0.4999	1.11364	0.5381	"GLYCOSYL TRANSFERASE, FAMILY 35"
cassava4.1_028401M	14.4373	0.5379	0.780333	0.4342	0	0.2245	0	0.1858	0.0540261	0.2185	"HAD SUPERFAMILY, SUBFAMILY IIIB ACID PHOSPHATASE "
cassava4.1_033558M	68.5237	1.052	3.52968	0.4998	2.03624	0.5068	0.881375	0.4826	0.0540261	0.3581	"HAD-SUPERFAMILY HYDROLASE, SUBFAMILY IG, 5\'-NUCLEOTIDASE"
cassava4.1_027157M	0.767484	3.3922	0.938069	3.3024	1.09331	2.502	0.684722	3.0842	0.282509	3.0137	"HISTIDINE KINASE-, DNA GYRASE B-, AND HSP90-LIKE ATPASE FAMILY PROTEIN"
cassava4.1_002340M	28.7099	0.7216	3.01758	0.5416	1.03604	0.5774	0.0981623	0.372	0.0540261	0.3831	"HISTIDINE KINASE-, DNA GYRASE B-, AND HSP90-LIKE ATPASE FAMILY PROTEIN"
cassava4.1_011163M	27.3037	0.6964	24.4495	0.7205	13.7579	0.7206	0.502766	0.5074	0.435254	0.4944	"INOSITOL 1,3,4-TRISPHOSPHATE 5/6-KINASE FAMILY PROTEIN"
cassava4.1_029783M	32.7491	0.8092	7.83644	0.6089	0.100436	0.4609	0.0854181	0.3972	0.0656621	0.3983	"INOSITOL 1,3,4-TRISPHOSPHATE 5/6-KINASE FAMILY PROTEIN"
cassava4.1_025134M	3.60003	2.4877	1.4558	2.784	0.797224	2.3271	7.39426	2.5577	0.241563	2.6972	"IRON-SULFUR CLUSTER BINDING;ELECTRON CARRIERS;4 IRON, 4 SULFUR CLUSTER BINDING"
cassava4.1_003984M	0.304414	2.4513	39.719	1.3311	1.13827	1.6364	4.20354	1.5636	0.776963	1.679	"L-GALACTONO-1,4-LACTONE DEHYDROGENASE"
cassava4.1_017481M	68.5237	1.0516	69.4701	1.0415	9.1592	0.7708	1.48705	0.5468	0.0540261	0.4117	"LIPASE/LIPOOXYGENASE, PLAT/LH2 FAMILY PROTEIN"
cassava4.1_007953M	17.8888	0.6641	9.57266	0.6143	1.5511	0.6295	0.164566	0.4783	0.369357	0.5232	"MANNOSE-6-PHOSPHATE ISOMERASE, TYPE I"
cassava4.1_003819M	43.9672	0.7876	4.78752	0.4871	0.157828	0.3479	0.0634714	0.3134	0.0540261	0.2772	"METHIONINE--TRNA LIGASE, PUTATIVE / METHIONYL-TRNA SYNTHETASE, PUTATIVE / METRS, PUTATIVE"
cassava4.1_013467M	52.2592	0.8826	7.24011	1.8467	0.155984	2.5198	0.0936946	2.9715	0.0410168	3.0679	"NAC-LIKE, ACTIVATED BY AP3/PI"
cassava4.1_021836M	14.4373	2.8502	27.3373	2.0432	18.0006	1.754	4.20354	3.0941	0.976725	2.9464	"NADH-UBIQUINONE OXIDOREDUCTASE (COMPLEX I), CHAIN 5 PROTEIN"
cassava4.1_011264M	19.5519	0.5904	44.2279	0.8116	47.306	0.8827	4.64202	0.5864	0.198728	0.3554	"NUCLEAR FACTOR Y, SUBUNIT A1"
cassava4.1_012637M	25.1826	0.6744	36.855	0.7728	0.513823	0.513	0.0981623	0.4238	0.080075	0.4188	"NUCLEAR FACTOR Y, SUBUNIT A10"
cassava4.1_011576M	59.1131	0.9369	19.1058	0.6927	4.10525	0.6792	1.16335	0.6049	0.116191	0.4726	"NUCLEAR FACTOR Y, SUBUNIT A3"
cassava4.1_011722M	63.5322	0.9747	19.7023	0.6762	1.5511	0.6467	0.578378	0.5847	0	0.4686	"NUCLEAR FACTOR Y, SUBUNIT A3"
cassava4.1_011590M	63.5322	0.9923	30.6534	0.768	2.42006	0.6261	0.822122	0.5854	0.080075	0.4599	"NUCLEAR FACTOR Y, SUBUNIT A3"
cassava4.1_012382M	19.5519	0.6757	1.95131	2.1516	0.0293129	3.2327	0.115531	2.6878	50.3569	1.0893	"NUCLEAR FACTOR Y, SUBUNIT A9"
cassava4.1_026597M	42.3689	0.743	21.4577	0.503	0.345434	0.4367	0.607313	0.2702	0.0540261	0.2607	"NUCLEAR FACTOR Y, SUBUNIT B3"
cassava4.1_022353M	33.5656	1.5223	0	3.2434	0	4.2779	0	4.568	0.0572858	2.449	"NUCLEAR FACTOR Y, SUBUNIT B5"
cassava4.1_013455M	0	2.5339	0.156253	2.5872	0.0447785	3.3568	0	3.4601	0	4.2607	"NUCLEAR FACTOR Y, SUBUNIT C11"
cassava4.1_029608M	12.1076	0.5138	6.85058	0.5536	0.136846	0.4126	0.0400247	0.3345	0.032967	0.2874	"NUCLEAR FACTOR Y, SUBUNIT C9"
cassava4.1_002286M	64.1061	1.1799	34.883	1.3526	1.64486	1.5997	0.62544	2.0224	0.596925	1.769	"NUCLEIC ACID-BINDING, OB-FOLD-LIKE PROTEIN"
cassava4.1_004853M	8.43579	0.6272	0.388544	0.4405	0.282697	0.4739	1.48705	0.6752	0.12248	0.45	"OXIDOREDUCTASE, 2OG-FE(II) OXYGENASE FAMILY PROTEIN"
cassava4.1_011998M	12.1076	0.5244	0.352707	0.3214	0.332143	0.2758	0	0.1004	0	0.1171	"OXIDOREDUCTASE, ZINC-BINDING DEHYDROGENASE FAMILY PROTEIN"
cassava4.1_004868M	52.2592	0.845	7.24011	0.5809	0.100436	0.415	1.28379	0.5044	0.0196238	0.3488	"OXIDOREDUCTASES, ACTING ON NADH OR NADPH"
cassava4.1_015547M	34.3779	0.7728	15.5707	0.7114	5.83568	0.6822	0.251482	0.4499	0.825913	0.5046	"OXIDOREDUCTASES, ACTING ON NADH OR NADPH, QUINONE OR SIMILAR COMPOUND AS ACCEPTOR"
cassava4.1_008996M	9.69536	0.6779	3.12382	0.5275	1.21011	0.4874	0.286592	0.4155	0.116191	0.4674	"OXIDOREDUCTASES, ACTING ON THE ALDEHYDE OR OXO GROUP OF DONORS, NAD OR NADP AS ACCEPTOR;COPPER ION BINDING"
cassava4.1_007082M	22.9452	0.7057	5.98248	0.5959	0.100436	0.3727	0	0.2897	0	0.262	"PERMEASE, CYTOSINE/PURINES, URACIL, THIAMINE, ALLANTOIN FAMILY PROTEIN"
cassava4.1_009157M	1.35422	0.4468	14.2477	0.5704	3.59711	0.6144	0.398202	0.4661	2.90341	0.5413	"PHOSPHORIBOSYLFORMYLGLYCINAMIDINE CYCLO-LIGASE, CHLOROPLAST / PHOSPHORIBOSYL-AMINOIMIDAZOLE SYNTHETASE / AIR SYNTHASE (PUR5)"
cassava4.1_029388M	2.38445	3.4037	0	4.6464	1.74376	2.4334	0.286592	2.9917	0	3.0724	"PHOTOSYSTEM I, PSAA/PSAB PROTEIN"
cassava4.1_000483M	39.2365	0.7152	48.2993	0.8105	0.463829	1.933	48.2714	1.0922	0	2.7213	"PHRAGMOPLAST-ASSOCIATED KINESIN-RELATED PROTEIN, PUTATIVE"
cassava4.1_015989M	35.9315	1.2094	24.4495	1.3659	2.272	1.5091	0.0748678	2.1296	0.0410168	1.8286	"POLYNUCLEOTIDYL TRANSFERASE, RIBONUCLEASE H FOLD PROTEIN WITH HRDC DOMAIN"
cassava4.1_018387M	16.5896	0.7293	39.719	1.3034	0.97169	1.5209	0.365968	1.8176	0.028316	2.3914	"POLYNUCLEOTIDYL TRANSFERASE, RIBONUCLEASE H-LIKE SUPERFAMILY PROTEIN"
cassava4.1_024070M	5.63862	0.4321	48.2993	0.8336	30.7935	0.7723	0.0854181	0.2811	0.596925	0.3662	"POLYNUCLEOTIDYL TRANSFERASE, RIBONUCLEASE H-LIKE SUPERFAMILY PROTEIN"
cassava4.1_025583M	63.5322	0.9874	0	2.7141	0	4.639	0	3.4591	0	5.8304	"PROTEIN OF UNKNOWN FUNCTION, DUF538"
cassava4.1_017995M	68.5237	1.0157	29.314	0.7151	0.332143	0.3893	0.578378	0.4463	0.402097	0.4741	"PROTEIN OF UNKNOWN FUNCTION, DUF538"
cassava4.1_016538M	68.5237	1.0354	42.6888	0.8593	5.28371	0.6791	12.2246	0.7307	0.274114	0.4737	"PROTEIN OF UNKNOWN FUNCTION, DUF538"
cassava4.1_017567M	16.2861	0.6627	5.22814	0.4347	0	0.2897	0.190547	0.3563	0.0736752	0.2608	"PROTEIN OF UNKNOWN FUNCTION, DUF538"
cassava4.1_021503M	8.80285	0.4784	7.47248	0.5911	1.86329	0.626	0.251482	0.3968	0.080075	0.5207	"PROTEIN OF UNKNOWN FUNCTION, DUF538"
cassava4.1_006844M	63.5322	0.9723	18.506	0.5959	3.19246	0.4974	0.219827	0.2933	0.207632	0.2941	"PROTEIN OF UNKNOWN FUNCTION, DUF547"
cassava4.1_004585M	25.1826	0.7385	0.201827	0.4397	0	0.3208	0	0.2382	0	0.2206	"PROTEIN OF UNKNOWN FUNCTION, DUF547"
cassava4.1_015926M	42.3689	0.8462	32.7896	0.8138	0.230393	0.6414	0	0.4473	0.0540261	0.4798	"PROTEIN OF UNKNOWN FUNCTION, DUF584"
cassava4.1_016817M	59.5936	1.2494	41.2348	0.7538	0.345434	0.3741	0.0854181	0.2751	0.164799	0.2793	"PROTEIN OF UNKNOWN FUNCTION, DUF584"
cassava4.1_032242M	40.0099	1.2204	17.4058	1.6084	0.240576	2.2878	0.926256	1.6456	2.30442	1.4443	"PROTEIN OF UNKNOWN FUNCTION, DUF584"
cassava4.1_015719M	49.3765	0.833	0	5.072	0	8.2751	0	6.9144	0	9.4018	"PROTEIN OF UNKNOWN FUNCTION, DUF599"
cassava4.1_015214M	4.78447	0.4845	21.4577	0.7012	0.193905	0.5215	0	0.4119	0.0540261	0.5132	"PROTEIN OF UNKNOWN FUNCTION, DUF599"
cassava4.1_033474M	52.2592	1.2251	16.8727	1.3892	13.7579	1.3143	4.42454	1.4412	0.118441	2.0951	"PROTEIN OF UNKNOWN FUNCTION, DUF617"
cassava4.1_033012M	28.077	0.5551	9.98492	0.5568	0.374655	0.3771	0.536479	0.2852	0.0540261	0.2805	"PROTEIN OF UNKNOWN FUNCTION, DUF617"
cassava4.1_014601M	17.8888	0.6222	0.388544	0.4318	0	0.3239	0	0.2632	0	0.2201	"PROTEIN OF UNKNOWN FUNCTION, DUF617"
cassava4.1_013867M	13.0727	0.6388	1.64127	0.5268	0	0.3297	0	0.2221	0	0.2145	"PROTEIN OF UNKNOWN FUNCTION, DUF617"
cassava4.1_016217M	55.1334	0.8564	36.855	0.7402	2.1355	0.497	0.0854181	0.1875	0.35678	0.1668	"PROTEIN OF UNKNOWN FUNCTION, DUF617"
cassava4.1_021332M	1.89151	0.1483	0	0.0727	0	0.0264	0	0.0258	0	0.0198	"PROTEIN OF UNKNOWN FUNCTION, DUF617"
cassava4.1_015821M	0	2.92	3.92429	1.7599	9.67986	1.5352	50.368	0.9772	0.274114	1.9806	"PROTEIN OF UNKNOWN FUNCTION, DUF617"
cassava4.1_010037M	24.4522	0.6471	0.574163	2.4573	0	4.547	0	3.7365	0	5.2763	"PROTEIN OF UNKNOWN FUNCTION, DUF642"
cassava4.1_010208M	0.421224	2.8141	4.51201	1.9168	0.450252	2.4264	15.4715	1.5092	0.116191	2.6592	"PROTEIN OF UNKNOWN FUNCTION, DUF642"
cassava4.1_010027M	33.5656	1.3561	63.478	1.1292	39.2158	0.8772	0.132519	0.3554	0.507845	0.3768	"PROTEIN OF UNKNOWN FUNCTION, DUF642"
cassava4.1_009659M	49.3765	0.8584	19.7023	0.5843	0.136846	0.3679	43.252	0.8929	15.5786	0.7273	"PROTEIN OF UNKNOWN FUNCTION, DUF642"
cassava4.1_012457M	3.28038	0.5449	6.85058	0.5428	0.860047	0.5543	0.0854181	0.405	0.31418	0.4639	"PROTEIN OF UNKNOWN FUNCTION, TRANSMEMBRANE-40"
cassava4.1_000266M	63.5322	0.9823	65.5668	0.9919	42.6158	1.2236	0.881375	2.0815	2.30442	1.7484	"PYRUVATE PHOSPHATE DIKINASE, PEP/PYRUVATE BINDING DOMAIN"
cassava4.1_030282M	68.1089	1.0822	16.8727	0.6302	1.03604	0.4677	1.28379	0.531	0.0196238	0.2683	"RECEPTOR SERINE/THREONINE KINASE, PUTATIVE"
cassava4.1_029792M	58.5268	0.8722	58.8234	0.8708	21.0742	0.6245	22.3278	0.6088	0.369357	0.2491	"SERINE PROTEASE INHIBITOR, POTATO INHIBITOR I-TYPE FAMILY PROTEIN"
cassava4.1_023432M	53.662	1.4146	15.0308	0.5408	0	0.1216	4.93401	0.384	0	0.0599	"TERPENE SYNTHASE-LIKE SEQUENCE-1,8-CINEOLE"
cassava4.1_023495M	68.5237	1.0179	48.2993	0.7112	0.0411813	0.129	1.74395	0.3823	0	0.0528	"TERPENE SYNTHASE-LIKE SEQUENCE-1,8-CINEOLE"
cassava4.1_015430M	29.3799	0.7469	61.3258	1.1959	11.7473	1.5274	4.64202	1.7079	0.976725	2.2021	"THYLAKOID LUMENAL 17.9 KDA PROTEIN, CHLOROPLAST"
cassava4.1_000998M	0	3.6933	0	2.7436	0.0293129	2.8351	0	2.9873	0	4.6972	"TRANSFERASES, TRANSFERRING GLYCOSYL GROUPS"
cassava4.1_009369M	1.35422	0.5148	9.98492	0.5338	0.502145	0.548	0.765	0.3882	1.22003	0.4811	"ZINC FINGER, C3HC4 TYPE (RING FINGER) FAMILY PROTEIN"
cassava4.1_027847M	40.7018	0.8107	0	2.8516	0	4.6249	0	4.3536	0	6.1717	12-OXOPHYTODIENOATE REDUCTASE 2
cassava4.1_009513M	37.6293	0.7319	38.1074	0.7351	15.172	0.65	0.398202	0.3384	16.1555	0.7059	12-OXOPHYTODIENOATE REDUCTASE 2
cassava4.1_016678M	45.4553	1.384	33.5483	0.7044	0.502145	0.3699	0.0634714	0.2198	0.0540261	0.2182	18S PRE-RIBOSOMAL ASSEMBLY PROTEIN GAR2-RELATED
cassava4.1_006665M	25.8745	0.7304	48.2993	0.8822	53.3973	0.9502	0	0.2742	0	0.2223	1-AMINOCYCLOPROPANE-1-CARBOXYLIC ACID (ACC) SYNTHASE 6
cassava4.1_018500M	52.2592	0.8433	68.9429	1.0728	40.1267	0.863	1.082	0.3622	0.63353	0.4912	2FE-2S FERREDOXIN-LIKE SUPERFAMILY PROTEIN
cassava4.1_018388M	67.1373	1.1715	69.3209	1.1006	42.6158	0.8597	11.2004	0.5243	0	0.3262	2FE-2S FERREDOXIN-LIKE SUPERFAMILY PROTEIN
cassava4.1_003425M	36.7772	1.4555	32.0268	1.5327	1.64486	1.9561	1.16335	2.3651	0.526238	2.3142	2-ISOPROPYLMALATE SYNTHASE 1
cassava4.1_010097M	60.1564	1.2023	50.096	1.2282	1.5511	1.7735	0.765	1.9875	0.0410168	3.152	2-OXOGLUTARATE (2OG) AND FE(II)-DEPENDENT OXYGENASE SUPERFAMILY PROTEIN
cassava4.1_010346M	15.2198	0.5558	66.0417	1.1681	18.0006	1.5482	8.92477	1.8234	0.241563	3.1196	2-OXOGLUTARATE (2OG) AND FE(II)-DEPENDENT OXYGENASE SUPERFAMILY PROTEIN
cassava4.1_009937M	17.3194	0.6704	69.4701	1.0417	0.502145	2.1359	2.94192	1.6717	0.0572858	2.5396	2-OXOGLUTARATE (2OG) AND FE(II)-DEPENDENT OXYGENASE SUPERFAMILY PROTEIN
cassava4.1_020889M	48.6885	0.8694	41.2348	1.2621	5.55343	1.4552	1.16335	1.7806	0.0504187	2.2476	2-OXOGLUTARATE (2OG) AND FE(II)-DEPENDENT OXYGENASE SUPERFAMILY PROTEIN
cassava4.1_009709M	29.3799	0.7616	16.8727	0.5633	2.65326	0.52	0	0.3033	0.860522	0.4707	2-OXOGLUTARATE (2OG) AND FE(II)-DEPENDENT OXYGENASE SUPERFAMILY PROTEIN
cassava4.1_026036M	22.9452	0.7729	19.1058	0.7059	0.30325	0.5534	0.115531	0.4894	0.0540261	0.4658	2-OXOGLUTARATE (2OG) AND FE(II)-DEPENDENT OXYGENASE SUPERFAMILY PROTEIN
cassava4.1_014082M	30.2503	0.8206	13.8499	0.736	0.0578322	0.4482	4.64202	0.6962	0.0540261	0.4413	2-OXOGLUTARATE (2OG) AND FE(II)-DEPENDENT OXYGENASE SUPERFAMILY PROTEIN
cassava4.1_024778M	5.08425	0.3112	53.3358	0.8356	2.272	0.4813	0.881375	0.5358	0.250913	0.4225	2-OXOGLUTARATE (2OG) AND FE(II)-DEPENDENT OXYGENASE SUPERFAMILY PROTEIN
cassava4.1_029686M	27.3037	0.7	42.6888	0.8055	7.47722	0.5766	0.572242	0.4522	0.380258	0.4058	2-OXOGLUTARATE (2OG) AND FE(II)-DEPENDENT OXYGENASE SUPERFAMILY PROTEIN
cassava4.1_011182M	6.47982	0.3708	8.14977	0.4184	0.157828	0.3362	0.0720847	0.2351	0.0540261	0.2277	2-OXOGLUTARATE (2OG) AND FE(II)-DEPENDENT OXYGENASE SUPERFAMILY PROTEIN
cassava4.1_022692M	3.28038	0.2675	2.18415	0.3274	0.501655	0.3464	0.0720847	0.2101	0.0540261	0.2077	2-OXOGLUTARATE (2OG) AND FE(II)-DEPENDENT OXYGENASE SUPERFAMILY PROTEIN
cassava4.1_010188M	33.5656	0.7673	0.108444	0.2602	0	0.2261	0	0.2279	0	0.1841	2-OXOGLUTARATE (2OG) AND FE(II)-DEPENDENT OXYGENASE SUPERFAMILY PROTEIN
cassava4.1_011109M	12.1076	1.7868	0	2.5664	0.0447785	2.7088	0	2.5801	0.825913	1.7125	2-OXOGLUTARATE (2OG) AND FE(II)-DEPENDENT OXYGENASE SUPERFAMILY PROTEIN
cassava4.1_013940M	43.2115	0.8022	50.7212	0.8345	15.7708	0.6753	0.578378	0.4744	1.53724	0.5601	2-OXOGLUTARATE (2OG) AND FE(II)-DEPENDENT OXYGENASE SUPERFAMILY PROTEIN
cassava4.1_005262M	52.2592	0.8789	10.922	0.5261	0.837561	0.4962	0.190547	0.4368	0.224636	0.4412	3-DEOXY-D-ARABINO-HEPTULOSONATE 7-PHOSPHATE SYNTHASE 1
cassava4.1_005216M	62.7901	1.1235	16.8727	0.7816	3.82201	0.738	1.48705	0.6408	0.0540261	0.4728	3-KETOACYL-COA SYNTHASE 10
cassava4.1_005280M	68.5237	1.0595	12.8173	0.6152	2.03624	0.5917	0.475006	0.4216	0.0540261	0.3339	3-KETOACYL-COA SYNTHASE 10
cassava4.1_003996M	2.57584	2.6285	3.46997	2.3994	0.0899972	3.5469	4.42454	2.0091	0.0786899	3.3006	3-KETOACYL-COA SYNTHASE 11
cassava4.1_006929M	41.5618	0.6893	63.047	0.9467	39.2158	0.8202	1.96727	0.4768	0.526238	0.4056	3-KETOACYL-COA SYNTHASE 11
cassava4.1_021767M	49.3765	0.8171	52.6264	0.8724	26.0697	0.7948	0.926256	0.4886	0.164799	0.3473	3-KETOACYL-COA SYNTHASE 11
cassava4.1_031436M	29.3799	0.6596	38.9494	0.727	11.1869	0.6253	2.76034	0.478	0.31418	0.3237	3-KETOACYL-COA SYNTHASE 11
cassava4.1_005777M	43.2115	1.4191	36.855	0.7545	0.525058	0.432	0.274225	0.3239	0.0540261	0.3088	3-KETOACYL-COA SYNTHASE 11
cassava4.1_006684M	32.7491	0.7107	36.855	0.6862	1.86329	0.507	0.190547	0.3841	0	0.231	3-KETOACYL-COA SYNTHASE 11
cassava4.1_005378M	30.2503	0.82	23.1404	0.7674	28.0276	0.8463	8.92477	0.708	0	0.3354	3-KETOACYL-COA SYNTHASE 2
cassava4.1_004658M	11.5244	0.2457	2.85318	0.2615	0.340037	0.2901	0.0854181	0.1748	0.0540261	0.1799	4-COUMARATE:COA LIGASE 3
cassava4.1_018509M	12.1076	0.5029	2.85318	0.496	0.0656986	0.3617	0.365968	0.3711	0.0540261	0.4336	5\'-AMP-ACTIVATED PROTEIN KINASE BETA-2 SUBUNIT PROTEIN
cassava4.1_013099M	20.6038	0.7507	14.58	0.7177	1.21011	0.6024	0.115531	0.4771	0.0736752	0.4645	5\'-AMP-ACTIVATED PROTEIN KINASE-RELATED
cassava4.1_012932M	14.4373	0.6883	7.83644	0.6047	0.282697	0.5351	0.0981623	0.3628	0.0540261	0.385	5\'-AMP-ACTIVATED PROTEIN KINASE-RELATED
cassava4.1_028261M	0.683495	0.4655	16.8727	0.6429	14.3622	0.7344	1.5453	0.6078	36.0697	0.873	5\'-NUCLEOTIDASES;MAGNESIUM ION BINDING
cassava4.1_007010M	6.05557	2.0182	14.2477	1.6161	0.726422	2.0809	0.470417	2.2628	0.131271	2.632	6-PHOSPHOGLUCONATE DEHYDROGENASE FAMILY PROTEIN
cassava4.1_006514M	21.2239	0.7005	20.8328	0.6602	9.1592	0.6557	0.475006	0.4972	2.04268	0.5413	6-PHOSPHOGLUCONATE DEHYDROGENASE FAMILY PROTEIN
cassava4.1_018025M	2.45066	1.6832	21.4577	1.3347	0.0899972	1.8682	2.94192	1.4562	0.0410168	2.1264	A20/AN1-LIKE ZINC FINGER FAMILY PROTEIN
cassava4.1_018176M	18.5276	1.6416	16.2017	1.4503	9.67986	1.3144	0.0486218	2.3363	0.152155	1.7388	A20/AN1-LIKE ZINC FINGER FAMILY PROTEIN
cassava4.1_018151M	4.78447	1.8707	18.506	1.4344	10.1395	1.3471	0.0748678	2.2567	0.250913	1.8001	A20/AN1-LIKE ZINC FINGER FAMILY PROTEIN
cassava4.1_034181M	64.8543	1.1287	38.1074	0.6817	24.3493	0.6724	0.926256	0.4553	7.90626	0.5646	AAA-TYPE ATPASE FAMILY PROTEIN
cassava4.1_000409M	14.4373	0.6295	68.7156	1.0573	0.0578322	0.3774	0	0.2869	0.032967	0.289	ABC TRANSPORTER FAMILY PROTEIN
cassava4.1_000384M	53.0491	0.9026	0.694814	0.4173	0.282697	0.4562	4.20354	0.6217	0.751503	0.5481	ABC TRANSPORTER FAMILY PROTEIN
cassava4.1_000208M	25.8745	1.3704	69.2612	1.0677	0.193905	2.0848	6.36843	1.395	0.0410168	1.9992	ABC-2 AND PLANT PDR ABC-TYPE TRANSPORTER FAMILY PROTEIN
cassava4.1_003863M	3.73998	0.4787	7.24011	0.5486	0.100436	0.3783	0.0400247	0.2547	0	0.1356	ABC-2 TYPE TRANSPORTER FAMILY PROTEIN
cassava4.1_010125M	12.4764	1.4461	0	2.6455	0	3.4443	0	4.3979	3.65591	1.5464	ABI FIVE BINDING PROTEIN 2
cassava4.1_010019M	68.5237	1.0847	0.68545	2.6201	0	4.3617	0.0358199	4.3988	51.5355	0.9921	ABI FIVE BINDING PROTEIN 2
cassava4.1_012969M	25.8745	0.6682	16.8727	0.6136	1.5511	0.5305	1.28379	0.5111	0.241563	0.4342	ABI-1-LIKE 1
cassava4.1_012473M	17.3194	0.4764	0.414848	0.3164	0	0.1426	0	0.06	0	0.0637	ABL INTERACTOR-LIKE PROTEIN 2
cassava4.1_014807M	24.4522	1.3529	0.68545	2.5619	0	4.3103	0	4.3208	0	6.3357	ABSCISIC ACID (ABA)-DEFICIENT 4
cassava4.1_006205M	23.7301	0.7435	32.7896	0.7856	6.12697	0.691	4.20354	0.6846	0.0540261	0.4276	ABSCISIC ACID RESPONSIVE ELEMENTS-BINDING FACTOR 3
cassava4.1_012494M	45.4553	2.2168	3.22724	0.4841	11.1869	0.6221	0	13.8868	0.0410168	5.7156	ACC OXIDASE 1
cassava4.1_005131M	22.4117	0.6888	42.6888	0.8626	7.47722	0.7506	0.420939	0.4709	0.0540261	0.4614	ACD1-LIKE
cassava4.1_015106M	7.58634	0.5121	1.4558	0.5097	1.35824	0.5354	0.274225	0.4475	0.825913	0.5661	ACID PHOSPHATASE/VANADIUM-DEPENDENT HALOPEROXIDASE-RELATED PROTEIN
cassava4.1_007514M	68.5237	1.0427	1.03907	1.7987	0.0899972	2.1773	0.219827	1.8946	0.131271	2.1363	ACT DOMAIN REPEAT 3
cassava4.1_007943M	22.4117	0.7225	1.80314	0.617	0.0578322	0.4327	0.0527939	0.4147	0	0.3695	ACT DOMAIN REPEAT 4
cassava4.1_007080M	32.7491	0.7417	18.506	0.6232	1.74376	0.4981	0.0854181	0.2422	0.63353	0.3642	ACT DOMAIN REPEAT 4
cassava4.1_012441M	37.6293	0.7698	8.83641	0.6321	0.310681	0.4398	0.132519	0.3945	0.0540261	0.3627	ACT DOMAIN REPEAT 4
cassava4.1_007541M	38.4562	0.7808	14.2477	0.619	0.502145	0.4373	0.0634714	0.3366	0.0540261	0.3424	ACT DOMAIN REPEAT 4
cassava4.1_021137M	26.4831	0.7605	11.8282	0.5878	14.3622	0.6759	0.765	0.466	2.14895	0.5414	ACT DOMAIN-CONTAINING SMALL SUBUNIT OF ACETOLACTATE SYNTHASE PROTEIN
cassava4.1_003205M	28.7099	0.8108	26.1227	0.7782	3.41032	0.6678	0.984783	0.4859	20.6914	0.8483	ACTIN BINDING CALPONIN HOMOLOGY (CH) DOMAIN-CONTAINING PROTEIN
cassava4.1_018637M	30.2503	0.7422	55.2276	0.9045	0.30325	0.58	0	0.3582	0.032967	0.3828	ACTIN DEPOLYMERIZING FACTOR 5
cassava4.1_018608M	49.3765	0.8924	34.883	1.3503	18.0006	0.7769	0.164566	0.4014	0.380258	0.3087	ACTIN DEPOLYMERIZING FACTOR 5
cassava4.1_000990M	64.2899	1.1277	14.58	0.6741	0.136846	0.4478	0	0.2474	0	0.2094	ACTIN-BINDING FH2 (FORMIN HOMOLOGY 2) FAMILY PROTEIN
cassava4.1_008003M	5.43737	0.6064	8.14977	0.6717	1.21011	0.6511	0.0854181	0.5103	0.0540261	0.4644	ACTIN-RELATED PROTEIN 6
cassava4.1_026076M	5.77179	2.3212	16.8727	1.7599	4.46522	1.6247	0.0358199	2.3978	0.456708	1.9787	ACTIN-RELATED PROTEIN C1A
cassava4.1_019057M	3.46271	2.1628	0.330864	2.9717	0.0812142	2.9495	0.0358199	3.7033	0.369357	2.41	ACT-LIKE PROTEIN TYROSINE KINASE FAMILY PROTEIN
cassava4.1_008656M	16.2861	0.6478	17.4058	0.6832	1.74376	0.5894	0.684722	0.5249	0.0855427	0.4442	ACT-LIKE SUPERFAMILY PROTEIN
cassava4.1_001724M	63.5322	0.9845	13.8499	1.3097	0.0812142	1.7274	0.0358199	2.0167	0	2.1123	ACYL-COA DEHYDROGENASE-RELATED
cassava4.1_013144M	3.25854	1.6683	4.10592	1.6186	0.0899972	2.045	0.0358199	2.3764	0.0410168	2.1023	ACYL-COA N-ACYLTRANSFERASES (NAT) SUPERFAMILY PROTEIN
cassava4.1_008666M	60.662	1.1704	52.6264	0.8916	36.6338	0.8342	0.286592	0.4531	0.526238	0.4577	ACYL-COA N-ACYLTRANSFERASES (NAT) SUPERFAMILY PROTEIN
cassava4.1_013563M	30.2503	0.7543	32.7896	0.7664	0.204722	0.4697	0.0527939	0.2443	0	0.1777	ACYL-COA N-ACYLTRANSFERASES (NAT) SUPERFAMILY PROTEIN
cassava4.1_018283M	16.5896	0.5272	8.47886	0.5994	0.500788	0.5246	0.159576	0.2951	0.0540261	0.4209	ADENINE NUCLEOTIDE ALPHA HYDROLASES-LIKE SUPERFAMILY PROTEIN
cassava4.1_017589M	13.0727	0.557	1.80314	0.4577	0.310681	0.4449	0.0854181	0.3408	0.0594052	0.3957	ADENINE NUCLEOTIDE ALPHA HYDROLASES-LIKE SUPERFAMILY PROTEIN
cassava4.1_017717M	15.5715	0.5082	2.18415	0.492	0.310681	0.4811	0.0400247	0.2424	0.032967	0.3883	ADENINE NUCLEOTIDE ALPHA HYDROLASES-LIKE SUPERFAMILY PROTEIN
cassava4.1_017660M	11.2226	0.4655	1.79173	0.4947	0.193905	0.4664	0	0.2404	0	0.3564	ADENINE NUCLEOTIDE ALPHA HYDROLASES-LIKE SUPERFAMILY PROTEIN
cassava4.1_014932M	41.5618	0.6523	0.201827	0.3453	0.374655	0.4568	0	0.14	0.0196238	0.2892	ADENINE NUCLEOTIDE ALPHA HYDROLASES-LIKE SUPERFAMILY PROTEIN
cassava4.1_015730M	39.2365	1.5898	23.732	0.6685	2.98782	0.4987	4.93401	0.3717	0.032967	0.284	ADENINE NUCLEOTIDE ALPHA HYDROLASES-LIKE SUPERFAMILY PROTEIN
cassava4.1_017852M	47.112	0.7695	6.85058	0.4573	0.340037	0.3357	0.0634714	0.1317	0	0.1065	ADENINE NUCLEOTIDE ALPHA HYDROLASES-LIKE SUPERFAMILY PROTEIN
cassava4.1_029361M	9.69536	0.6098	0	0.332	0	0.2208	0	0.0592	0	0.0768	ADENINE NUCLEOTIDE ALPHA HYDROLASES-LIKE SUPERFAMILY PROTEIN
cassava4.1_025254M	3.95563	2.6607	46.2908	1.3794	57.3652	0.9629	0.765	0.4468	49.227	0.9441	ADENINE NUCLEOTIDE ALPHA HYDROLASES-LIKE SUPERFAMILY PROTEIN
cassava4.1_016784M	47.9009	1.3298	0	3.0871	0	5.0223	0	7.7373	0	7.3602	ADENINE PHOSPHORIBOSYLTRANSFERASE 5
cassava4.1_016851M	31.1203	1.2651	0	2.4612	0	4.7057	0	3.9029	0	3.918	ADENINE PHOSPHORIBOSYLTRANSFERASE 5
cassava4.1_017128M	14.4373	0.6659	61.8481	0.9558	5.28371	0.6775	0	0.1859	0.080075	0.3056	ADENINE PHOSPHORIBOSYLTRANSFERASE 5
cassava4.1_005446M	59.5936	0.936	54.6887	0.8444	0.860047	0.5079	0.822122	0.3374	0.0417168	0.3209	ADP GLUCOSE PYROPHOSPHORYLASE 1
cassava4.1_028396M	25.8745	0.7387	26.1227	0.7309	10.1395	0.6983	0.62544	0.464	0.860522	0.5461	ADP GLUCOSE PYROPHOSPHORYLASE LARGE SUBUNIT 1
cassava4.1_008579M	14.0158	0.683	11.8282	0.7183	1.21011	0.6446	0.607313	0.5	0.0540261	0.479	ADP-GLUCOSE PYROPHOSPHORYLASE FAMILY PROTEIN
cassava4.1_001747M	7.64254	2.3174	5.72033	2.2056	0.694162	2.6708	0.822122	2.8681	0.860522	2.5664	ADR1-LIKE 1
cassava4.1_016582M	27.3037	0.6853	11.8282	0.5287	1.5511	0.4795	3.21366	0.5096	0.31418	0.3901	AGAMOUS-LIKE 12
cassava4.1_020641M	12.1076	0.618	6.85058	0.503	0.513823	0.5232	0.18569	0.4259	11.8085	0.6922	AGAMOUS-LIKE 24
cassava4.1_010506M	38.4562	0.8133	24.4495	0.7177	10.6121	0.6783	1.16335	0.5338	0.484461	0.4701	AGAMOUS-LIKE 30
cassava4.1_031362M	4.88914	0.3403	0	0.2223	0	0.0761	0	0.022	0	0.039	AGD2-LIKE DEFENSE RESPONSE PROTEIN 1
cassava4.1_006577M	63.5322	0.9806	13.4269	1.6622	0.193905	2.4242	0.0936946	2.9406	0.131271	2.5948	ALANINE AMINOTRANSFERASE 2
cassava4.1_008991M	63.9355	1.1413	65.3377	0.9783	58.5128	1.0714	0.502766	0.4702	1.22003	0.6681	ALANINE:GLYOXYLATE AMINOTRANSFERASE
cassava4.1_019564M	64.659	1.0927	60.7815	1.1056	8.64132	1.3631	0.822122	2.1957	0.164799	2.114	ALBA DNA/RNA-BINDING PROTEIN
cassava4.1_023523M	24.4522	0.7046	68.0919	1.0691	19.4327	1.4861	0.607313	2.3848	10.1455	1.919	ALBA DNA/RNA-BINDING PROTEIN
cassava4.1_008792M	2.5627	1.9022	24.4495	1.7132	1.41184	1.5202	0.0358199	2.6014	0	3.0496	ALC-INTERACTING PROTEIN 1
cassava4.1_013943M	15.915	1.4845	63.047	1.172	48.0656	1.3295	1.02759	2.9397	0.259105	3.6168	ALCOHOL DEHYDROGENASE 1
cassava4.1_009575M	52.2592	0.8022	0.414848	0.2712	2.03624	0.6035	31.3094	1.2705	4.64162	0.5517	ALCOHOL DEHYDROGENASE 1
cassava4.1_032422M	63.5322	0.9964	3.22724	0.5669	2.272	0.6484	0.0527939	0.4749	4.64162	0.6475	ALCOHOL DEHYDROGENASE 1
cassava4.1_023451M	4.24003	2.0883	17.4058	1.6638	0.0899972	2.6769	44.2715	1.1082	0.751503	1.9439	ALCOHOL DEHYDROGENASE TRANSCRIPTION FACTOR MYB/SANT-LIKE FAMILY PROTEIN
cassava4.1_005744M	68.5237	1.0232	0	2.6444	0.525058	1.7287	0.0748678	2.1587	14.2536	1.2768	ALDEHYDE DEHYDROGENASE 2C4
cassava4.1_006510M	18.5276	0.6866	2.44825	0.5117	8.23333	0.6757	8.92477	0.7283	0.0855427	0.4477	ALDEHYDE DEHYDROGENASE 3F1
cassava4.1_006504M	68.3566	1.0929	32.0268	0.6931	6.12697	0.5564	0.0854181	0.2689	0.0540261	0.2543	ALDEHYDE DEHYDROGENASE 3F1
cassava4.1_006095M	56.8848	0.9097	34.883	1.4336	1.29802	2.0944	0.765	1.8822	0.669494	2.3041	ALDOLASE-TYPE TIM BARREL FAMILY PROTEIN
cassava4.1_014531M	21.2239	0.6818	19.7023	0.6159	2.272	0.5865	0.926256	0.4754	0.369357	0.5142	ALFIN-LIKE 3
cassava4.1_003155M	35.9315	1.6101	30.6534	1.7656	3.41032	2.1737	2.61905	2.3664	0.825913	2.6833	ALKALINE/NEUTRAL INVERTASE
cassava4.1_010748M	20.0689	1.4069	1.80314	1.8797	0	2.8055	0	4.3389	0.187358	2.3144	ALKENAL REDUCTASE
cassava4.1_029922M	44.738	0.8772	0.694814	0.4514	0.30325	0.5054	0.607313	0.5241	3.41525	0.6561	ALLANTOATE AMIDOHYDROLASE
cassava4.1_006532M	25.1826	0.7046	30.6534	0.6584	0.97169	0.5016	0.398202	0.4195	0.0540261	0.1833	ALLENE OXIDE SYNTHASE
cassava4.1_003521M	21.7703	0.5634	17.9626	0.524	1.35824	0.3793	0.607313	0.3126	0.282509	0.2854	ALPHA DIOXYGENASE
cassava4.1_016148M	10.5263	0.6496	32.7896	0.8509	2.65326	0.7555	22.3278	0.832	0	0.4169	ALPHA/BETA HYDROLASE RELATED PROTEIN
cassava4.1_002458M	0	4.0272	0.106225	2.5693	0.0447785	4.1471	0	4.3638	0	7.0184	ALPHA/BETA-HYDROLASES SUPERFAMILY PROTEIN
cassava4.1_005502M	17.8888	0.4706	26.1227	1.7458	1.09331	2.4926	1.16335	2.9232	0.0572858	4.3812	ALPHA/BETA-HYDROLASES SUPERFAMILY PROTEIN
cassava4.1_007069M	68.5237	1.0744	36.855	1.5037	0.30325	2.8844	1.74395	2.1732	0.0410168	3.9533	ALPHA/BETA-HYDROLASES SUPERFAMILY PROTEIN
cassava4.1_007050M	0.737618	1.9618	0.156253	2.0747	0.0293129	3.2439	0.0936946	3.1364	0.028316	3.4673	ALPHA/BETA-HYDROLASES SUPERFAMILY PROTEIN
cassava4.1_013048M	53.0491	0.9305	18.506	1.3637	0.0293129	2.3456	0	2.4681	0	2.8494	ALPHA/BETA-HYDROLASES SUPERFAMILY PROTEIN
cassava4.1_008005M	29.3799	1.3666	13.4269	1.8434	0.274895	2.9441	2.61905	1.6597	0.131271	2.8199	ALPHA/BETA-HYDROLASES SUPERFAMILY PROTEIN
cassava4.1_012334M	40.0099	0.8599	4.51201	1.6638	0.525058	1.8498	0.0358199	2.5701	0	2.8066	ALPHA/BETA-HYDROLASES SUPERFAMILY PROTEIN
cassava4.1_018896M	35.172	0.8081	65.5668	0.9883	4.46522	1.4833	0.572242	1.9131	0.118441	2.2057	ALPHA/BETA-HYDROLASES SUPERFAMILY PROTEIN
cassava4.1_004098M	15.5715	1.6344	23.1404	1.5511	2.79947	1.7567	2.19813	1.926	0.369357	2.1811	ALPHA/BETA-HYDROLASES SUPERFAMILY PROTEIN
cassava4.1_017938M	25.8745	0.7747	49.0171	0.8825	8.64132	1.4031	3.60709	1.6698	0.118441	2.0468	ALPHA/BETA-HYDROLASES SUPERFAMILY PROTEIN
cassava4.1_011947M	0.816553	0.5429	8.14977	0.5714	0.0578322	0.5193	0.132519	0.4113	0.198728	0.4884	ALPHA/BETA-HYDROLASES SUPERFAMILY PROTEIN
cassava4.1_031712M	59.5936	0.949	23.1404	0.7302	1.5511	0.5944	0.181913	0.4812	0.152155	0.4797	ALPHA/BETA-HYDROLASES SUPERFAMILY PROTEIN
cassava4.1_029685M	32.7491	0.8109	45.6279	0.8644	1.35824	0.5997	2.06056	0.657	0.0540261	0.4626	ALPHA/BETA-HYDROLASES SUPERFAMILY PROTEIN
cassava4.1_009829M	24.4522	0.6465	1.07083	0.567	0.100436	0.5233	0.0400247	0.4517	0.032967	0.4624	ALPHA/BETA-HYDROLASES SUPERFAMILY PROTEIN
cassava4.1_012951M	8.01506	0.4594	1.79173	0.3977	0.0578322	0.3399	1.082	0.5156	0.0540261	0.4565	ALPHA/BETA-HYDROLASES SUPERFAMILY PROTEIN
cassava4.1_010002M	15.915	0.6523	62.6648	0.9382	12.9937	0.702	0.0400247	0.3342	0.31418	0.424	ALPHA/BETA-HYDROLASES SUPERFAMILY PROTEIN
cassava4.1_023511M	67.5504	1.1377	41.2348	1.4007	61.8651	1.0058	47.8904	1.1452	0.080075	0.3817	ALPHA/BETA-HYDROLASES SUPERFAMILY PROTEIN
cassava4.1_011254M	2.83897	0.6425	0.694814	0.5246	0.0578322	0.5264	0.536479	0.553	0	0.3732	ALPHA/BETA-HYDROLASES SUPERFAMILY PROTEIN
cassava4.1_009998M	13.708	1.7518	69.4701	1.0238	0.0578322	0.4124	0	0.2946	0.241563	0.3714	ALPHA/BETA-HYDROLASES SUPERFAMILY PROTEIN
cassava4.1_009923M	18.5276	1.6931	54.0461	0.9036	0.193905	0.4424	0	0.2795	0.369357	0.3526	ALPHA/BETA-HYDROLASES SUPERFAMILY PROTEIN
cassava4.1_011334M	51.347	1.2401	68.8752	1.053	21.0742	0.7555	0.822122	0.6046	0.402097	0.3438	ALPHA/BETA-HYDROLASES SUPERFAMILY PROTEIN
cassava4.1_013627M	10.0371	0.342	3.79377	0.44	0.525058	0.4559	0.0720847	0.2884	0.0540261	0.3263	ALPHA/BETA-HYDROLASES SUPERFAMILY PROTEIN
cassava4.1_011889M	5.63862	0.582	6.37695	0.6177	0.136846	0.4683	0	0.2567	0	0.3154	ALPHA/BETA-HYDROLASES SUPERFAMILY PROTEIN
cassava4.1_008172M	13.0727	0.6661	57.5737	0.9176	1.86329	0.5953	0.251482	0.4295	0.032967	0.2935	ALPHA/BETA-HYDROLASES SUPERFAMILY PROTEIN
cassava4.1_021674M	6.47982	0.2508	9.27545	0.4185	1.5511	0.3765	0.274225	0.2354	0.259105	0.2768	ALPHA/BETA-HYDROLASES SUPERFAMILY PROTEIN
cassava4.1_026027M	57.9848	0.9027	65.7339	1.1236	50.966	0.9015	36.396	0.8339	0.0540261	0.2581	ALPHA/BETA-HYDROLASES SUPERFAMILY PROTEIN
cassava4.1_012198M	3.95563	0.5302	17.4058	0.583	0.0578322	0.3052	0.0400247	0.1618	0	0.2053	ALPHA/BETA-HYDROLASES SUPERFAMILY PROTEIN
cassava4.1_024162M	0.776256	0.1847	1.45046	0.4066	0	0.2235	0.0400247	0.1616	0.0594052	0.1708	ALPHA/BETA-HYDROLASES SUPERFAMILY PROTEIN
cassava4.1_033859M	12.1076	0.6639	19.7023	0.6401	0.193905	0.4404	0.0400247	0.1806	0	0.1072	ALPHA/BETA-HYDROLASES SUPERFAMILY PROTEIN
cassava4.1_011547M	0.750783	0.2686	12.5317	0.4607	0	0.2424	0	0.0613	0	0.0701	ALPHA/BETA-HYDROLASES SUPERFAMILY PROTEIN
cassava4.1_007053M	68.5237	1.0524	0	3.4931	0	3.9275	2.30924	1.5222	20.6914	1.2566	ALPHA/BETA-HYDROLASES SUPERFAMILY PROTEIN
cassava4.1_012027M	44.738	1.1837	0.960418	1.954	0	2.8894	3.97751	1.5396	2.14895	1.43	ALPHA/BETA-HYDROLASES SUPERFAMILY PROTEIN
cassava4.1_032916M	14.8612	1.7709	2.85318	1.7353	1.64486	1.8361	0.0589133	2.3881	1.35524	1.6783	ALPHA/BETA-HYDROLASES SUPERFAMILY PROTEIN
cassava4.1_013690M	12.8627	0.5527	38.1074	0.8009	45.0661	0.8795	0.475006	0.4631	39.328	0.9064	ALPHA/BETA-HYDROLASES SUPERFAMILY PROTEIN
cassava4.1_018098M	45.4553	0.8548	9.27545	0.5769	2.98782	0.5742	0.181913	0.3948	1.22003	0.5105	ALPHA/BETA-HYDROLASES SUPERFAMILY PROTEIN
cassava4.1_012091M	65.0281	1.1871	17.4058	0.5947	2.1355	0.5092	0.572242	0.386	41.6596	0.8709	ALPHA/BETA-HYDROLASES SUPERFAMILY PROTEIN
cassava4.1_013203M	39.2365	1.3772	50.7212	0.866	8.23333	0.6894	0.0854181	0.353	2.30442	0.5791	ALPHA/BETA-HYDROLASES SUPERFAMILY PROTEIN
cassava4.1_008351M	21.7703	1.4975	0	5.9719	0	10.0079	0	11.1079	0	19.6794	ALPHA-AMYLASE-LIKE
cassava4.1_001362M	40.7018	1.2075	29.314	1.3652	0.525058	1.6682	0.130096	2.0265	0.0572858	2.1131	ALPHA-AMYLASE-LIKE 3
cassava4.1_027727M	21.2239	0.712	1.03907	2.5197	0	4.5261	0	4.6419	0	6.624	ALPHA-GALACTOSIDASE 1
cassava4.1_011258M	68.5237	1.0743	0	3.6304	0	4.2445	0	6.4118	0	5.463	ALPHA-GALACTOSIDASE 1
cassava4.1_008949M	60.662	0.9154	5.72033	0.3562	1.29802	0.383	3.78442	0.4608	0.507845	0.2828	ALPHA-GALACTOSIDASE 2
cassava4.1_003090M	51.347	0.8551	17.9626	1.5445	1.24095	1.8388	0.765	2.3189	0.0855427	3.0116	ALPHA-L-ARABINOFURANOSIDASE 1
cassava4.1_006636M	36.7772	0.8256	2.17973	0.4108	0.0578322	0.2755	14.9243	0.753	0.0540261	0.2913	ALPHA-L-FUCOSIDASE 1
cassava4.1_007875M	25.8745	0.6826	2.66495	0.3731	0.278721	0.2576	35.0084	0.7915	0.032967	0.2606	ALPHA-L-FUCOSIDASE 1
cassava4.1_012214M	49.3765	0.8975	13.4269	1.6575	0.694162	1.9898	0.0486218	2.6119	0.0410168	2.3802	ALPHA-N-ACETYLGLUCOSAMINIDASE FAMILY / NAGLU FAMILY
cassava4.1_001233M	11.5244	1.7611	0.156253	2.6907	0	4.2888	0	6.0908	0.028316	3.9579	ALPHA-XYLOSIDASE 1
cassava4.1_002780M	17.8888	1.5885	30.6534	1.5087	0.0899972	2.9526	2.48485	2.6028	0.207632	3.049	ALPHA-XYLOSIDASE 1
cassava4.1_001244M	25.1826	1.521	34.11	1.5768	0.450252	2.8764	2.19813	2.8726	0.380258	2.8976	ALPHA-XYLOSIDASE 1
cassava4.1_014428M	1.35361	1.8541	0	2.4192	0	3.8736	0	5.4699	0	5.1231	ALUMINIUM INDUCED PROTEIN WITH YGL AND LRDR MOTIFS
cassava4.1_014087M	8.01506	0.6081	0.753159	0.5261	0.0835437	0.4824	0.0527939	0.3661	0.0540261	0.4314	ALUMINUM SENSITIVE 3
cassava4.1_023638M	10.5263	0.6586	8.14977	0.5423	0.374655	0.5146	0	0.3893	0.869747	0.4564	ALUMINUM-ACTIVATED MALATE TRANSPORTER 9
cassava4.1_025099M	43.9672	1.488	2.2519	0.4808	0	0.1236	0.0634714	0.2866	0	0.1277	ALUMINUM-ACTIVATED MALATE TRANSPORTER 9
cassava4.1_022807M	35.172	0.7458	52.6264	0.8643	3.19246	0.6145	0.190547	0.4141	0.869747	0.5423	AMIDASE FAMILY PROTEIN
cassava4.1_022571M	60.1564	0.9252	5.72033	0.5852	0.0578322	0.3537	0.159576	0.4699	0.0540261	0.4045	AMINO ACID PERMEASE 1
cassava4.1_006599M	12.1076	0.649	12.8173	0.683	0.860047	0.5568	0	0.2558	0.0540261	0.2747	AMINO ACID PERMEASE 1
cassava4.1_025973M	68.5237	1.0236	7.24011	3.9444	0.374655	6.2	1.02759	4.8459	0.250913	6.4173	AMINO ACID PERMEASE 3
cassava4.1_004835M	29.3799	0.7138	32.7896	0.682	8.64132	0.6334	2.19813	0.5181	0.12248	0.3558	AMINO ACID PERMEASE 3
cassava4.1_006537M	52.2592	0.8843	17.9626	0.6042	0.837561	0.47	0.572242	0.4312	0.507845	0.4498	AMINO ACID PERMEASE 6
cassava4.1_012720M	64.1061	1.1149	63.478	1.1418	58.8528	0.9804	2.30924	0.5542	0.282509	0.4277	AMINO ACID PERMEASE 7
cassava4.1_007474M	5.43737	0.3568	0.694814	0.4123	0	0.2758	0	0.196	0	0.2591	AMINO ACID PERMEASE 7
cassava4.1_006886M	12.1076	0.6054	2.2519	0.4503	0.278721	0.4233	0	0.2514	0.0540261	0.319	AMINO ACID PERMEASE FAMILY PROTEIN
cassava4.1_010121M	18.5276	0.5386	4.51201	0.4419	0.0656986	0.3446	0.123425	0.1525	0.0196238	0.2295	AMINO ACID PERMEASE FAMILY PROTEIN
cassava4.1_007111M	16.5896	0.5633	1.79173	0.4097	0.100436	0.2901	0	0.1507	0	0.195	AMINO ACID PERMEASE FAMILY PROTEIN
cassava4.1_030120M	16.9704	0.3651	4.37477	0.3727	0.193905	0.2381	0	0.0857	0.0855427	0.1612	AMINO ACID PERMEASE FAMILY PROTEIN
cassava4.1_006046M	59.1131	0.9246	3.43799	0.4575	32.7596	0.8155	0.190547	0.42	6.03909	0.6785	AMINO ACID PERMEASE FAMILY PROTEIN
cassava4.1_006044M	57.9848	0.9537	12.8173	0.7369	7.47722	0.7641	0	0.2842	0.207632	0.5934	AMINO ACID PERMEASE FAMILY PROTEIN
cassava4.1_029055M	20.0689	0.6708	4.10592	0.4523	0.310681	0.4268	20.0803	0.7815	38.0776	0.8609	AMINO ACID TRANSPORTER 1
cassava4.1_029236M	6.91898	0.2912	0.201827	0.236	0	0.084	0	0.0825	0.0196238	0.0752	AMMONIUM TRANSPORTER 1;1
cassava4.1_006378M	10.5263	0.5132	9.27545	0.5572	1.5511	0.5218	0.475006	0.4165	0.860522	0.4984	AMMONIUM TRANSPORTER 2
cassava4.1_003162M	45.4553	0.8507	45.6279	0.8609	22.6734	0.8054	1.082	0.5133	0.12248	0.3986	AMP-DEPENDENT SYNTHETASE AND LIGASE FAMILY PROTEIN
cassava4.1_003382M	2.57584	2.6132	11.8282	1.6658	3.59711	1.7613	3.21366	1.7019	0.282509	2.3295	ANKYRIN REPEAT FAMILY PROTEIN
cassava4.1_003774M	68.5237	1.0267	30.6534	0.7769	0.502145	0.4943	0.984783	0.5433	0.18394	0.4696	ANKYRIN REPEAT FAMILY PROTEIN
cassava4.1_007362M	59.1131	0.9436	20.8328	0.7127	0.374655	0.4931	1.082	0.5563	0.0594052	0.4322	ANKYRIN REPEAT FAMILY PROTEIN
cassava4.1_007478M	33.5656	0.7373	17.9626	0.7605	0.100436	0.5244	0.123425	0.5526	0.0540261	0.4282	ANKYRIN REPEAT FAMILY PROTEIN
cassava4.1_002029M	60.1564	0.9288	36.1662	0.7611	2.42006	0.5652	22.3278	0.7521	0.282509	0.4048	ANKYRIN REPEAT FAMILY PROTEIN
cassava4.1_003995M	8.22448	1.6103	68.4139	1.0751	0.282697	0.5825	0.926256	0.4565	0.0196238	0.2949	ANKYRIN REPEAT FAMILY PROTEIN
cassava4.1_004910M	20.0689	0.6021	11.8282	0.4758	0	0.1819	0.274225	0.2809	0.131271	0.2502	ANKYRIN REPEAT FAMILY PROTEIN
cassava4.1_010068M	2.03449	4.4932	13.4269	2.421	1.41184	2.8298	3.3935	2.8018	0.118441	4.9585	AP2/B3 TRANSCRIPTION FACTOR FAMILY PROTEIN
cassava4.1_013029M	34.3779	1.217	61.3258	1.0856	1.74376	1.4691	0.536479	1.7399	0.0786899	2.1316	AP2/B3-LIKE TRANSCRIPTIONAL FACTOR FAMILY PROTEIN
cassava4.1_023093M	68.0672	1.0873	59.8611	0.9284	22.6734	0.7819	0.765	0.5024	0.31418	0.4854	AP2/B3-LIKE TRANSCRIPTIONAL FACTOR FAMILY PROTEIN
cassava4.1_028119M	55.7721	0.877	59.8611	0.8949	0.0835437	0.3646	0	0.3363	0.35678	0.4217	AP2/B3-LIKE TRANSCRIPTIONAL FACTOR FAMILY PROTEIN
cassava4.1_026568M	43.9672	0.8293	45.6279	0.8094	12.3855	0.7147	1.5453	0.4848	0.0736752	0.3799	AP2/B3-LIKE TRANSCRIPTIONAL FACTOR FAMILY PROTEIN
cassava4.1_030175M	1.09112	0.1793	0	0.1801	0	0.0815	0	0.021	0	0.0513	APRATAXIN-LIKE
cassava4.1_032065M	63.5322	0.9742	33.5483	0.7998	2.42006	0.643	0.881375	0.5885	0.116191	0.488	APS KINASE
cassava4.1_019925M	32.7491	0.654	42.6888	0.719	21.8387	0.6386	0.78689	0.3134	2.30442	0.4348	APS REDUCTASE 1
cassava4.1_007228M	47.9009	0.8506	43.4876	1.2319	2.65326	0.6845	0.470417	0.2841	0.152155	0.4949	APS REDUCTASE 3
cassava4.1_010179M	59.5936	1.279	12.5317	2.065	0.155984	3.5097	0.18569	3.8154	0.0504187	4.2096	ARABIDOPSIS NAC DOMAIN CONTAINING PROTEIN 87
cassava4.1_025942M	21.7703	0.6663	9.57266	0.5483	1.09331	0.5011	0.470417	0.3358	0.380258	0.4565	ARABIDOPSIS PHOSPHOLIPASE-LIKE PROTEIN (PEARLI 4) FAMILY
cassava4.1_023658M	32.7491	0.7625	48.2993	0.8357	7.47722	0.6571	0.190547	0.4579	0.12248	0.3677	ARABIDOPSIS PROTEIN OF UNKNOWN FUNCTION (DUF241)
cassava4.1_011871M	0	11.6569	44.8554	2.018	60.4907	1.1	0	9.508	0	8.6921	ARABIDOPSIS THALIANA GIBBERELLIN 2-OXIDASE 1
cassava4.1_025567M	12.4764	0.5239	4.78752	0.5201	1.03604	0.5099	2.30924	0.5499	0.380258	0.4594	ARABIDOPSIS THALIANA PROTEIN OF UNKNOWN FUNCTION (DUF821)
cassava4.1_018505M	43.2115	1.2908	3.52968	1.8545	0.0447785	3.1156	0.502766	2.0207	0	3.3204	ARABINOGALACTAN PROTEIN 1
cassava4.1_019053M	19.0681	1.6121	1.4558	2.1348	0.0447785	2.9987	0.0936946	2.3215	0.0167259	2.6353	ARABINOGALACTAN PROTEIN 1
cassava4.1_025072M	45.4553	0.7496	9.27545	0.4389	0.30325	0.2716	0.0981623	0.1974	0.259105	0.3031	ARABINOGALACTAN PROTEIN 1
cassava4.1_015112M	38.4562	0.8216	0.938069	0.406	0.0578322	0.2988	0.926256	0.5079	0.0540261	0.3177	ARABINOGALACTAN PROTEIN 19
cassava4.1_018722M	35.172	1.3606	12.127	0.6163	4.46522	0.663	1.48705	0.3939	0.484461	0.4988	ARABINOGALACTAN PROTEIN 26
cassava4.1_013318M	21.2239	0.6027	9.57266	0.6867	2.65326	0.7408	0.765	0.493	0.369357	0.6604	ARABINOGALACTAN PROTEIN 31
cassava4.1_013390M	25.8745	0.6489	8.14977	0.6644	5.28371	0.7741	0.78689	0.4807	0.282509	0.6544	ARABINOGALACTAN PROTEIN 31
cassava4.1_018287M	1.09112	4.4352	0	5.3937	0	10.0667	0	16.5928	0	18.4851	ARF-GAP DOMAIN 11
cassava4.1_029178M	18.5276	1.4273	42.6888	1.2914	43.3004	1.1646	0.470417	2.0286	4.08999	1.4406	ARF-GAP DOMAIN 4
cassava4.1_002558M	12.1076	2.1305	12.127	2.1485	1.24095	2.5616	0.536479	3.2365	0.164799	3.5357	ARGININE DECARBOXYLASE 2
cassava4.1_002501M	0.737618	2.5379	0.68545	2.4101	0.0447785	2.9492	0.274225	2.6581	0.131271	2.6267	ARGININE DECARBOXYLASE 2
cassava4.1_010745M	66.8525	1.2522	3.79377	0.37	0.183342	0.3825	44.2715	1.2142	0.0594052	0.4491	ARGININE/SERINE-RICH SPLICING FACTOR 35
cassava4.1_001630M	21.7703	0.4934	1.79173	0.4666	0.0578322	0.4711	0.62544	0.5314	0.12248	0.4867	ARGONAUTE FAMILY PROTEIN
cassava4.1_001312M	31.1203	0.7309	34.11	0.7135	2.1355	0.6076	2.48485	0.6546	0.402097	0.4378	ARGONAUTE FAMILY PROTEIN
cassava4.1_000845M	63.5322	0.9924	1.64127	0.4868	0.637196	0.4083	0.0634714	0.294	2.56934	0.6702	ARGONAUTE FAMILY PROTEIN
cassava4.1_013932M	60.662	1.1604	8.83641	1.6394	0.450252	1.7679	0.274225	2.0647	0.0410168	2.2792	ARID/BRIGHT DNA-BINDING DOMAIN;ELM2 DOMAIN PROTEIN
cassava4.1_031603M	0.421224	2.5437	3.52968	2.0612	3.59711	1.8649	2.19813	2.3624	0.0504187	2.5226	ARM REPEAT SUPERFAMILY PROTEIN
cassava4.1_026727M	17.8888	0.608	0	3.7705	0.0447785	3.1379	0	5.4289	0.484461	2.4397	ARM REPEAT SUPERFAMILY PROTEIN
cassava4.1_009606M	8.01506	0.6306	39.719	0.7882	2.79947	0.5956	30.5391	0.8153	0.259105	0.4851	ARM REPEAT SUPERFAMILY PROTEIN
cassava4.1_002378M	57.418	0.9349	48.2993	1.2435	0.144682	0.5157	0.0400247	0.2605	0.435254	0.4621	ARM REPEAT SUPERFAMILY PROTEIN
cassava4.1_004732M	20.6038	0.8099	2.2519	0.6248	0	0.4475	0	0.4052	0	0.4434	ARM REPEAT SUPERFAMILY PROTEIN
cassava4.1_005613M	30.2503	1.3393	0.201827	0.3088	0.374655	0.362	0.123425	0.2608	0.435254	0.3644	ARM REPEAT SUPERFAMILY PROTEIN
cassava4.1_027557M	68.5237	1.0118	29.9651	0.6173	18.6262	0.6339	0.536479	0.2927	0.869747	0.2645	ARM REPEAT SUPERFAMILY PROTEIN
cassava4.1_000015M	16.2861	1.76	34.11	1.332	48.7805	1.1237	0.0748678	2.1987	4.89465	1.3724	ARM REPEAT SUPERFAMILY PROTEIN
cassava4.1_007041M	55.1334	1.1611	29.314	0.7125	6.77957	0.6737	0.251482	0.463	1.35524	0.5503	ARM REPEAT SUPERFAMILY PROTEIN
cassava4.1_000818M	63.5322	0.9959	1.59223	0.4906	1.21011	0.4863	0.0400247	0.2442	0.12248	0.5208	ARM REPEAT SUPERFAMILY PROTEIN
cassava4.1_034143M	5.08425	0.5329	3.01758	0.4808	0.105914	0.413	0.0981623	0.3701	0	0.2949	AROGENATE DEHYDRATASE 6
cassava4.1_034329M	7.37142	0.3857	0.694814	0.2281	0.100436	0.2634	0.18569	0.253	0.0196238	0.1628	AROGENATE DEHYDRATASE 6
cassava4.1_018140M	0.507357	0.3369	57.5737	0.9276	43.3004	0.8966	44.7396	0.9368	33.9274	1.1884	ARV1-LIKE PROTEIN
cassava4.1_024509M	7.37142	0.4476	0	4.6525	0	6.6696	0.0486218	2.1008	0.456708	2.6676	ASCORBATE PEROXIDASE 2
cassava4.1_015356M	0	2.5787	12.8173	1.6584	0	2.7994	0	3.2861	0	3.6706	ASCORBATE PEROXIDASE 3
cassava4.1_013404M	28.077	0.6875	30.6534	0.7836	1.03604	0.5655	2.76034	0.5916	0.0540261	0.4407	ASCORBATE PEROXIDASE 3
cassava4.1_027646M	21.2239	1.5806	55.8921	1.1838	5.28371	1.4827	0.0720847	2.2726	0.402097	1.9904	ASCORBATE PEROXIDASE 4
cassava4.1_022665M	19.5519	1.5538	63.478	1.1081	15.172	1.3916	0.0486218	2.0041	0.435254	1.9069	ASCORBATE PEROXIDASE 4
cassava4.1_007709M	24.4522	0.7052	21.4577	1.537	0.340037	2.1344	0.0748678	3.0995	0.0167259	3.4938	ASPARTATE AMINOTRANSFERASE 3
cassava4.1_011095M	2.76558	0.5028	69.4701	1.0059	19.4327	0.8067	1.28379	0.5879	0	0.2946	ASPARTATE-GLUTAMATE RACEMASE FAMILY
cassava4.1_011622M	68.5237	1.0558	14.2477	0.5702	0.0411813	0.3409	0	0.2863	2.30442	0.6304	ASPARTATE-GLUTAMATE RACEMASE FAMILY
cassava4.1_005866M	59.1131	0.8895	3.12382	3.0248	0.637196	2.9776	0.684722	3.6784	0.118441	4.5848	ASPARTIC PROTEINASE A1
cassava4.1_025228M	12.1076	0.5368	0.694814	0.3921	0.282697	0.4254	1.96727	0.5138	0.12248	0.3753	ASYMMETRIC LEAVES 2-LIKE 1
cassava4.1_022768M	46.1415	0.8655	16.2017	0.7039	4.10525	0.6532	2.76034	0.5613	0.259105	0.4502	AT HOOK MOTIF DNA-BINDING FAMILY PROTEIN
cassava4.1_010939M	11.7809	0.6656	8.47886	0.6239	0.637196	0.6109	0.0634714	0.4362	0	0.4079	AT HOOK MOTIF DNA-BINDING FAMILY PROTEIN
cassava4.1_012712M	6.05557	2.0267	0	2.2795	0	3.9416	0	5.1021	0	4.9423	AT-HOOK MOTIF NUCLEAR-LOCALIZED PROTEIN 20
cassava4.1_009044M	40.0099	0.8268	26.7732	0.7998	10.1395	0.7294	0.0854181	0.3399	0.131271	0.4561	ATP BINDING
cassava4.1_004013M	41.5618	1.262	1.59223	0.6217	0.0578322	0.504	0.0981623	0.3554	0	0.3892	ATP BINDING CASSETTE SUBFAMILY B1
cassava4.1_000656M	61.1053	1.588	21.4577	0.1212	2.65326	0.1029	2.94192	0.0894	0.31418	0.0909	ATP BINDING;LEUCINE-TRNA LIGASES;AMINOACYL-TRNA LIGASES;NUCLEOTIDE BINDING;ATP BINDING;AMINOACYL-TRNA LIGASES
cassava4.1_015235M	5.77179	0.6309	28.6726	0.8059	0.797224	0.6462	0	0.4499	0.0540261	0.5461	ATP SYNTHASE DELTA-SUBUNIT GENE
cassava4.1_033858M	0	11.1007	0.106225	8.3993	0.0447785	6.7082	0	21.2632	0	21.1656	ATPASE E1-E2 TYPE FAMILY PROTEIN / HALOACID DEHALOGENASE-LIKE HYDROLASE FAMILY PROTEIN
cassava4.1_000480M	63.5322	0.9808	32.7896	0.8106	2.53248	0.7618	0.0634714	0.515	0.0196238	0.3589	ATPASE E1-E2 TYPE FAMILY PROTEIN / HALOACID DEHALOGENASE-LIKE HYDROLASE FAMILY PROTEIN
cassava4.1_003496M	40.0099	0.6823	35.5544	0.5878	2.79947	0.4217	1.40456	0.2991	0.250913	0.2518	ATP-BINDING CASSETTE 14
cassava4.1_013405M	13.0727	0.6316	24.4495	0.6637	2.98782	0.6164	0.984783	0.5673	0.456708	0.4745	ATP-DEPENDENT PROTEASE LA (LON) DOMAIN PROTEIN
cassava4.1_013799M	0	3.1168	23.732	1.6336	0.0447785	2.7609	0	5.0391	0	6.9331	ATYPICAL CYS HIS RICH THIOREDOXIN 5
cassava4.1_001110M	5.43737	0.3376	1.30358	0.4697	0.374655	0.4456	0	0.2825	0	0.3482	AUTOINHIBITED H(+)-ATPASE ISOFORM 10
cassava4.1_024177M	25.1826	0.8141	32.7896	0.7545	1.86329	0.6687	0.251482	0.4485	0.0540261	0.4953	AUTOPHAGY-RELATED PROTEIN 13
cassava4.1_019292M	65.3985	1.153	28.6726	0.6852	6.41882	0.5792	0.123425	0.2927	0.0540261	0.1615	AUX/IAA TRANSCRIPTIONAL REGULATOR FAMILY PROTEIN
cassava4.1_016873M	0	2.3534	0.68545	1.9139	0.860047	2.015	10.7269	1.4134	24.5243	1.344	AUX/IAA TRANSCRIPTIONAL REGULATOR FAMILY PROTEIN
cassava4.1_029063M	66.0278	1.1355	7.47248	0.4934	0.513823	0.4549	1.082	0.4516	0.380258	0.4026	AUXIN EFFLUX CARRIER FAMILY PROTEIN
cassava4.1_003807M	68.5237	1.063	33.5483	0.8105	0.183342	0.5207	0.420939	0.3458	0.0196238	0.313	AUXIN EFFLUX CARRIER FAMILY PROTEIN
cassava4.1_010607M	68.5237	1.0182	6.85058	0.6156	0.0578322	0.3299	0	0.2817	0.0196238	0.2697	AUXIN EFFLUX CARRIER FAMILY PROTEIN
cassava4.1_026579M	68.5237	1.0046	4.10592	0.492	0.230393	0.4496	0.0634714	0.3705	0.0196238	0.2369	AUXIN EFFLUX CARRIER FAMILY PROTEIN
cassava4.1_033391M	61.5286	0.9224	5.72033	0.3646	0.694162	0.2201	0	0.0806	0.0540261	0.0696	AUXIN EFFLUX CARRIER FAMILY PROTEIN
cassava4.1_002885M	54.4184	1.194	10.5822	0.6744	0.183342	0.5124	0.0854181	0.4277	0.0540261	0.3871	AUXIN RESPONSE FACTOR 11
cassava4.1_002408M	12.1076	1.7935	19.7023	0.6483	0.310681	0.4274	0.164566	0.3327	0	0.1932	AUXIN RESPONSE FACTOR 11
cassava4.1_002980M	53.662	0.9086	0.993044	0.5331	0.0411813	0.432	0.0634714	0.4008	0.0196238	0.4612	AUXIN RESPONSE FACTOR 16
cassava4.1_001979M	56.8848	0.9421	18.506	0.7166	1.13827	0.6146	0.159576	0.4022	0.0540261	0.3353	AUXIN RESPONSE FACTOR 4
cassava4.1_012387M	23.7301	1.4876	51.3401	1.1789	44.2225	0.9114	1.40456	0.603	0.435254	0.4954	AUXIN-INDUCED PROTEIN 13
cassava4.1_012530M	0	3.0279	7.24011	1.5284	0.501655	1.8383	12.2246	0.7125	31.6994	0.8074	AUXIN-INDUCED PROTEIN 13
cassava4.1_000290M	2.83897	4.6925	19.1058	2.6114	29.8755	1.7094	1.63551	3.6946	0.869747	3.5093	AUXIN-LIKE 1 PROTEIN
cassava4.1_009491M	33.5656	1.6351	3.46997	2.8694	0.726422	3.7621	6.76761	2.0205	0.259105	4.0637	AUXIN-RESPONSIVE FAMILY PROTEIN
cassava4.1_022976M	12.4764	1.7365	1.4558	2.7112	0.0447785	4.2359	4.20354	2.1317	0.0572858	3.7915	AUXIN-RESPONSIVE FAMILY PROTEIN
cassava4.1_024594M	37.6293	1.5497	3.22724	2.9761	0.463829	3.3463	5.7757	2.2804	0.596925	3.2971	AUXIN-RESPONSIVE FAMILY PROTEIN
cassava4.1_009396M	68.1089	1.0819	44.2279	1.3802	0.536218	2.5131	4.42454	1.8096	0.380258	2.6595	AUXIN-RESPONSIVE FAMILY PROTEIN
cassava4.1_009064M	31.1203	0.8139	12.127	0.6027	0.502145	0.5309	0	0.3501	0.0594052	0.4772	AUXIN-RESPONSIVE FAMILY PROTEIN
cassava4.1_008764M	57.9848	1.2234	33.5483	0.7932	1.36692	0.6348	5.7757	0.6244	0.669494	0.4662	AUXIN-RESPONSIVE FAMILY PROTEIN
cassava4.1_027747M	4.78447	0.5497	6.85058	0.6099	0.0578322	0.3977	0.0720847	0.3271	0	0.2884	AUXIN-RESPONSIVE FAMILY PROTEIN
cassava4.1_009438M	32.7491	0.6346	0.938069	0.394	0.536218	0.5041	0.0854181	0.3081	0	0.2223	AUXIN-RESPONSIVE FAMILY PROTEIN
cassava4.1_032138M	25.8745	0.705	69.4701	1.0287	30.7935	1.2993	0.765	2.8763	31.6994	1.2388	AUXIN-RESPONSIVE FAMILY PROTEIN
cassava4.1_004196M	41.5618	1.4048	26.7732	0.7031	0.100436	0.3188	0.0400247	0.1866	0.941113	0.4207	AUXIN-RESPONSIVE GH3 FAMILY PROTEIN
cassava4.1_007556M	49.3765	1.2258	27.3373	0.7168	0	0.2898	0	0.2205	0.032967	0.2119	AUXIN-RESPONSIVE GH3 FAMILY PROTEIN
cassava4.1_030219M	63.5322	0.984	38.1074	0.8531	3.82201	0.6417	7.02976	0.6846	0.0540261	0.4999	AWPM-19-LIKE FAMILY PROTEIN
cassava4.1_021660M	64.1061	1.1508	65.3377	1.1322	1.64486	1.7887	1.40456	1.8928	0.131271	2.3315	B12D PROTEIN
cassava4.1_018420M	41.5618	0.8166	62.3114	1.1716	4.46522	1.7304	7.72987	1.7901	0.730685	2.2795	BACTERIAL SEC-INDEPENDENT TRANSLOCATION PROTEIN MTTA/HCF106
cassava4.1_006932M	10.5263	2.1234	29.314	0.6009	0.136846	0.2459	1.96727	0.3781	2.04268	0.5098	BASIC HELIX-LOOP-HELIX (BHLH) DNA-BINDING FAMILY PROTEIN
cassava4.1_004685M	0.421224	3.1579	21.4577	1.6931	1.03604	2.008	49.0679	1.0845	0.164799	2.4287	BASIC HELIX-LOOP-HELIX (BHLH) DNA-BINDING SUPERFAMILY PROTEIN
cassava4.1_015125M	16.2861	0.7091	5.72033	1.3829	0.0447785	2.3243	0.765	1.6176	0	2.1756	BASIC HELIX-LOOP-HELIX (BHLH) DNA-BINDING SUPERFAMILY PROTEIN
cassava4.1_018390M	5.43737	1.8544	15.5707	1.6619	1.86329	1.7357	2.61905	1.7172	0.187358	2.1491	BASIC HELIX-LOOP-HELIX (BHLH) DNA-BINDING SUPERFAMILY PROTEIN
cassava4.1_007418M	68.5237	1.0324	49.0171	0.8546	6.12697	0.691	32.099	0.8776	0.032967	0.4887	BASIC HELIX-LOOP-HELIX (BHLH) DNA-BINDING SUPERFAMILY PROTEIN
cassava4.1_021527M	13.0727	0.2366	2.91885	0.4082	1.21011	0.4795	0.0527939	0.2358	0.456708	0.4702	BASIC HELIX-LOOP-HELIX (BHLH) DNA-BINDING SUPERFAMILY PROTEIN
cassava4.1_011679M	38.4562	0.6615	69.4701	1.0032	53.9516	0.9308	26.6475	0.798	0.31418	0.4642	BASIC HELIX-LOOP-HELIX (BHLH) DNA-BINDING SUPERFAMILY PROTEIN
cassava4.1_007585M	0.750783	0.3443	30.6534	0.7035	2.42006	0.5964	0.0400247	0.229	0.596925	0.4427	BASIC HELIX-LOOP-HELIX (BHLH) DNA-BINDING SUPERFAMILY PROTEIN
cassava4.1_011528M	20.6038	0.5993	33.5483	0.749	0.525058	0.5118	0.0981623	0.3923	0.0540261	0.4344	BASIC HELIX-LOOP-HELIX (BHLH) DNA-BINDING SUPERFAMILY PROTEIN
cassava4.1_030940M	67.6447	1.0609	14.58	0.7118	0.694162	0.5777	0.274225	0.4763	0.080075	0.4039	BASIC HELIX-LOOP-HELIX (BHLH) DNA-BINDING SUPERFAMILY PROTEIN
cassava4.1_027046M	55.7721	1.1644	36.1662	0.6747	0.345434	0.3774	0.926256	0.3588	0.776963	0.367	BASIC HELIX-LOOP-HELIX (BHLH) DNA-BINDING SUPERFAMILY PROTEIN
cassava4.1_005583M	38.4562	1.2835	7.24011	0.6168	0.0835437	0.3857	0	0.2273	0.0855427	0.2495	BASIC HELIX-LOOP-HELIX (BHLH) DNA-BINDING SUPERFAMILY PROTEIN
cassava4.1_002844M	8.22448	0.2874	8.47886	0.4373	0.536218	0.3496	0.398202	0.2612	0.0540261	0.1889	BASIC HELIX-LOOP-HELIX (BHLH) DNA-BINDING SUPERFAMILY PROTEIN
cassava4.1_012210M	67.3749	1.0853	16.2017	0.7136	0.450252	0.4921	2.94192	0.6185	1.92647	0.6116	BASIC HELIX-LOOP-HELIX (BHLH) DNA-BINDING SUPERFAMILY PROTEIN
cassava4.1_016693M	50.6812	1.2738	27.3373	0.6364	0.100436	0.4091	4.20354	0.6054	0.35678	0.5126	BASIC HELIX-LOOP-HELIX (BHLH) DNA-BINDING SUPERFAMILY PROTEIN
cassava4.1_015642M	34.3779	1.2937	24.4495	0.6636	0.0411813	0.3777	3.21366	0.6345	0.032967	0.5315	BASIC HELIX-LOOP-HELIX (BHLH) DNA-BINDING SUPERFAMILY PROTEIN
cassava4.1_015591M	63.5322	0.9749	56.5138	0.8439	0.525058	0.3676	2.76034	0.4338	50.8659	0.9679	BASIC HELIX-LOOP-HELIX (BHLH) DNA-BINDING SUPERFAMILY PROTEIN
cassava4.1_010668M	10.9778	1.5538	2.66495	1.7864	0.193905	1.9389	0.0748678	2.0413	3.26586	1.377	BASIC HELIX-LOOP-HELIX (BHLH) DNA-BINDING SUPERFAMILY PROTEIN
cassava4.1_009095M	44.738	0.8618	43.4876	0.8562	0.637196	0.5516	0.18569	0.4694	0.31418	0.5182	BASIC HELIX-LOOP-HELIX (BHLH) DNA-BINDING SUPERFAMILY PROTEIN
cassava4.1_010957M	36.7772	0.6775	7.83644	0.5742	16.5352	0.6822	0.315723	0.4354	45.0666	1.1163	BASIC HELIX-LOOP-HELIX (BHLH) DNA-BINDING SUPERFAMILY PROTEIN
cassava4.1_023959M	12.8627	1.7158	68.5193	1.0902	36.6338	1.1681	0.684722	0.4324	26.225	1.2349	BASIC HELIX-LOOP-HELIX (BHLH) DNA-BINDING SUPERFAMILY PROTEIN
cassava4.1_034399M	32.7491	1.3448	23.1404	0.7423	2.03624	0.6066	0.470417	0.4252	2.71246	0.5795	BASIC HELIX-LOOP-HELIX (BHLH) DNA-BINDING SUPERFAMILY PROTEIN
cassava4.1_022409M	10.9778	0.4443	66.0417	1.1584	51.6365	0.9158	0.398202	0.3905	23.7186	0.7529	BASIC HELIX-LOOP-HELIX (BHLH) DNA-BINDING SUPERFAMILY PROTEIN
cassava4.1_013453M	8.43579	1.6361	66.3445	1.1001	59.3986	0.9958	0.62544	0.3868	5.15938	0.612	BASIC HELIX-LOOP-HELIX (BHLH) DNA-BINDING SUPERFAMILY PROTEIN
cassava4.1_025699M	61.1053	0.9482	4.37477	0.5212	2.1355	0.4532	0.18569	0.366	1.45036	0.5469	BASIC HELIX-LOOP-HELIX (BHLH) DNA-BINDING SUPERFAMILY PROTEIN
cassava4.1_008380M	32.7491	0.7236	25.0647	0.6355	9.1592	0.5934	0.926256	0.3129	12.4078	0.573	BASIC HELIX-LOOP-HELIX (BHLH) DNA-BINDING SUPERFAMILY PROTEIN
cassava4.1_033904M	2.5627	0.4793	40.5111	0.7738	2.79947	0.7269	0.123425	0.2369	2.90341	0.4608	BASIC HELIX-LOOP-HELIX (BHLH) DNA-BINDING SUPERFAMILY PROTEIN
cassava4.1_018239M	57.9848	1.269	5.98248	0.5418	0.282697	0.4386	0.0589133	3.1677	3.10619	2.0391	BASIC LEUCINE-ZIPPER 2
cassava4.1_021296M	1.09112	2.2609	0	3.0868	0.0293129	3.6975	35.0084	0.7515	0.776963	2.6139	BASIC LEUCINE-ZIPPER 42
cassava4.1_026563M	14.8612	0.403	21.4577	0.558	1.09331	0.3346	0.0634714	0.0693	0	0.0502	BASIC LEUCINE-ZIPPER 42
cassava4.1_017015M	24.4522	0.7324	44.8554	1.2503	34.7674	0.8517	1.40456	0.5147	0.032967	0.3829	BASIC LEUCINE-ZIPPER 5
cassava4.1_031242M	61.1053	1.2313	0.294161	2.8004	1.13827	2.0543	3.3935	1.7117	24.5243	0.6831	BASIC LEUCINE-ZIPPER 5
cassava4.1_023228M	40.0099	0.786	0.388544	0.3952	0	0.1662	0	0.17	0.0196238	0.1218	BASIC-LEUCINE ZIPPER (BZIP) TRANSCRIPTION FACTOR FAMILY PROTEIN
cassava4.1_014971M	6.36789	0.5304	39.719	0.834	13.7579	0.7516	0.0981623	0.4198	0.080075	0.4251	BAX INHIBITOR-1 FAMILY PROTEIN
cassava4.1_017602M	37.6293	0.8655	29.314	0.8121	0.282697	0.5602	0.502766	0.4997	0.0594052	0.4313	B-BOX TYPE ZINC FINGER FAMILY PROTEIN
cassava4.1_022074M	3.95563	1.8065	29.9651	0.7285	0.500788	0.4451	0	0.2657	0.0540261	0.3539	B-BOX TYPE ZINC FINGER FAMILY PROTEIN
cassava4.1_028416M	29.3799	0.6674	69.4701	1.037	0.525058	0.5448	1.40456	0.4562	0	0.1909	B-BOX TYPE ZINC FINGER FAMILY PROTEIN
cassava4.1_014346M	37.6293	1.363	41.2348	0.8205	10.6121	1.4927	0.130096	2.5473	0.198728	2.404	B-BOX TYPE ZINC FINGER PROTEIN WITH CCT DOMAIN
cassava4.1_014418M	12.4764	1.536	5.35304	0.5347	0	0.2223	1.48705	0.4322	0.282509	0.4095	BCL-2-ASSOCIATED ATHANOGENE 3
cassava4.1_014044M	7.64254	0.6314	0.616693	0.4082	0	0.3009	0	0.3523	0	0.2402	BCL-2-ASSOCIATED ATHANOGENE 4
cassava4.1_009880M	0.816553	0.3064	12.8173	1.7285	56.9112	0.957	9.83822	0.6521	0.0196238	0.2488	BCL-2-ASSOCIATED ATHANOGENE 5
cassava4.1_008879M	0	0.1745	11.3875	1.8855	15.172	0.6807	1.63551	0.4973	0	0.1365	BCL-2-ASSOCIATED ATHANOGENE 5
cassava4.1_003413M	36.7772	0.69	0.616693	0.266	0.0578322	0.1886	0.0854181	0.2439	0	0.1595	BEL1-LIKE HOMEODOMAIN 8
cassava4.1_023401M	4.88914	0.4863	1.25875	0.4407	0	0.31	0	0.1662	0	0.1652	BESTROPHIN-LIKE PROTEIN
cassava4.1_001503M	31.8376	0.6652	0	6.0837	0	7.9196	0	9.6778	0	13.7159	BETA GALACTOSIDASE 1
cassava4.1_001733M	14.4373	0.4965	29.314	1.6978	0.797224	2.6152	1.22558	2.5238	0.0167259	6.5428	BETA GALACTOSIDASE 1
cassava4.1_003430M	14.8612	1.5425	34.883	1.3448	1.74376	1.6584	0.0748678	2.3067	0.198728	2.205	BETA GALACTOSIDASE 1
cassava4.1_004144M	19.5519	0.6417	21.4577	0.6532	3.59711	0.5539	0.881375	0.4939	5.15938	0.6467	BETA GALACTOSIDASE 9
cassava4.1_006332M	19.5519	0.687	49.0171	0.8396	6.41882	0.6278	0.398202	0.4322	3.10619	0.5895	BETA GLUCOSIDASE 11
cassava4.1_029420M	47.9009	0.7944	16.2017	0.6119	1.36692	0.4694	0.190547	0.3935	0.0855427	0.3923	BETA GLUCOSIDASE 12
cassava4.1_005140M	63.5322	0.9867	20.4301	0.5271	0.105914	0.2687	0.0981623	0.2002	0.0540261	0.1538	BETA GLUCOSIDASE 12
cassava4.1_008910M	29.3799	0.6627	23.732	0.6342	12.9937	0.6681	2.76034	0.5234	0.976725	0.4671	BETA GLUCOSIDASE 13
cassava4.1_005766M	19.5519	0.6621	7.47248	0.6037	1.09331	0.5613	0.0981623	0.448	0.472812	0.5661	BETA GLUCOSIDASE 15
cassava4.1_028433M	16.9704	2.9848	9.98492	3.2091	1.03604	2.3194	0	9.3493	0.0410168	4.7057	BETA GLUCOSIDASE 40
cassava4.1_006336M	62.3376	0.9692	7.83644	0.6498	0.340037	0.5697	0.0854181	0.4958	0.0594052	0.5283	BETA GLUCOSIDASE 42
cassava4.1_011286M	0	3.7008	66.7313	1.1056	8.23333	1.4428	0.246213	3.0657	0.0167259	2.6459	BETA HLH PROTEIN 93
cassava4.1_006554M	13.708	0.5743	12.5317	0.6577	1.74376	0.5638	0.0400247	0.3782	0.0540261	0.3535	BETA VACUOLAR PROCESSING ENZYME
cassava4.1_007653M	23.7301	0.678	16.8727	0.5658	2.98782	0.5537	0.398202	0.4352	0.869747	0.4867	BETA-6 TUBULIN
cassava4.1_004345M	26.4831	0.6974	0.156253	3.4901	0.0293129	4.0708	0.0748678	3.531	0.198728	2.6841	BETA-AMYLASE 1
cassava4.1_001621M	48.6885	1.4952	1.25875	0.3493	0.157828	0.2874	0.0634714	0.1354	0	0.207	BETA-GALACTOSIDASE 3
cassava4.1_001639M	68.5237	1.0597	1.95131	1.8397	0.130439	2.3499	0.186317	2.523	0.028316	3.6253	BETA-GALACTOSIDASE 8
cassava4.1_032622M	68.5237	1.0108	15.0308	0.6139	1.09331	0.456	1.28379	0.4227	0.0540261	0.2955	BETA-GLUCOSIDASE 45
cassava4.1_033827M	11.5244	0.622	5.22814	0.4795	3.41032	0.5185	0	0.3535	0.776963	0.4395	BETA-HEXOSAMINIDASE 1
cassava4.1_012554M	52.2592	0.8635	9.27545	0.6172	1.29802	0.5533	0.0981623	0.3794	0.0417168	0.3072	BETA-HYDROXYLASE 1
cassava4.1_025074M	62.7901	1.1948	69.4701	1.025	11.7473	0.7229	2.19813	0.5651	0.0594052	0.3529	BETA-KETOACYL REDUCTASE 1
cassava4.1_004629M	40.0099	1.9642	26.7732	1.5383	21.8387	1.5078	0.684722	2.5472			BETA-XYLOSIDASE 2
cassava4.1_019446M	9.69536	2.1348	0.156253	4.1817	0	9.839	0	14.7598	0	8.5916	BIFUNCTIONAL INHIBITOR/LIPID-TRANSFER PROTEIN/SEED STORAGE 2S ALBUMIN SUPERFAMILY PROTEIN
cassava4.1_020417M	10.0371	2.052	0.156253	3.8644	0	8.1771	0	11.6134	0	7.2304	BIFUNCTIONAL INHIBITOR/LIPID-TRANSFER PROTEIN/SEED STORAGE 2S ALBUMIN SUPERFAMILY PROTEIN
cassava4.1_017710M	36.7772	1.3471	5.98248	1.9623	0	5.0645	0	5.1112	0.028316	4.2282	BIFUNCTIONAL INHIBITOR/LIPID-TRANSFER PROTEIN/SEED STORAGE 2S ALBUMIN SUPERFAMILY PROTEIN
cassava4.1_019414M	43.9672	1.4122	0.106225	2.8091	0.0293129	3.7003	0	5.2563	0	4.1902	BIFUNCTIONAL INHIBITOR/LIPID-TRANSFER PROTEIN/SEED STORAGE 2S ALBUMIN SUPERFAMILY PROTEIN
cassava4.1_019845M	36.7772	1.4579	40.5111	1.3761	0.155984	2.5085	0.475006	2.4119	0.0572858	2.7927	BIFUNCTIONAL INHIBITOR/LIPID-TRANSFER PROTEIN/SEED STORAGE 2S ALBUMIN SUPERFAMILY PROTEIN
cassava4.1_020135M	62.7901	0.9515	32.0268	1.5608	7.82149	1.6928	1.63551	2.2365	0.507845	2.5664	BIFUNCTIONAL INHIBITOR/LIPID-TRANSFER PROTEIN/SEED STORAGE 2S ALBUMIN SUPERFAMILY PROTEIN
cassava4.1_019533M	47.9009	0.7992	5.35304	0.6266	0.0578322	0.4853	0.572242	0.6137	0.0736752	0.4047	BIFUNCTIONAL INHIBITOR/LIPID-TRANSFER PROTEIN/SEED STORAGE 2S ALBUMIN SUPERFAMILY PROTEIN
cassava4.1_028530M	5.08425	0.4715	3.52968	0.4483	0.0578322	0.271	1.082	0.3373	0	0.1877	BIFUNCTIONAL INHIBITOR/LIPID-TRANSFER PROTEIN/SEED STORAGE 2S ALBUMIN SUPERFAMILY PROTEIN
cassava4.1_032504M	15.5715	0.3743	1.80314	0.2511	0.0656986	0.0912	0.0527939	0.0777	0.0540261	0.1159	BIFUNCTIONAL INHIBITOR/LIPID-TRANSFER PROTEIN/SEED STORAGE 2S ALBUMIN SUPERFAMILY PROTEIN
cassava4.1_019240M	37.6293	1.6518	12.5317	0.3558	0.0578322	0.1248	0	0.0537	0.241563	0.1136	BIFUNCTIONAL INHIBITOR/LIPID-TRANSFER PROTEIN/SEED STORAGE 2S ALBUMIN SUPERFAMILY PROTEIN
cassava4.1_019050M	35.172	0.6351	0.694814	0.1591	0.0411813	0.0802	0	0.0682	0	0.0565	BIFUNCTIONAL INHIBITOR/LIPID-TRANSFER PROTEIN/SEED STORAGE 2S ALBUMIN SUPERFAMILY PROTEIN
cassava4.1_013929M	0	2.5004	25.0647	1.2799	2.98782	1.3953	15.4715	1.2557	0	2.0107	BIG PETAL P
cassava4.1_017953M	53.0491	0.8867	12.8173	1.6847	1.09331	1.8709	1.16335	1.9092	0.198728	2.2997	BLUE-COPPER-BINDING PROTEIN
cassava4.1_017174M	19.5519	0.4159	55.8921	1.3941	54.481	1.2874	0.578378	0.378	1.22003	0.5327	BON ASSOCIATION PROTEIN 2
cassava4.1_030144M	3.60003	6.7704	10.5822	4.0276	50.2077	1.3881	5.19317	3.1174	0.63353	5.2077	BR ENHANCED EXPRESSION 3
cassava4.1_012023M	61.9013	0.9652	14.58	0.5827	0	0.2923	0	0.2234	0	0.2089	BRANCHED-CHAIN AMINO ACID AMINOTRANSFERASE 5 / BRANCHED-CHAIN AMINO ACID TRANSAMINASE 5 (BCAT5)
cassava4.1_008523M	32.7491	0.8066	14.2477	0.716	0.860047	0.6686	0.0527939	0.4928	0.224636	0.5681	BRANCHED-CHAIN AMINO ACID AMINOTRANSFERASE 5 / BRANCHED-CHAIN AMINO ACID TRANSAMINASE 5 (BCAT5)
cassava4.1_014696M	0.717332	2.6537	32.7896	1.5196	0.0293129	2.0978	0.0589133	2.8756	0	3.7063	BRANCHED-CHAIN AMINO ACID TRANSAMINASE 2
cassava4.1_012042M	0.421224	2.2611	33.5483	1.4539	0.144682	1.7444	0.0486218	2.8151	0	3.3216	BRANCHED-CHAIN AMINO ACID TRANSAMINASE 2
cassava4.1_008467M	16.5896	0.7297	10.922	0.6681	0.694162	0.6327	0.0527939	0.4894	0.207632	0.5584	BRANCHED-CHAIN AMINOTRANSFERASE 3
cassava4.1_017699M	40.7018	0.7543	62.3114	0.9273	60.6103	1.099	1.48705	0.4532	0.596925	0.4098	BRASSINOSTEROID-RESPONSIVE RING-H2
cassava4.1_017695M	63.5322	0.9787	61.3258	0.9491	0.797224	0.5624	0.0981623	0.4431	0.032967	0.3478	BRASSINOSTEROID-RESPONSIVE RING-H2
cassava4.1_017922M	21.7703	0.7549	10.922	0.6572	0.0411813	0.4382	0	0.2799	0	0.3198	BRASSINOSTEROID-RESPONSIVE RING-H2
cassava4.1_017888M	6.47982	1.6992	0.747688	2.1368	0.0899972	2.2128	13.2395	1.3457	10.7627	1.4137	BRASSINOSTEROID-RESPONSIVE RING-H2
cassava4.1_006661M	26.4831	1.3534	1.30358	0.4611	9.1592	0.5188	0	0.416	0.751503	0.4972	BRCT DOMAIN-CONTAINING DNA REPAIR PROTEIN
cassava4.1_009742M	11.5244	0.5459	13.8499	0.606	0.340037	0.4236	0.822122	0.456	0.0855427	0.3513	BREVIS RADIX-LIKE 4
cassava4.1_012538M	62.7901	1.3029	51.3401	1.4053	19.4327	1.6228	16.7538	1.5968	0.402097	3.0183	BRI1 KINASE INHIBITOR 1
cassava4.1_034159M	24.4522	0.7107	30.6534	0.7979	0.694162	0.5655	0.0981623	0.4366	0.0540261	0.4192	BRI1-LIKE 2
cassava4.1_025194M	16.2861	0.2817	1.79173	0.4009	0.0411813	0.2741	0.0634714	0.45	0.0540261	0.2268	BROMO-ADJACENT HOMOLOGY (BAH) DOMAIN-CONTAINING PROTEIN
cassava4.1_018206M	40.7018	0.7932	42.6888	0.8067	3.59711	0.6071	1.22558	0.526	0.0540261	0.2843	BTB AND TAZ DOMAIN PROTEIN 1
cassava4.1_010281M	68.5237	1.0522	25.684	0.7719	7.47722	0.6675	0.365968	0.4587	15.5786	0.7593	BTB AND TAZ DOMAIN PROTEIN 3
cassava4.1_010423M	68.5237	1.0152	20.8328	0.7252	6.77957	0.6676	0.123425	0.4331	12.9929	0.7359	BTB AND TAZ DOMAIN PROTEIN 3
cassava4.1_006841M	2.45066	0.4962	17.9626	0.6665	0.463829	0.4858	0.164566	0.2984	0	0.1905	BTB/POZ DOMAIN WITH WD40/YVTN REPEAT-LIKE PROTEIN
cassava4.1_005190M	12.8627	0.6327	14.58	0.6203	1.5511	0.5966	0.219827	0.4778	0.080075	0.4463	BTB/POZ DOMAIN-CONTAINING PROTEIN
cassava4.1_027866M	63.5322	0.9797	38.9494	0.7841	9.67986	0.654	0.251482	0.3649	0.198728	0.3963	BURP DOMAIN-CONTAINING PROTEIN
cassava4.1_033143M	55.7721	0.8928	12.127	0.5404	0.136846	0.2878	0.159576	0.2042	0	0.1914	BURP DOMAIN-CONTAINING PROTEIN
cassava4.1_006319M	10.9778	0.5667	31.2991	0.7457	0.536218	0.4997	2.06056	0.4879	0.596925	0.4474	BZIP TRANSCRIPTION FACTOR FAMILY PROTEIN
cassava4.1_011813M	31.1203	0.7163	8.47886	0.5291	1.24095	0.4928	0.0981623	0.37	0.596925	0.4107	BZIP TRANSCRIPTION FACTOR FAMILY PROTEIN
cassava4.1_008770M	27.3037	0.8	21.4577	0.6253	1.36692	0.5212	0.0981623	0.4778	0.131271	0.3952	BZIP TRANSCRIPTION FACTOR FAMILY PROTEIN
cassava4.1_006304M	17.8888	0.6721	5.35304	0.4785	0.0656986	0.3259	0	0.1993	0.032967	0.1923	BZIP TRANSCRIPTION FACTOR FAMILY PROTEIN
cassava4.1_000861M	53.0491	1.2114	33.5483	1.2524	11.1869	1.2807	0.0748678	2.0043	0.0572858	1.9485	C2 CALCIUM/LIPID-BINDING AND GRAM DOMAIN CONTAINING PROTEIN
cassava4.1_034278M	22.9452	0.6443	20.8328	0.6656	0.860047	0.5463	0.365968	0.3379	0.869747	0.3562	C2 CALCIUM/LIPID-BINDING PLANT PHOSPHORIBOSYLTRANSFERASE FAMILY PROTEIN
cassava4.1_034218M	42.3689	0.8701	5.22814	0.6219	0.0411813	0.3876	0.0981623	0.2224	0	0.2176	C2 CALCIUM/LIPID-BINDING PLANT PHOSPHORIBOSYLTRANSFERASE FAMILY PROTEIN
cassava4.1_017982M	68.5237	1.0059	0.330864	2.1467	0.0447785	3.2956	0.0589133	2.9488	0	3.4462	C2H2 AND C2HC ZINC FINGERS SUPERFAMILY PROTEIN
cassava4.1_014634M	20.0689	1.6353	5.35304	2.1488	0.0293129	4.0149	6.76761	1.7548	0.108952	2.8383	C2H2 AND C2HC ZINC FINGERS SUPERFAMILY PROTEIN
cassava4.1_014888M	61.9013	0.9593	69.4701	1.0225	0.450252	2.315	28.967	1.2835	0.860522	2.1516	C2H2 AND C2HC ZINC FINGERS SUPERFAMILY PROTEIN
cassava4.1_024075M	15.2198	0.525	11.8282	0.5857	1.03604	0.5064	0.219827	0.3948	0.0594052	0.3507	C2H2 AND C2HC ZINC FINGERS SUPERFAMILY PROTEIN
cassava4.1_015251M	55.1334	0.8917	17.4058	0.5483	0.0578322	0.2647	0	0.1806	0	0.1473	C2H2 AND C2HC ZINC FINGERS SUPERFAMILY PROTEIN
cassava4.1_027382M	2.38445	3.0252	59.8611	0.8368	0.12136	0.3874	7.39426	2.645	4.89465	1.9815	C2H2 AND C2HC ZINC FINGERS SUPERFAMILY PROTEIN
cassava4.1_032984M	25.1826	0.6877	60.3592	0.9287	42.6158	0.8206	0.984783	0.4567	52.5721	1.0465	C2H2 AND C2HC ZINC FINGERS SUPERFAMILY PROTEIN
cassava4.1_008183M	48.6885	0.8505	43.4876	0.8895	17.2584	1.2543	52.3934	0.9918	0.57958	0.4844	C2H2-LIKE ZINC FINGER PROTEIN
cassava4.1_005633M	65.5793	1.1338	32.7896	0.7012	2.03624	0.4921	5.19317	0.5813	0.941113	0.4765	C2H2-LIKE ZINC FINGER PROTEIN
cassava4.1_006226M	66.9404	1.1244	39.719	0.7576	54.481	0.9286	51.781	1.0505	0.751503	0.4655	C2H2-LIKE ZINC FINGER PROTEIN
cassava4.1_009023M	15.5715	0.6849	20.4301	0.7181	1.24095	0.6151	0.365968	0.4734	0.0540261	0.4504	C2H2-LIKE ZINC FINGER PROTEIN
cassava4.1_008876M	14.8612	0.6618	23.732	0.7252	1.64486	0.6149	0.398202	0.4832	0.0540261	0.4345	C2H2-LIKE ZINC FINGER PROTEIN
cassava4.1_031269M	43.2115	0.7476	8.14977	1.7845	0.694162	1.8875	14.9243	1.5122	0.0410168	2.5842	C2H2-TYPE ZINC FINGER FAMILY PROTEIN
cassava4.1_010311M	54.4184	1.1813	18.506	0.6657	1.74376	0.5699	0	0.337	0.198728	0.4197	C2H2-TYPE ZINC FINGER FAMILY PROTEIN
cassava4.1_010785M	21.2239	0.6693	1.79173	0.536	0.0835437	0.3967	0	0.2521	0	0.2645	C2H2-TYPE ZINC FINGER FAMILY PROTEIN
cassava4.1_011448M	4.24003	0.2404	3.46997	0.3971	2.42006	0.4872	0.607313	0.3675	0	0.1764	C2H2-TYPE ZINC FINGER FAMILY PROTEIN
cassava4.1_009508M	20.6038	0.719	52.6264	0.906	21.0742	0.8117	0.470417	0.4438	0.080075	0.4894	CA2+ ACTIVATED OUTWARD RECTIFYING K+ CHANNEL 5
cassava4.1_011617M	2.5627	0.415	17.4058	0.6041	0.513823	0.4626	0.572242	0.3908	0.164799	0.3922	CAAX AMINO TERMINAL PROTEASE FAMILY PROTEIN
cassava4.1_026116M	35.172	0.7131	3.46997	0.398	0	0.1586	0	0.1643	0	0.1442	CAFFEOYL-COA 3-O-METHYLTRANSFERASE
cassava4.1_014733M	68.5237	1.0465	0.366958	2.4834	0	3.5761	0	4.1415	0	5.5433	CALCINEURIN B-LIKE PROTEIN 10
cassava4.1_000857M	0	5.0899	0.366958	3.6301	0.0293129	6.6612	0.0748678	4.512	0	7.3561	CALCIUM ATPASE 2
cassava4.1_004466M	8.01506	1.7256	4.10592	1.7838	0.797224	1.8892	0.164566	2.6376	0.0410168	3.0003	CALCIUM DEPENDENT PROTEIN KINASE 1
cassava4.1_004189M	14.0158	0.5856	5.35304	0.5252	1.29802	0.5092	0.0634714	0.2734	0.0594052	0.285	CALCIUM EXCHANGER 7
cassava4.1_022505M	27.3037	0.3752	14.58	0.6076	0.230393	0.5008	25.1503	0.8045	0.0196238	0.359	CALCIUM-BINDING EF HAND FAMILY PROTEIN
cassava4.1_016355M	3.73998	2.1694	0	4.0205	0	8.0729	0	3.8096	0	6.7476	CALCIUM-BINDING EF-HAND FAMILY PROTEIN
cassava4.1_018286M	11.5244	1.8872	1.74716	2.2438	0	4.5565	0.475006	2.2529	0	4.2231	CALCIUM-BINDING EF-HAND FAMILY PROTEIN
cassava4.1_017854M	1.59637	2.7089	5.72033	2.0704	0.726422	2.2709	0.0358199	4.7289	0.0167259	4.0693	CALCIUM-BINDING EF-HAND FAMILY PROTEIN
cassava4.1_023058M	61.5286	0.9448	33.5483	1.6027	0.0634436	2.5837	1.5453	1.8234	0.028316	2.9009	CALCIUM-BINDING EF-HAND FAMILY PROTEIN
cassava4.1_015318M	19.0681	1.639	14.2477	1.8033	1.03604	2.2471	2.06056	2.1502	0.198728	2.6325	CALCIUM-BINDING EF-HAND FAMILY PROTEIN
cassava4.1_005074M	12.4764	1.8967	28.6726	1.3755	26.995	1.2907	13.7443	1.3862	0.507845	2.0719	CALCIUM-BINDING EF-HAND FAMILY PROTEIN
cassava4.1_020266M	63.5322	0.9846	28.6726	0.7982	0.97169	0.6437	0.123425	0.4414	0.12248	0.4722	CALCIUM-BINDING EF-HAND FAMILY PROTEIN
cassava4.1_024709M	25.8745	0.6257	34.11	0.7127	22.6734	0.7699	16.1181	0.5644	0.860522	0.4612	CALCIUM-BINDING EF-HAND FAMILY PROTEIN
cassava4.1_020193M	68.1089	1.0615	65.5668	0.9856	41.0221	0.8907	2.94192	0.5651	0.35678	0.45	CALCIUM-BINDING EF-HAND FAMILY PROTEIN
cassava4.1_029553M	66.1708	1.1456	37.4432	0.7542	16.5352	0.7363	14.9243	0.5816	0.032967	0.3873	CALCIUM-BINDING EF-HAND FAMILY PROTEIN
cassava4.1_027715M	63.5322	0.9742	66.3445	1.0928	11.1869	0.7516	0.18569	0.2916	0.484461	0.3322	CALCIUM-BINDING EF-HAND FAMILY PROTEIN
cassava4.1_029970M	60.1564	0.9225	43.4876	1.3924	61.8651	1.042	1.02759	0.3935	0.976725	0.3246	CALCIUM-BINDING EF-HAND FAMILY PROTEIN
cassava4.1_020220M	34.3779	0.7877	2.2519	0.569	0	0.2467	0	0.1396	0	0.1317	CALCIUM-BINDING EF-HAND FAMILY PROTEIN
cassava4.1_022399M	13.708	0.5154	13.8499	0.6367	7.82149	0.6828	0.984783	0.4991	0.380258	0.5043	CALCIUM-BINDING EF-HAND FAMILY PROTEIN
cassava4.1_019346M	52.2592	0.8383	69.4701	1.058	30.7935	1.4406	0.398202	0.4172	7.10433	0.6203	CALCIUM-BINDING EF-HAND FAMILY PROTEIN
cassava4.1_019993M	47.9009	0.8095	69.4701	1.0659	35.6309	1.4261	0.822122	0.4145	6.36957	0.6403	CALCIUM-BINDING EF-HAND FAMILY PROTEIN
cassava4.1_016229M	15.915	0.5296	18.506	0.6595	2.53248	0.5912	0	0.3476	0.435254	0.5758	CALCIUM-BINDING EF-HAND FAMILY PROTEIN
cassava4.1_028027M	17.3194	0.5686	4.10592	0.447	0.567421	0.424	0.0527939	0.3234	0.282509	0.3923	CALCIUM-BINDING TETRATRICOPEPTIDE FAMILY PROTEIN
cassava4.1_009873M	27.3037	0.6791	55.2276	1.3032	0.726422	2.4546	0.536479	2.866	0.0786899	3.4893	CALCIUM-DEPENDENT ARF-TYPE GTPASE ACTIVATING PROTEIN FAMILY
cassava4.1_027277M	6.47982	2.0463	15.0308	1.9151	0.0812142	3.277	0	4.593	0.0410168	4.1224	CALCIUM-DEPENDENT LIPID-BINDING (CALB DOMAIN) FAMILY PROTEIN
cassava4.1_034465M	2.03449	2.4629	5.02804	1.9367	0.97169	1.8545	0.0589133	3.3179	0	3.756	CALCIUM-DEPENDENT LIPID-BINDING (CALB DOMAIN) FAMILY PROTEIN
cassava4.1_027353M	67.4453	1.1087	37.4432	1.3942	1.35824	1.9418	1.082	2.061	0.472812	2.1749	CALCIUM-DEPENDENT LIPID-BINDING (CALB DOMAIN) FAMILY PROTEIN
cassava4.1_021274M	14.8612	0.5874	1.25875	0.4522	0.0835437	0.4743	0.0400247	0.3699	0.0540261	0.4182	CALCIUM-DEPENDENT LIPID-BINDING (CALB DOMAIN) FAMILY PROTEIN
cassava4.1_012529M	11.5244	0.6627	9.27545	0.5954	0.502145	0.5571	0.0981623	0.4506	0.507845	0.5441	CALCIUM-DEPENDENT LIPID-BINDING (CALB DOMAIN) FAMILY PROTEIN
cassava4.1_005819M	30.2503	0.7641	4.78752	0.5484	2.98782	0.5713	0.219827	0.4383	1.2732	0.5332	CALCIUM-DEPENDENT LIPID-BINDING (CALB DOMAIN) FAMILY PROTEIN
cassava4.1_022780M	30.2503	0.7741	19.7023	0.6935	2.65326	0.625	0.398202	0.522	0.472812	0.4808	CALCIUM-DEPENDENT LIPID-BINDING (CALB DOMAIN) PLANT PHOSPHORIBOSYLTRANSFERASE FAMILY PROTEIN
cassava4.1_016511M	43.9672	1.3409	16.8727	1.5181	0.0634436	2.431	0	3.2218	0	5.0108	CALEOSIN-RELATED FAMILY PROTEIN
cassava4.1_020162M	68.5237	1.039	44.8554	1.4823	61.8651	1.0257	3.97751	0.3505	0.0196238	0.2	CALMODULIN 1
cassava4.1_004541M	25.8745	0.7318	37.4432	0.7966	6.77957	0.6908	0.765	0.4559	0.402097	0.497	CALMODULIN BINDING PROTEIN-LIKE
cassava4.1_017956M	3.95563	2.1134	15.5707	1.7113	1.5511	1.9754	12.2246	1.4899	0.63353	2.0739	CALMODULIN LIKE 23
cassava4.1_016930M	1.65466	5.0019	1.12507	4.9972	0.12136	6.8303	0.62544	4.5998	0.131271	5.7532	CALMODULIN LIKE 37
cassava4.1_016701M	0.369646	3.7749	1.30358	2.8763	0.0899972	3.2122	1.48705	2.694	0.0167259	4.6906	CALMODULIN LIKE 42
cassava4.1_003849M	0	5.2963	0	3.8076	0	4.1918	0	5.2029	0	9.2212	CALMODULIN-BINDING PROTEIN
cassava4.1_003812M	0	3.9336	1.95131	2.1978	0.144682	2.3813	0.18569	3.1372	0.0167259	3.8894	CALMODULIN-BINDING PROTEIN
cassava4.1_022456M	67.5504	1.117	48.2993	1.4434	12.3855	1.6858	2.61905	2.1621	0.596925	2.4287	CALMODULIN-BINDING PROTEIN
cassava4.1_018372M	0	4.1839	9.98492	1.6949	3.41032	1.9176	0.0936946	4.1607	0	4.9791	CALMODULIN-LIKE 11
cassava4.1_018641M	0	5.0766	0	5.6492	0	11.9273	0	8.1947	0	19.6446	CALMODULIN-LIKE 38
cassava4.1_019955M	22.9452	1.3508	11.8282	1.632	11.1869	0.8237	0.0527939	0.1947	0.032967	0.2285	CALMODULIN-LIKE 38
cassava4.1_026112M	26.4831	0.5202	1.79173	0.5713	2.79947	0.65	0.420939	0.5015	0.152155	0.4447	CALMODULIN-LIKE 41
cassava4.1_031768M	66.9404	1.1202	66.0417	1.1368	55.5406	1.1228	0.765	0.407	8.29048	0.6032	CALMODULIN-LIKE 41
cassava4.1_004812M	2.33865	3.8807	1.95131	4.2815	0.144682	5.6155	7.02976	2.483	0.57958	3.5306	CAM-BINDING PROTEIN 60-LIKE G
cassava4.1_002176M	9.69536	0.4157	7.47248	2.842	0.536218	3.2602	0.18569	4.6528	0.0410168	6.0143	CAMELLIOL C SYNTHASE 1
cassava4.1_015497M	9.69536	0.5993	0.993044	0.5683	0.0578322	0.5216	0.0400247	0.4701	0	0.456	CAMPHOR RESISTANCE CRCB FAMILY PROTEIN
cassava4.1_020096M	55.1334	1.185	24.4495	0.6561	0.0411813	0.3342	8.92477	1.618	0.456708	0.5593	CAMP-REGULATED PHOSPHOPROTEIN 19-RELATED PROTEIN
cassava4.1_005920M	0.304414	7.6873	0	9.8828	0	16.7103	0	53.8062	0.0786899	12.4684	CAP160 PROTEIN
cassava4.1_008488M	65.7334	1.0901	68.8004	1.0515	0.310681	0.5904	35.0084	0.8983	0	0.2878	CARBOHYDRATE-BINDING PROTEIN
cassava4.1_033692M	61.5286	0.969	16.8727	0.6637	2.98782	0.665	0.219827	0.4764	4.89465	0.6495	CARBOHYDRATE-BINDING PROTEIN
cassava4.1_006171M	56.8848	1.1544	34.11	0.7806	0.500788	0.5763	0.181913	0.4329	0.0736752	0.4473	CARBOHYDRATE-BINDING X8 DOMAIN SUPERFAMILY PROTEIN
cassava4.1_016895M	50.6812	0.8862	36.855	0.7604	11.7473	0.7628	0.274225	0.5586	0.0196238	0.4435	CARBOHYDRATE-BINDING X8 DOMAIN SUPERFAMILY PROTEIN
cassava4.1_031379M	68.5237	1.0619	14.58	0.6066	0.500788	0.4142	0.181913	0.362	0.207632	0.3929	CARBOHYDRATE-BINDING X8 DOMAIN SUPERFAMILY PROTEIN
cassava4.1_015507M	56.8848	0.8942	17.9626	0.7209	0.97169	0.5073	0.398202	0.4781	0.0196238	0.3315	CARBOHYDRATE-BINDING X8 DOMAIN SUPERFAMILY PROTEIN
cassava4.1_029798M	52.2592	0.8898	17.9626	0.6384	15.7708	0.7163	0.572242	0.4796	1.11364	0.5589	CARBOHYDRATE-BINDING-LIKE FOLD
cassava4.1_009359M	0.737618	3.1209	1.95131	2.6702	0.0447785	4.1665	3.3935	2.1257	0.0572858	3.9775	CARBOXYESTERASE 16
cassava4.1_011349M	24.4522	0.6667	29.9651	0.7713	4.46522	0.7028	2.06056	0.5693	0.259105	0.4524	CARBOXYESTERASE 18
cassava4.1_021781M	19.5519	0.7075	57.0215	0.9177	10.6121	0.734	0.181913	0.4141	0.0540261	0.3714	CARBOXYESTERASE 18
cassava4.1_021060M	14.4373	0.6389	0.388544	0.3445	0	0.208	0	0.1007	0	0.1278	CARBOXYESTERASE 20
cassava4.1_007210M	22.9452	0.8026	69.4701	1.0056	0.0899972	1.8522	0.0358199	1.9106	0.028316	2.6973	CATALASE 2
cassava4.1_006297M	8.80285	0.5047	58.2235	0.8746	6.77957	0.5424	0	0.1956	0.860522	0.22	CATALASE 2
cassava4.1_002840M	61.9013	1.1468	2.44825	1.7895	0.130439	2.0605	0.159576	2.5068	0.108952	2.0982	CATALYTICS
cassava4.1_021941M	8.80285	0.3827	11.8282	0.4689	5.02375	0.4542	0	0.1941	0.241563	0.2485	CATION CALCIUM EXCHANGER 4
cassava4.1_008827M	4.44194	1.7316	64.1935	0.9767	4.46522	1.6047	2.94192	1.6506	0.164799	2.147	CATION EFFLUX FAMILY PROTEIN
cassava4.1_007697M	19.5519	0.7164	63.478	0.9714	6.77957	0.7179	0.684722	0.5616	0.0540261	0.4569	CATION EXCHANGER 3
cassava4.1_007636M	16.9704	0.4858	17.9626	0.5108	6.12697	0.5238	0.470417	0.3205	0.941113	0.339	CATION EXCHANGER 3
cassava4.1_004570M	1.6267	0.5358	7.24011	0.5353	0.0656986	0.5164	0.0527939	0.4318	0.12248	0.5729	CATIONIC AMINO ACID TRANSPORTER 9
cassava4.1_006970M	31.1203	0.5997	7.83644	0.3691	0.332143	0.2294	0.0527939	0.1051	0.032967	0.1249	CBL-INTERACTING PROTEIN KINASE 21
cassava4.1_008191M	22.4117	0.661	12.8173	0.5189	7.47722	0.6071	0.926256	0.426	0.31418	0.4001	CBL-INTERACTING PROTEIN KINASE 7
cassava4.1_008412M	34.3779	0.8006	3.79377	0.4732	0.637196	0.5122	0.190547	0.4796	0.0540261	0.3995	CBL-INTERACTING PROTEIN KINASE 7
cassava4.1_007907M	3.64136	1.6986	1.59223	1.7596	0.726422	1.7118	0.0589133	2.5705	0.028316	2.2606	CBL-INTERACTING PROTEIN KINASE 9
cassava4.1_012785M	5.43737	3.2603	13.4269	2.3429	6.77957	2.0924	0.186317	5.335	0.669494	3.129	CBS DOMAIN-CONTAINING PROTEIN
cassava4.1_008890M	13.708	0.2985	3.92429	0.3164	0.100436	0.2019	0.0634714	0.166	0	0.1006	CBS DOMAIN-CONTAINING PROTEIN
cassava4.1_009282M	68.5237	1.0482	66.3445	1.1827	32.7596	1.4843	0.41397	2.7909	1.11364	2.7773	CBS DOMAIN-CONTAINING PROTEIN
cassava4.1_027426M	21.7703	0.7138	7.24011	0.5897	18.0006	0.7027	0.822122	0.3688	0.63353	0.4107	CBS DOMAIN-CONTAINING PROTEIN WITH A DOMAIN OF UNKNOWN FUNCTION (DUF21)
cassava4.1_004351M	0.717332	2.8759	3.46997	1.9928	0.501655	2.1653	4.20354	1.8863	0.118441	2.4305	CCCH-TYPE ZINC FINGERFAMILY PROTEIN WITH RNA-BINDING DOMAIN
cassava4.1_017713M	8.01506	1.87	0.405585	3.0999	0.0447785	3.0587	0.274225	3.1146	0.0410168	2.918	CCR-LIKE
cassava4.1_015749M	68.5237	1.0127	50.7212	1.2714	0.30325	2.3198	46.1909	1.1307	0.402097	2.4734	CCT MOTIF FAMILY PROTEIN
cassava4.1_014705M	63.5322	0.9878	3.92429	0.5089	0.0835437	0.3615	0	0.2663	0.187358	0.3705	CCT MOTIF FAMILY PROTEIN
cassava4.1_013970M	50.6812	0.8727	1.17304	0.3584	0.0578322	0.2872	0	0.1612	0.250913	0.2972	CCT MOTIF FAMILY PROTEIN
cassava4.1_013375M	57.418	0.9197	0.694814	0.3497	0.0578322	0.3027	0	0.1792	0.250913	0.2909	CCT MOTIF FAMILY PROTEIN
cassava4.1_012958M	0.189661	0.3656	14.2477	0.6157	1.03604	0.5396	0.62544	0.3877	0.860522	0.4909	CELL DIVISION CONTROL 2
cassava4.1_032258M	41.5618	1.2545	0	2.4091	0	3.2024	0	3.6684	0	3.6975	CELL WALL / VACUOLAR INHIBITOR OF FRUCTOSIDASE 1
cassava4.1_028478M	61.1053	0.9309	24.4495	1.6044	0.501655	2.6479	4.20354	1.8461	0.198728	2.4633	CELL WALL / VACUOLAR INHIBITOR OF FRUCTOSIDASE 2
cassava4.1_006449M	2.38445	0.2694	54.0461	1.269	0.0899972	2.6413	0.78689	2.1937	0.0410168	2.5855	CELLULASE 3
cassava4.1_000652M	59.1131	1.1331	0.780333	0.5135	0	0.3525	0.0400247	0.3227	0	0.3571	CELLULOSE SYNTHASE 6
cassava4.1_034092M	0.369646	2.241	38.1074	1.2246	55.9666	1.1057	35.0084	1.1313	1.45036	1.7757	CELLULOSE SYNTHASE 6
cassava4.1_000770M	50.0308	0.8582	3.12382	0.473	0	0.1918	0	0.2438	0	0.132	CELLULOSE SYNTHASE A4
cassava4.1_000695M	55.1334	1.2676	1.95131	0.3981	0.136846	0.3552	0.398202	0.3757	0.0540261	0.3044	CELLULOSE SYNTHASE FAMILY PROTEIN
cassava4.1_002212M	58.5268	1.2244	1.79173	0.3911	0.100436	0.3551	0.18569	0.3624	0.0540261	0.2928	CELLULOSE SYNTHASE FAMILY PROTEIN
cassava4.1_002218M	50.0308	0.8335	0.694814	0.3168	0.0411813	0.1671	0.0854181	0.1762	0.032967	0.1248	CELLULOSE SYNTHASE FAMILY PROTEIN
cassava4.1_001280M	36.7772	0.7843	0.201827	0.3355	0	0.15	0	0.1843	0	0.1211	CELLULOSE SYNTHASE FAMILY PROTEIN
cassava4.1_000992M	34.3779	0.764	0.201827	0.263	0	0.1405	0	0.1719	0	0.1089	CELLULOSE SYNTHASE FAMILY PROTEIN
cassava4.1_002542M	31.8376	1.3589	8.47886	1.7543	0.0293129	2.8238	0	3.1913	0	3.4271	CELLULOSE SYNTHASE LIKE G2
cassava4.1_002393M	13.0727	0.578	0.201827	0.3025	0	0.1076	0	0.0456	0.0196238	0.0684	CELLULOSE SYNTHASE LIKE G3
cassava4.1_000529M	0	4.5597	0.330864	3.9224	0.0293129	5.0006	0.123425	3.3585	0.0167259	5.476	CELLULOSE SYNTHASE-LIKE D3
cassava4.1_002707M	0	3.7079	0	3.5414	0	5.9565	0.315723	2.5382	0	4.7973	CELLULOSE-SYNTHASE-LIKE C12
cassava4.1_002727M	0	3.4917	24.4495	1.5089	4.46522	2.0592	52.8228	1.0224	0.825913	2.0039	CELLULOSE-SYNTHASE-LIKE C12
cassava4.1_003164M	0	5.8885	0	3.4128	0	7.023	2.19813	1.9101	0	5.5037	CELLULOSE-SYNTHASE-LIKE C4
cassava4.1_002818M	26.4831	1.6007	13.4269	0.6418	0.144682	0.4602	3.78442	0.5349	0.0594052	0.3998	CELLULOSE-SYNTHASE-LIKE C5
cassava4.1_009295M	41.5618	0.6253	5.22814	0.5343	1.86329	0.5939	1.22558	0.4809	0.0736752	0.423	CHALCONE AND STILBENE SYNTHASE FAMILY PROTEIN
cassava4.1_009676M	21.2239	0.3336	2.5656	0.3868	0.136846	0.3067	0.420939	0.2376	0.032967	0.2015	CHALCONE AND STILBENE SYNTHASE FAMILY PROTEIN
cassava4.1_009206M	21.2239	0.3365	2.85318	0.3757	0.0656986	0.2897	0.274225	0.2119	0.032967	0.1826	CHALCONE AND STILBENE SYNTHASE FAMILY PROTEIN
cassava4.1_009402M	14.8612	0.3506	0.108444	0.2526	0	0.2503	0	0.1707	0	0.1684	CHALCONE AND STILBENE SYNTHASE FAMILY PROTEIN
cassava4.1_007396M	51.347	0.8727	19.7023	0.6548	8.64132	0.664	0.572242	0.4437	0.507845	0.4853	CHALCONE-FLAVANONE ISOMERASE FAMILY PROTEIN
cassava4.1_031966M	31.8376	0.7556	7.47248	0.585	1.24095	0.5374	3.78442	0.6273	0.250913	0.4464	CHALCONE-FLAVANONE ISOMERASE FAMILY PROTEIN
cassava4.1_016211M	16.9704	0.4347	3.43799	0.5275	0.463829	0.4872	0.536479	0.3472	0	0.3357	CHALCONE-FLAVANONE ISOMERASE FAMILY PROTEIN
cassava4.1_017865M	39.2365	1.227	3.46997	1.7718	0	2.6927	0	3.7203	0	3.3993	CHAPERONE DNAJ-DOMAIN SUPERFAMILY PROTEIN
cassava4.1_025491M	0.767484	2.1297	1.25875	2.0779	1.29802	1.7327	0	3.231	0.118441	2.3289	CHAPERONE DNAJ-DOMAIN SUPERFAMILY PROTEIN
cassava4.1_011681M	18.5276	0.7023	19.7023	0.622	2.1355	0.5866	0.0854181	0.4039	0.402097	0.4698	CHAPERONE DNAJ-DOMAIN SUPERFAMILY PROTEIN
cassava4.1_014639M	31.1203	1.2287	55.8921	1.1498	33.8056	0.893	0.0400247	0.3179	0.0196238	0.4295	CHAPERONE DNAJ-DOMAIN SUPERFAMILY PROTEIN
cassava4.1_006699M	27.3037	1.3453	4.78752	0.5799	0.105914	0.4749	0.0634714	0.368	0.0540261	0.4007	CHAPERONE DNAJ-DOMAIN SUPERFAMILY PROTEIN
cassava4.1_014651M	14.8612	1.4307	29.9651	0.8103	3.19246	0.6827	0.159576	0.4395	0.380258	0.3948	CHAPERONE DNAJ-DOMAIN SUPERFAMILY PROTEIN
cassava4.1_006956M	41.5618	1.2354	6.37695	0.6393	0.502145	0.591	0.0634714	0.4782	0	0.3885	CHAPERONE DNAJ-DOMAIN SUPERFAMILY PROTEIN
cassava4.1_015681M	13.708	1.4568	17.9626	0.7565	11.1869	0.7172	0.475006	0.4613	0.435254	0.3867	CHAPERONE DNAJ-DOMAIN SUPERFAMILY PROTEIN
cassava4.1_006762M	64.1061	1.1433	9.57266	0.6271	0.500788	0.5215	0.132519	0.4723	0	0.3443	CHAPERONE DNAJ-DOMAIN SUPERFAMILY PROTEIN
cassava4.1_018353M	7.58634	0.6274	29.9651	0.7826	0.100436	0.416	0	0.1469	0	0.106	CHAPERONE DNAJ-DOMAIN SUPERFAMILY PROTEIN
cassava4.1_017077M	22.4117	0.5035	0	2.3297	0	3.9618	11.2004	1.4548	30.0683	1.3197	CHAPERONE DNAJ-DOMAIN SUPERFAMILY PROTEIN
cassava4.1_018484M	31.1203	0.7509	10.5822	1.818	1.74376	1.9653	0.178539	2.524	1.45036	1.7608	CHAPERONE DNAJ-DOMAIN SUPERFAMILY PROTEIN
cassava4.1_020049M	9.14621	0.3274	65.5668	0.9913	45.888	0.6882	21.6478	0.4962	0.380258	0.255	CHAPERONIN 10
cassava4.1_000859M	47.112	1.308	66.3445	1.0993	20.1918	0.7652	24.4747	0.8296	0.241563	0.4874	CHASE DOMAIN CONTAINING HISTIDINE KINASE PROTEIN
cassava4.1_012935M	21.7703	0.6829	17.9626	0.7063	0.463829	0.468	0.0634714	0.358	48.5779	0.9405	CHITINASE A
cassava4.1_013633M	0	0.2313	2.17973	0.265	0	0.0569	0	0.0295	0	0.0772	CHITINASE FAMILY PROTEIN
cassava4.1_023221M	57.418	0.9507	3.46997	0.6366	1.09331	0.6083	0.251482	0.4965	0.35678	0.5544	CHITINASE FAMILY PROTEIN
cassava4.1_011942M	26.4831	0.7272	0.694814	0.3671	0	0.1976	0	0.1746	0	0.1206	CHITINASE-LIKE PROTEIN 2
cassava4.1_014202M	42.3689	0.8401	32.0268	1.5832	0.278721	0.4719	0.684722	0.2407	31.6994	0.8638	CHLOROPHYLLASE 1
cassava4.1_012351M	15.5715	0.6061	47.6066	0.8411	1.41184	0.6303	0.0854181	0.4495	0.0855427	0.4419	CHLOROPHYLLASE 2
cassava4.1_034364M	63.5322	0.9882	20.8328	1.5351	0.130439	3.5649	0.78689	2.5952	0.0410168	4.5528	CHLOROPLAST BETA-AMYLASE
cassava4.1_008593M	16.9704	1.3967	3.92429	1.5085	0.0899972	1.9524	0.822122	2.3075	28.5385	1.2689	CHLOROPLAST IMPORT APPARATUS 2
cassava4.1_030985M	1.65466	2.3326	0.294161	2.5677	0.513823	1.9721	8.12791	2.2387	0.0410168	2.7035	CHLOROPLAST RIBOSOMAL PROTEIN S14
cassava4.1_013463M	9.14621	1.6361	61.3258	1.1821	0.0899972	2.0712	0	2.9248	0	2.7101	CHLOROPLAST RNA-BINDING PROTEIN 29
cassava4.1_013496M	31.1203	1.4571	64.5338	1.1248	0.144682	1.8213	0.0748678	2.5219	0.028316	2.2608	CHLOROPLAST RNA-BINDING PROTEIN 29
cassava4.1_023572M	25.8745	1.4073	9.27545	1.563	0.0447785	2.1576	6.76761	1.7309	0.0572858	2.0143	CHLORORESPIRATORY REDUCTION 7
cassava4.1_003589M	64.4182	1.1261	33.5483	0.7123	0.0411813	0.1896	0	0.1015	0	0.1104	CHLORSULFURON/IMIDAZOLINONE RESISTANT 1
cassava4.1_013888M	63.5322	1.1259	23.732	1.4016	0.0447785	2.3311	0.0748678	2.0206	0.0167259	2.7976	CHY-TYPE/CTCHY-TYPE/RING-TYPE ZINC FINGER PROTEIN
cassava4.1_017167M	21.2239	1.5766	5.35304	2.0939	0.525058	2.3979	0.578378	2.6743	0.116191	2.5478	CHY-TYPE/CTCHY-TYPE/RING-TYPE ZINC FINGER PROTEIN
cassava4.1_014671M	0	3.9148	0	4.52	0.0293129	5.5363	1.16335	2.7462	0.072333	3.2304	CLASS I GLUTAMINE AMIDOTRANSFERASE-LIKE SUPERFAMILY PROTEIN
cassava4.1_010368M	68.5237	1.0617	46.2908	0.8136	0.100436	0.3484	0	0.1549	0.0196238	0.1406	CLASS I GLUTAMINE AMIDOTRANSFERASE-LIKE SUPERFAMILY PROTEIN
cassava4.1_009231M	68.5237	1.0023	27.3373	0.6856	0.0578322	0.2847	0	0.1252	0	0.1086	CLASS I GLUTAMINE AMIDOTRANSFERASE-LIKE SUPERFAMILY PROTEIN
cassava4.1_009199M	63.5322	0.991	13.4269	0.4541	0.0411813	0.1278	0.502766	0.0774	0.0540261	0.0526	CLASS I GLUTAMINE AMIDOTRANSFERASE-LIKE SUPERFAMILY PROTEIN
cassava4.1_005426M	2.33865	2.6995	38.1074	1.4922	28.9515	1.3789	2.19813	2.0915	0.596925	2.416	CLATHRIN ADAPTOR COMPLEXES MEDIUM SUBUNIT FAMILY PROTEIN
cassava4.1_012474M	36.7772	0.801	23.1404	0.7271	5.55343	0.678	0.475006	0.4859	0.456708	0.4978	CLATHRIN LIGHT CHAIN PROTEIN
cassava4.1_013081M	17.3194	0.6421	16.8727	0.6343	2.53248	0.5709	0.62544	0.4622	0.259105	0.4256	CLATHRIN LIGHT CHAIN PROTEIN
cassava4.1_024589M	0.737618	7.7625	0.156253	6.504	0	5.2944	0	7.753	0	16.1136	CLAVATA3/ESR-RELATED 1
cassava4.1_025887M	40.0099	0.863	12.127	0.6564	0	0.2878	0	0.2762	0	0.2446	CLAVATA3/ESR-RELATED 25
cassava4.1_024572M	2.89949	2.1611	0	3.0449	0.130439	2.0151	44.2715	1.1078	48.2416	0.9679	CLAVATA3/ESR-RELATED 26
cassava4.1_019269M	37.6293	0.7787	23.732	0.7053	1.09331	0.522	0.0527939	0.33	0.0540261	0.3973	CLAVATA3/ESR-RELATED 41
cassava4.1_019169M	47.112	1.2688	68.4139	1.062	4.46522	0.7253	0.365968	0.4609	0.507845	0.5072	CLAVATA3/ESR-RELATED 44
cassava4.1_001092M	68.5237	1.0071	57.0215	1.2149	1.35824	1.5039	0.315723	1.983	0	2.35	CLP ATPASE
cassava4.1_027872M	16.9704	0.6028	0.938069	0.3704	0.0411813	0.2475	0.0400247	0.3151	0	0.1915	COBRA-LIKE EXTRACELLULAR GLYCOSYL-PHOSPHATIDYL INOSITOL-ANCHORED PROTEIN FAMILY
cassava4.1_028535M	11.7809	0.5362	0.388544	0.3545	0	0.2227	0	0.2453	0	0.1821	COBRA-LIKE EXTRACELLULAR GLYCOSYL-PHOSPHATIDYL INOSITOL-ANCHORED PROTEIN FAMILY
cassava4.1_007671M	2.56947	2.229	2.17973	2.1596	10.1395	1.7104	1.74395	2.2343	0.0410168	3.9286	COBRA-LIKE PROTEIN 1 PRECURSOR
cassava4.1_003414M	5.43737	2.1174	3.01758	2.4751	0.183342	3.2913	11.713	1.5561	0.669494	2.3983	COBRA-LIKE PROTEIN-7 PRECURSOR
cassava4.1_010629M	31.1203	0.7629	7.83644	0.5852	1.36692	0.5356	0.0854181	0.3211	0.0855427	0.3695	CONCANAVALIN A-LIKE LECTIN FAMILY PROTEIN
cassava4.1_013109M	19.0681	1.4108	14.58	1.4326	3.59711	1.5669	0.502766	1.8617	0.0572858	2.1	CONCANAVALIN A-LIKE LECTIN PROTEIN KINASE FAMILY PROTEIN
cassava4.1_002920M	5.63862	2.2644	63.047	1.1943	60.4907	1.0519	2.76034	2.0673	0.526238	2.0494	CONCANAVALIN A-LIKE LECTIN PROTEIN KINASE FAMILY PROTEIN
cassava4.1_034354M	31.1203	0.8215	26.7732	0.8265	0.0578322	0.5552	0	0.3869	0.0540261	0.4662	CONCANAVALIN A-LIKE LECTIN PROTEIN KINASE FAMILY PROTEIN
cassava4.1_002867M	25.8745	0.7672	20.4301	0.718	2.42006	0.6607	0.398202	0.5477	0.0540261	0.4451	CONCANAVALIN A-LIKE LECTIN PROTEIN KINASE FAMILY PROTEIN
cassava4.1_030913M	61.1053	0.9611	43.4876	0.8236	0.860047	0.4663	0.572242	0.299	0.0594052	0.3353	CONCANAVALIN A-LIKE LECTIN PROTEIN KINASE FAMILY PROTEIN
cassava4.1_009662M	68.4033	1.0904	63.478	0.9647	44.2225	0.8839	0.181913	0.4429	0.435254	0.4445	CONSTANS-LIKE 2
cassava4.1_010137M	68.4033	1.0502	14.58	0.6175	1.13827	0.5761	0.0854181	0.4494	0.669494	0.5126	CONSTANS-LIKE 5
cassava4.1_027980M	11.2226	1.7692	20.4301	1.3378	0.274895	1.7869	0.0748678	2.8631	0	3.0999	CONSTANS-LIKE 9
cassava4.1_008554M	11.2226	1.672	30.6534	1.4347	0.0447785	2.5165	0	3.3144	0	2.964	CONSTANS-LIKE 9
cassava4.1_002519M	15.2198	0.6035	3.01758	0.4681	0.0411813	0.3224	0	0.2106	0	0.2159	COPPER AMINE OXIDASE FAMILY PROTEIN
cassava4.1_001983M	28.7099	1.4842	0.156253	1.935	0.0293129	2.2769	4.64202	1.4678	0.274114	1.7125	COPPER AMINE OXIDASE FAMILY PROTEIN
cassava4.1_002214M	28.7099	1.4166	1.25875	1.9089	0.183342	2.0959	3.97751	1.5542	0.860522	1.63	COPPER AMINE OXIDASE FAMILY PROTEIN
cassava4.1_033226M	51.347	0.8867	32.0268	0.8269	0.501655	0.5368	0.190547	0.5452	0.0196238	0.47	COPPER TRANSPORT PROTEIN FAMILY
cassava4.1_024448M	63.5322	0.9801	23.732	0.6786	0.345434	0.4499	43.7734	0.9125	0.472812	0.5035	COPPER TRANSPORT PROTEIN FAMILY
cassava4.1_024742M	40.7018	0.8303	19.7023	0.6625	0.501655	0.5681	0.0981623	0.4014	0.0540261	0.4695	COPPER TRANSPORTER 1
cassava4.1_018216M	50.6812	0.9243	14.58	0.6598	0.502145	0.5098	0.0527939	0.3619	0.0540261	0.4658	COPPER TRANSPORTER 1
cassava4.1_024484M	51.347	0.852	26.7732	0.6536	2.1355	0.4283	0.78689	0.4	0.63353	0.3298	COPPER TRANSPORTER 4
cassava4.1_018987M	60.1564	0.9173	53.3358	0.8098	5.55343	0.5435	45.7508	0.9355	0.12248	0.2763	COPPER/ZINC SUPEROXIDE DISMUTASE 1
cassava4.1_023719M	0	175.958	0	55.1232	0	99.6897	0	122.541	0	216.428	C-REPEAT-BINDING FACTOR 4
cassava4.1_027443M	0	48.168	0	21.0168	0	47.8521	0	45.1486	0	97.2684	C-REPEAT-BINDING FACTOR 4
cassava4.1_015361M	1.65466	6.0411	4.10592	4.5336	1.13827	4.4982	12.6728	2.3361	0.825913	4.6354	C-REPEAT-BINDING FACTOR 4
cassava4.1_015843M	4.88914	4.6985	5.72033	4.5448	0.797224	5.5481	51.295	0.9543	9.6828	2.6204	C-REPEAT-BINDING FACTOR 4
cassava4.1_008350M	0.473533	0.3163	10.922	0.6294	1.74376	0.5981	4.42454	0.6262	21.4388	0.819	CRT (CHLOROQUINE-RESISTANCE TRANSPORTER)-LIKE TRANSPORTER 2
cassava4.1_004373M	14.4373	0.5084	9.57266	0.5523	4.10525	0.5952	0.251482	0.3804	4.64162	0.5408	CRYPTOCHROME 3
cassava4.1_009290M	37.6293	0.8276	15.0308	0.6833	0.183342	0.401	0.159576	0.2601	0.526238	0.3961	CRYPTOCHROME-INTERACTING BASIC-HELIX-LOOP-HELIX 1
cassava4.1_007858M	67.5504	1.0748	14.2477	0.6556	0.0411813	0.2985	0	0.14	0.032967	0.2787	CRYPTOCHROME-INTERACTING BASIC-HELIX-LOOP-HELIX 1
cassava4.1_025306M	35.9315	0.7009	16.2017	0.6378	1.36692	0.5637	0.0400247	0.2949	0.152155	0.4574	CULLIN 1
cassava4.1_030629M	25.8745	0.5672	16.8727	0.6215	0.567421	0.4697	0.123425	0.2533	0.12248	0.3871	CULLIN 1
cassava4.1_017285M	8.22448	0.42	3.6451	0.438	0.340037	0.3771	0.251482	0.3115	0.274114	0.4115	CUPREDOXIN SUPERFAMILY PROTEIN
cassava4.1_004784M	68.5237	1.0058	14.58	0.4918	0.637196	0.3937	0.0854181	0.2462	0.825913	0.3961	CUPREDOXIN SUPERFAMILY PROTEIN
cassava4.1_032394M	50.0308	0.8355	17.4058	0.6156	0.797224	0.4401	0.475006	0.3594	0.0540261	0.2099	CUPREDOXIN SUPERFAMILY PROTEIN
cassava4.1_014938M	12.8627	0.6415	0.352707	0.3968	0	0.2674	0	0.1809	0	0.1213	CUPREDOXIN SUPERFAMILY PROTEIN
cassava4.1_027285M	23.7301	0.4614	25.0647	0.5207	0.502145	0.2227	0.398202	0.1627	0	0.1209	CUPREDOXIN SUPERFAMILY PROTEIN
cassava4.1_004463M	0.717332	2.1544	46.8699	1.1795	60.8486	1.0378	20.0803	1.1895	0.0410168	1.9773	CUPREDOXIN SUPERFAMILY PROTEIN
cassava4.1_008819M	33.5656	0.7517	3.22724	0.5137	0.0411813	0.3657	0	0.2557	2.56934	0.7036	CURCULIN-LIKE (MANNOSE-BINDING) LECTIN FAMILY PROTEIN
cassava4.1_025542M	24.4522	0.6366	1.80314	0.6395	1.5511	0.6778	0.0854181	0.5	0.032967	0.4174	CURCULIN-LIKE (MANNOSE-BINDING) LECTIN FAMILY PROTEIN / PAN DOMAIN-CONTAINING PROTEIN
cassava4.1_015948M	63.5322	0.9888	16.8727	0.7229	0.240576	0.5313	0.684722	0.5595	0.0594052	0.4986	CYCLASE FAMILY PROTEIN
cassava4.1_015371M	68.5237	1.003	15.5707	0.7072	0.500788	0.5409	1.02759	0.5417	0.108952	0.4873	CYCLASE FAMILY PROTEIN
cassava4.1_013545M	54.4184	0.906	21.9569	0.7436	0.345434	0.5458	0.420939	0.5292	0.0540261	0.4663	CYCLASE FAMILY PROTEIN
cassava4.1_002565M	43.2115	0.7895	3.79377	0.4446	0.0411813	0.313	0	0.2128	0	0.2412	CYCLIC NUCLEOTIDE GATED CHANNEL 1
cassava4.1_003012M	44.738	0.8124	19.7023	0.5948	12.3855	0.6592	2.94192	0.5475	0.35678	0.3849	CYCLIC NUCLEOTIDE-REGULATED ION CHANNEL FAMILY PROTEIN
cassava4.1_005026M	24.4522	0.4875	3.6451	0.5029	2.42006	0.5458	0	0.2227	0.032967	0.3157	CYCLIC NUCLEOTIDE-REGULATED ION CHANNEL FAMILY PROTEIN
cassava4.1_011603M	31.1203	0.7264	0.352707	0.4869	0.183342	0.5676	0	0.3155	0.0196238	0.4388	CYCLIN D1;1
cassava4.1_028460M	12.4764	0.5117	9.98492	0.4703	1.41184	0.5051	0.190547	0.2548	0.198728	0.2775	CYCLIN D1;1
cassava4.1_011570M	66.3974	1.0929	29.314	0.7404	18.6262	0.7184	0.190547	0.4094	0.456708	0.5313	CYCLIN D1;1
cassava4.1_010271M	38.4562	0.6825	40.5111	1.2553	0.0447785	2.9881	0.164566	2.4884	0.028316	3.0446	CYCLIN D3;1
cassava4.1_009900M	62.3376	0.9665	0	0.2933	0	0.1625	0	0.1027	0	0.1418	CYCLIN D3;1
cassava4.1_009919M	67.2676	1.0859	3.92429	0.6	5.83568	0.5573	0.536479	0.4032	5.44939	0.4543	CYCLIN D3;1
cassava4.1_029988M	16.2861	0.6492	31.2991	0.7805	0.0578322	0.382	0.0981623	0.4333	0.0540261	0.3596	CYCLIN FAMILY PROTEIN
cassava4.1_028177M	59.5936	0.9404	17.4058	0.6136	0	0.3268	2.94192	0.5597	0.0540261	0.3261	CYCLIN P3;1
cassava4.1_016349M	0	6.7462	0	5.8377	0	7.698	37.0597	1.2668	0	8.3166	CYCLIN P4;1
cassava4.1_032961M	0.683495	2.692	0	2.278	0	3.9817	0.0589133	2.4176	0	5.1431	CYCLIN P4;1
cassava4.1_016590M	0.304414	2.2669	15.5707	1.3936	1.03604	1.6774	0.286592	1.653	0	2.3278	CYCLIN P4;1
cassava4.1_016519M	68.5237	1.0357	24.4495	0.7174	41.0221	0.8867	0.0981623	0.3476	53.0489	1.0121	CYCLIN P4;1
cassava4.1_017442M	32.7491	0.7581	14.2477	0.5772	0.97169	0.4871	3.3935	0.582	45.0666	0.9129	CYCLIN-DEPENDENT KINASE INHIBITOR FAMILY PROTEIN
cassava4.1_006895M	14.8612	1.997	52.6264	0.8952	25.1175	0.8555	0.0854181	0.2803	0	0.1777	CYCLING DOF FACTOR 2
cassava4.1_030452M	68.5237	1.1002	19.1058	0.5055	1.35824	0.4083	0.822122	0.3993	4.33276	0.4987	CYCLING DOF FACTOR 2
cassava4.1_028076M	68.5237	1.0352	40.5111	1.2665	0.0293129	2.4781	0.0936946	2.9588	0.028316	2.3203	CYCLING DOF FACTOR 3
cassava4.1_006801M	55.7721	0.9073	12.127	0.6311	0.0578322	0.481	0	0.4571	0.032967	0.3557	CYCLING DOF FACTOR 3
cassava4.1_007172M	63.5322	0.9942	8.14977	0.5538	0.0578322	0.3521	0	0.1465	0.032967	0.1877	CYCLING DOF FACTOR 3
cassava4.1_013002M	19.5519	0.5525	39.719	0.7781	10.1395	0.6639	1.40456	0.498	0.435254	0.448	CYCLOPHILIN-LIKE PEPTIDYL-PROLYL CIS-TRANS ISOMERASE FAMILY PROTEIN
cassava4.1_031528M	49.3765	0.8359	59.8611	0.9024	17.2584	0.6634	3.97751	0.5582	0.869747	0.4405	CYCLOPROPANE-FATTY-ACYL-PHOSPHOLIPID SYNTHASE
cassava4.1_013161M	2.76558	0.4004	6.85058	0.5074	3.59711	0.5762	0.315723	0.3101	0.507845	0.4289	CYCLOPROPYL ISOMERASE
cassava4.1_008352M	12.1076	0.5651	23.1404	0.6786	1.86329	0.5191	1.96727	0.5919	0.730685	0.4621	CYSTATHIONINE BETA-SYNTHASE (CBS) FAMILY PROTEIN
cassava4.1_016386M	11.7809	0.4542	16.8727	0.694	2.53248	0.5564	0.0400247	0.3981	0.31418	0.505	CYSTATHIONINE BETA-SYNTHASE (CBS) FAMILY PROTEIN
cassava4.1_011343M	3.60003	1.854	15.5707	1.5923	0.240576	2.0498	0.178539	2.2827	0.0167259	3.0421	CYSTEINE PROTEINASES SUPERFAMILY PROTEIN
cassava4.1_010615M	14.0158	0.6368	12.127	0.6044	2.1355	0.558	0.0634714	0.3314	0.976725	0.4981	CYSTEINE PROTEINASES SUPERFAMILY PROTEIN
cassava4.1_010021M	68.5237	1.0675	16.8727	0.7234	0	0.3874	0	0.1503	0.0540261	0.1978	CYSTEINE SYNTHASE C1
cassava4.1_022107M	62.3376	0.9631	19.1058	0.7007	1.41184	0.5949	1.63551	0.5591	0.12248	0.4388	CYSTEINE/HISTIDINE-RICH C1 DOMAIN FAMILY PROTEIN
cassava4.1_031300M	62.3376	1.1861	21.9569	0.6522	1.03604	0.4949	0.684722	0.463	0.941113	0.524	CYSTEINE-RICH RLK (RECEPTOR-LIKE PROTEIN KINASE) 10
cassava4.1_032827M	18.5276	0.6037	12.5317	0.5363	0.157828	0.29	0.398202	0.3134	0.0540261	0.2729	CYSTEINE-RICH RLK (RECEPTOR-LIKE PROTEIN KINASE) 2
cassava4.1_003687M	4.24003	1.8743	4.37477	1.7106	2.79947	1.6134	0.186317	2.6389	0.131271	1.9057	CYSTEINE-RICH RLK (RECEPTOR-LIKE PROTEIN KINASE) 2
cassava4.1_024477M	23.7301	1.7565	57.0215	0.924	1.64486	0.5905	0.18569	0.4557	0.116191	0.4343	CYSTEINE-RICH RLK (RECEPTOR-LIKE PROTEIN KINASE) 25
cassava4.1_018303M	51.347	0.8946	33.5483	0.8012	41.0221	0.8832	0.984783	0.4798	1.2732	0.6413	CYSTEINE-RICH RLK (RECEPTOR-LIKE PROTEIN KINASE) 6
cassava4.1_034385M	64.2899	1.1608	8.47886	1.4292	0.501655	1.5944	20.0803	1.3359	0.0167259	2.3587	CYTIDINE DEAMINASE 1
cassava4.1_015530M	52.2592	0.9013	19.1058	0.6991	0.157828	0.4916	0.578378	0.5567	0.0594052	0.4123	CYTIDINE/DEOXYCYTIDYLATE DEAMINASE FAMILY PROTEIN
cassava4.1_027275M	13.0727	0.359	0.616693	0.3484	0.0656986	0.3321	0.0854181	0.2778	0	0.2668	CYTOCHROME B5 ISOFORM D
cassava4.1_023861M	68.5237	1.0028	43.4876	0.79	7.14096	0.5983	3.78442	0.5337	0.526238	0.4253	CYTOCHROME B561/FERRIC REDUCTASE TRANSMEMBRANE PROTEIN FAMILY
cassava4.1_014998M	22.9452	0.7578	8.14977	0.622	0.536218	0.5505	0.181913	0.4453	0.0540261	0.3675	CYTOCHROME B561/FERRIC REDUCTASE TRANSMEMBRANE PROTEIN FAMILY
cassava4.1_014859M	31.8376	0.6184	8.14977	0.3871	0.97169	0.3145	0.286592	0.2066	0.224636	0.2261	CYTOCHROME B561/FERRIC REDUCTASE TRANSMEMBRANE PROTEIN FAMILY
cassava4.1_023164M	3.28038	0.4829	2.44825	0.5975	0.0411813	0.3103	0	0.1083	0	0.0991	CYTOCHROME B561/FERRIC REDUCTASE TRANSMEMBRANE PROTEIN FAMILY
cassava4.1_010909M	35.172	0.6928	4.51201	0.5344	0.100436	0.4284	0.0400247	0.3315	0.0540261	0.3756	CYTOCHROME B561/FERRIC REDUCTASE TRANSMEMBRANE WITH DOMON RELATED DOMAIN
cassava4.1_032239M	19.5519	0.5711	38.9494	0.7872	0.278721	0.475	0.0854181	0.354	0.12248	0.3509	CYTOCHROME BC1 SYNTHESIS
cassava4.1_006128M	46.1415	0.7991	21.9569	0.6724	9.1592	0.6756	0.536479	0.4553	10.7627	0.7157	CYTOCHROME BC1 SYNTHESIS
cassava4.1_010975M	0	0.3172	0.414848	0.4562	0.0411813	0.3761	0.0854181	0.5168	0.0540261	0.5093	CYTOCHROME C BIOGENESIS PROTEIN FAMILY
cassava4.1_023692M	0.683495	3.4673	3.79377	2.8991	0.0447785	4.5567	0.397463	3.2002	0.0167259	5.5886	CYTOCHROME P450 SUPERFAMILY PROTEIN
cassava4.1_005668M	10.5263	0.6769	0	0.4449	0.100436	0.5753	0.181913	0.4011	0.032967	0.4782	CYTOCHROME P450 SUPERFAMILY PROTEIN
cassava4.1_005791M	20.6038	0.7013	3.92429	0.5288	0.136846	0.3764	0	0.1167	0.0540261	0.1965	CYTOCHROME P450 SUPERFAMILY PROTEIN
cassava4.1_031125M	59.1131	1.2601	1.79173	0.2825	0	0.122	0	0.0276	0.369357	0.1667	CYTOCHROME P450 SUPERFAMILY PROTEIN
cassava4.1_005647M	53.0491	0.8751	9.98492	0.5603	0.0578322	0.2523	0	0.1548	0	0.1538	CYTOCHROME P450 SUPERFAMILY PROTEIN
cassava4.1_005974M	10.9778	0.1276	0.694814	0.1415	0	0.0982	0	0.0374	0.032967	0.0636	CYTOCHROME P450 SUPERFAMILY PROTEIN
cassava4.1_006864M	20.6038	1.6463	14.58	1.82	1.64486	2.0176	0.62544	2.5409	40.5139	1.2055	CYTOCHROME P450 SUPERFAMILY PROTEIN
cassava4.1_025006M	17.3194	0.6513	15.5707	0.6715	34.7674	0.8683	0.251482	0.4998	0.187358	0.5066	CYTOCHROME P450 SUPERFAMILY PROTEIN
cassava4.1_005737M	31.8376	0.8496	0.201827	0.4524	0	0.3516	0.0527939	0.252	0	0.2776	CYTOKININ OXIDASE 7
cassava4.1_008801M	3.28038	0.5163	0.352707	0.206	0.0835437	0.1836	0	0.066	0.032967	0.1103	CYTOKININ OXIDASE 7
cassava4.1_010772M	22.9452	1.5031	13.4269	1.6126	4.77286	1.6185	0.684722	2.0143	0.456708	1.9723	D111/G-PATCH DOMAIN-CONTAINING PROTEIN
cassava4.1_004085M	64.4182	1.2049	0.156253	2.4443	0.0293129	3.3145	0	3.8211	0	4.3296	D-3-PHOSPHOGLYCERATE DEHYDROGENASE
cassava4.1_004656M	21.2239	0.72	3.79377	0.5483	2.53248	0.6135	0.420939	0.4955	0.57958	0.5638	D-AMINOACID AMINOTRANSFERASE-LIKE PLP-DEPENDENT ENZYMES SUPERFAMILY PROTEIN
cassava4.1_004664M	23.7301	0.7416	1.25875	0.5022	4.77286	0.6498	0.502766	0.4878	0.369357	0.5569	D-AMINOACID AMINOTRANSFERASE-LIKE PLP-DEPENDENT ENZYMES SUPERFAMILY PROTEIN
cassava4.1_010263M	68.5237	1.1173	69.4701	1.0964	37.4364	0.7377	0.41397	2.808	49.8141	0.9401	DCD (DEVELOPMENT AND CELL DEATH) DOMAIN PROTEIN
cassava4.1_007180M	9.69536	0.5211	13.4269	0.4425	6.41882	0.4369	0.0854181	0.3094	0.776963	0.3914	DEA(D/H)-BOX RNA HELICASE FAMILY PROTEIN
cassava4.1_002815M	21.7703	1.6189	3.22724	2.19	0.726422	2.1543	0.607313	2.4578	0.31418	2.36	DEAD/DEAH BOX RNA HELICASE FAMILY PROTEIN
cassava4.1_027150M	0.438209	0.4212	3.22724	0.5296	0.136846	0.4704	3.3935	0.5206	0.0540261	0.4273	DECAPPING 1
cassava4.1_010123M	4.71443	0.438	12.127	0.6011	0.0578322	0.4612	0.0854181	0.4584	0	0.3725	DECAPPING 1
cassava4.1_016313M	9.14621	0.5828	3.92429	0.6251	0.837561	0.5646	0.190547	0.5009	0.0656621	0.4806	DECAPPING 2
cassava4.1_007494M	3.64136	0.5679	3.43799	0.6283	0.637196	0.6235	0.0634714	0.4967	0.241563	0.5714	DEGP PROTEASE 1
cassava4.1_011846M	67.1373	1.1018	14.58	1.6508	0.97169	2.1091	0.18569	2.1749	8.7299	1.5486	DEGP PROTEASE 5
cassava4.1_034338M	19.0681	1.521	3.92429	1.9386	0.726422	1.9655	0.0589133	3.056	0.118441	2.3273	DEHYDRATION-INDUCED PROTEIN (ERD15)
cassava4.1_002374M	63.5322	0.9738	41.9322	1.4485	2.65326	2.2262	0.246213	4.0619	0.472812	3.3398	DELTA 1-PYRROLINE-5-CARBOXYLATE SYNTHASE 2
cassava4.1_002371M	68.5237	1.0234	35.5544	1.4229	0.637196	2.2446	0	4.263	0.118441	3.2936	DELTA 1-PYRROLINE-5-CARBOXYLATE SYNTHASE 2
cassava4.1_014710M	58.5268	0.8593	34.11	0.6156	7.47722	0.4844	0.572242	0.193	7.10433	0.4592	DELTA TONOPLAST INTEGRAL PROTEIN
cassava4.1_002536M	63.5322	1.1487	43.4876	1.3051	1.03604	1.8581	0.130096	2.4003	0.198728	2.4039	DEOXYXYLULOSE-5-PHOSPHATE SYNTHASE
cassava4.1_002639M	63.7459	1.1392	2.5656	0.598	0.0578322	0.4699	0	0.2608	0.0196238	0.2671	DEOXYXYLULOSE-5-PHOSPHATE SYNTHASE
cassava4.1_030091M	61.1053	0.9416	12.127	0.4737	0.0656986	0.3226	0	0.1687	0	0.1379	DEOXYXYLULOSE-5-PHOSPHATE SYNTHASE
cassava4.1_002457M	42.3689	0.8471	1.80314	0.5705	0.694162	0.5582	0.572242	0.47	14.9343	0.7534	DEOXYXYLULOSE-5-PHOSPHATE SYNTHASE
cassava4.1_016332M	6.91898	0.3887	44.2279	0.7561	26.995	0.7674	42.1809	0.9224	0.526238	0.4123	DERLIN-1
cassava4.1_013607M	14.0158	2.3549	42.6888	1.1856	7.14096	1.5542	1.63551	1.9561	0	3.0782	DHHC-TYPE ZINC FINGER FAMILY PROTEIN
cassava4.1_016049M	12.1076	2.2621	25.0647	1.3885	10.1395	1.5247	0.926256	2.0558	0.0410168	2.8748	DHHC-TYPE ZINC FINGER FAMILY PROTEIN
cassava4.1_016067M	7.37142	1.8581	14.58	1.4144	2.03624	1.4546	0.18569	2.0921	0.0572858	2.2114	DHHC-TYPE ZINC FINGER FAMILY PROTEIN
cassava4.1_009328M	19.5519	0.7633	23.1404	0.695	1.09331	0.6639	0.0854181	0.4461	0.0540261	0.479	DHHC-TYPE ZINC FINGER FAMILY PROTEIN
cassava4.1_023813M	29.3799	0.7562	36.1662	0.7515	1.74376	0.6198	0.0634714	0.4889	0	0.3961	DHHC-TYPE ZINC FINGER FAMILY PROTEIN
cassava4.1_019803M	3.95563	0.6065	7.83644	0.4971	0.525058	0.434	0.115531	0.2158	0.0540261	0.2364	DHHC-TYPE ZINC FINGER FAMILY PROTEIN
cassava4.1_009299M	0	0.4709	2.91885	0.5924	5.55343	0.6606	2.19813	0.5937	7.10433	0.7147	DHHC-TYPE ZINC FINGER FAMILY PROTEIN
cassava4.1_013131M	0	0.32	1.80314	0.3666	0.463829	0.3139	0.0854181	0.2377	0.0540261	0.2922	DIACYLGLYCEROL KINASE 3
cassava4.1_006300M	68.5237	1.0332	1.80314	0.5372	0.0411813	0.4142	1.28379	0.5672	0.18394	0.4977	DIACYLGLYCEROL KINASE 5
cassava4.1_011806M	35.172	1.8674	16.2017	2.2946	0.726422	3.6866	41.5708	1.1949	11.2782	1.8423	DICARBOXYLATE CARRIER 2
cassava4.1_003726M	21.2239	0.7732	0.616693	0.5295	0.0411813	0.4355	0	0.3851	0.0196238	0.3928	DI-GLUCOSE BINDING PROTEIN WITH LEUCINE-RICH REPEAT DOMAIN
cassava4.1_031190M	12.4764	0.6917	3.6451	0.6117	1.03604	0.5673	0	0.3958	0.380258	0.5552	DI-GLUCOSE BINDING PROTEIN WITH LEUCINE-RICH REPEAT DOMAIN
cassava4.1_011473M	62.7901	0.9709	53.3358	1.2848	4.46522	1.7569	0.926256	1.9844	0.31418	2.6142	DIHYDROFLAVONOL 4-REDUCTASE
cassava4.1_011460M	55.1334	0.9122	44.8554	1.3028	6.41882	1.5784	3.3935	1.7025	0.507845	2.1801	DIHYDROFLAVONOL 4-REDUCTASE
cassava4.1_010685M	15.2198	0.4437	3.01758	0.3786	0.374655	0.3784	0.251482	0.2802	0.18394	0.3303	DIHYDROFLAVONOL 4-REDUCTASE
cassava4.1_011758M	3.95563	0.3042	0	0.2295	0	0.2492	0	0.1568	0.0196238	0.2138	DIHYDROFLAVONOL 4-REDUCTASE
cassava4.1_011856M	37.6293	0.6117	2.18415	0.5048	0	0.3237	1.22558	0.5702	0.0594052	0.5024	DIHYDROFLAVONOL 4-REDUCTASE-LIKE1
cassava4.1_005044M	54.4184	0.9034	29.314	1.4564	0.450252	2.2166	1.28379	2.075	0.116191	2.6953	DIHYDROSPHINGOSINE PHOSPHATE LYASE
cassava4.1_000578M	31.8376	1.3254	40.5111	1.267	12.9937	1.2959	0.130096	2.239	3.41525	1.4163	DIRP ;MYB-LIKE DNA-BINDING DOMAIN
cassava4.1_031163M	11.7809	0.6833	38.9494	0.8567	0.105914	0.418	1.74395	0.5045	0.250913	0.5673	DISEASE RESISTANCE FAMILY PROTEIN / LRR FAMILY PROTEIN
cassava4.1_000821M	68.5237	1.0795	28.0875	0.7438	0.450252	0.4631	0.470417	0.5304	0.12248	0.4627	DISEASE RESISTANCE PROTEIN (CC-NBS-LRR CLASS) FAMILY
cassava4.1_013931M	60.1564	1.1701	1.80314	1.5684	4.46522	1.3503	5.19317	1.397	0	2.3655	DISEASE RESISTANCE PROTEIN (TIR-NBS-LRR CLASS)
cassava4.1_000534M	0	2.7818	0.405585	2.1669	1.21011	1.899	1.5453	2.1609	0.131271	2.1873	DISEASE RESISTANCE PROTEIN (TIR-NBS-LRR CLASS) FAMILY
cassava4.1_034238M	13.0727	0.4474	35.5544	1.7051	0.726422	2.908	4.64202	2.1654	0.941113	3.2383	DISEASE RESISTANCE-RESPONSIVE (DIRIGENT-LIKE PROTEIN) FAMILY PROTEIN
cassava4.1_017148M	67.3749	1.0883	45.6279	0.8429	0.0578322	0.3854	0	0.1856	0	0.2095	DISEASE RESISTANCE-RESPONSIVE (DIRIGENT-LIKE PROTEIN) FAMILY PROTEIN
cassava4.1_030254M	2.38445	0.5065	0.960418	0.2585	0	0.1253	0	0.082	0	0.0955	DISEASE RESISTANCE-RESPONSIVE (DIRIGENT-LIKE PROTEIN) FAMILY PROTEIN
cassava4.1_011780M	16.5896	0.7253	2.44825	0.6345	0	0.4085	0.0400247	0.3601	0.0196238	0.411	D-ISOMER SPECIFIC 2-HYDROXYACID DEHYDROGENASE FAMILY PROTEIN
cassava4.1_024185M	4.71443	0.522	11.3875	0.5805	0.0656986	0.5204	0	0.3235	0.032967	0.4107	D-ISOMER SPECIFIC 2-HYDROXYACID DEHYDROGENASE FAMILY PROTEIN
cassava4.1_011417M	15.915	0.6605	5.98248	0.5094	4.77286	0.6066	0.0854181	0.383	1.11364	0.5431	D-ISOMER SPECIFIC 2-HYDROXYACID DEHYDROGENASE FAMILY PROTEIN
cassava4.1_011004M	0.816553	0.4785	0.938069	0.5279	0.183342	0.5472	0	0.2865	0	0.3497	DNA GLYCOSYLASE SUPERFAMILY PROTEIN
cassava4.1_013765M	11.7809	0.3995	2.44825	0.3668	0.204722	0.3546	0	0.1958	0.032967	0.2855	DNA GLYCOSYLASE SUPERFAMILY PROTEIN
cassava4.1_009278M	3.64136	2.6243	41.2348	0.6783	5.02375	0.4959	0.420939	0.2754	0.507845	0.2776	DNA GLYCOSYLASE SUPERFAMILY PROTEIN
cassava4.1_010234M	0	3.8373	13.4269	2.0512	2.98782	1.9177	25.1503	0.7149	43.2215	0.9116	DNA GLYCOSYLASE SUPERFAMILY PROTEIN
cassava4.1_021083M	0.438209	0.3847	11.8282	0.6892	13.7579	0.7463	2.30924	0.5773	9.17204	0.76	DNA REPAIR METALLO-BETA-LACTAMASE FAMILY PROTEIN
cassava4.1_014745M	5.77179	0.5615	6.85058	0.6297	2.79947	0.6575	0.0527939	0.4451	6.69826	0.7554	DNA-BINDING STOREKEEPER PROTEIN-RELATED
cassava4.1_011869M	12.8627	0.6679	32.7896	0.7446	15.172	0.7775	0.0854181	0.4269	0.860522	0.5607	DNA-DAMAGE-REPAIR/TOLERATION PROTEIN (DRT102)
cassava4.1_028241M	3.64136	2.1679	3.52968	2.3336	0.374655	2.3846	1.96727	2.4744	0.187358	2.6158	DNA-DIRECTED RNA POLYMERASE FAMILY PROTEIN
cassava4.1_017011M	67.2676	1.0673	42.6888	1.1837	0.797224	1.5165	0.0589133	2.1612	0.0410168	2.1085	DNAJ/HSP40 CYSTEINE-RICH DOMAIN SUPERFAMILY PROTEIN
cassava4.1_022400M	27.3037	0.6834	15.5707	0.617	1.64486	0.5759	0.0400247	0.2628	0.259105	0.432	DNAJ/HSP40 CYSTEINE-RICH DOMAIN SUPERFAMILY PROTEIN
cassava4.1_016247M	66.0278	1.1192	29.9651	1.4475	1.74376	1.8008	0.397463	2.3074	0.484461	2.1073	DNAJ-LIKE 20
cassava4.1_016534M	68.5237	1.0374	16.2017	1.5948	0.513823	2.1518	0.123425	2.9811	0.860522	1.9729	DNAJ-LIKE 20
cassava4.1_034282M	7.64254	1.9064	2.2519	2.1533	0.193905	3.3582	3.3935	1.8849	0.472812	3.263	DNASE I-LIKE SUPERFAMILY PROTEIN
cassava4.1_032381M	68.5237	1.0422	1.00801	0.4686	0	0.1656	0	0.1165	0	0.0838	DNASE I-LIKE SUPERFAMILY PROTEIN
cassava4.1_001711M	13.708	1.6345	12.5317	1.5046	14.3622	1.2899	0.62544	2.0521	0.669494	1.5645	DNASE I-LIKE SUPERFAMILY PROTEIN
cassava4.1_014990M	50.6812	1.2608	26.1227	1.5006	0.525058	2.1219	0.536479	2.2432	1.53724	1.8021	DOF ZINC FINGER PROTEIN 1
cassava4.1_028393M	2.57584	1.9682	15.0308	1.6485	16.5352	1.3249	0.159576	2.5993	0.164799	2.5279	DOF-TYPE ZINC FINGER DNA-BINDING FAMILY PROTEIN
cassava4.1_012902M	53.662	0.8908	65.5668	0.9815	55.5406	0.9519	28.967	0.8518	0.207632	0.4794	DOF-TYPE ZINC FINGER DNA-BINDING FAMILY PROTEIN
cassava4.1_012138M	56.8848	0.9196	5.02804	0.5921	0.0835437	0.4539	0	0.3507	0.0540261	0.3044	DOF-TYPE ZINC FINGER DNA-BINDING FAMILY PROTEIN
cassava4.1_024126M	26.4831	0.7466	17.4058	0.7198	0.332143	0.5367	0.0527939	0.4215	0	0.2825	DOF-TYPE ZINC FINGER DNA-BINDING FAMILY PROTEIN
cassava4.1_012221M	13.708	0.6051	19.1058	0.5301	0.0578322	0.2829	1.16335	0.3216	0.0540261	0.2617	DOF-TYPE ZINC FINGER DNA-BINDING FAMILY PROTEIN
cassava4.1_030969M	32.7491	0.7723	65.5668	0.9948	0.860047	0.4982	16.7538	0.6925	0	0.2395	DOF-TYPE ZINC FINGER DNA-BINDING FAMILY PROTEIN
cassava4.1_011504M	62.3376	1.1596	61.8481	1.1563	5.28371	1.5882	0.186317	2.9562	0.116191	2.2419	DOMAIN OF UNKNOWN FUNCTION (DUF220)
cassava4.1_006235M	13.389	0.6101	0.352707	0.3745	0.463829	0.4659	0	0.3478	1.35524	0.5546	DOMAIN OF UNKNOWN FUNCTION (DUF23)
cassava4.1_021792M	0	5.1888	10.922	2.3796	1.35824	1.6634	0	2.9418	0	5.1269	DOMAIN OF UNKNOWN FUNCTION (DUF298)
cassava4.1_008194M	22.9452	1.5424	3.43799	0.2774	0	0.1475	0.0854181	0.1086	0	0.1969	DOMAIN OF UNKNOWN FUNCTION (DUF966)
cassava4.1_008881M	47.9009	0.8423	28.6726	0.6913	1.24095	0.4864	0.420939	0.3341	0.080075	0.3511	DOMAINS REARRANGED METHYLTRANSFERASE 2
cassava4.1_034384M	43.9672	0.8194	38.9494	1.4068	11.7473	1.5332	0.315723	3.0888	3.65591	1.7673	DON-GLUCOSYLTRANSFERASE 1
cassava4.1_033168M	53.0491	0.8956	49.0171	1.317	11.1869	1.4786	0.274225	2.6498	10.1455	1.5058	DON-GLUCOSYLTRANSFERASE 1
cassava4.1_019651M	14.0158	2.6279	10.5822	2.2152	0.513823	3.0889	0.0748678	5.2767	0.259105	3.397	DORMANCY/AUXIN ASSOCIATED FAMILY PROTEIN
cassava4.1_019258M	50.0308	0.8864	28.6726	0.7868	0.136846	0.5845	0	0.3749	0.0196238	0.3619	DORMANCY/AUXIN ASSOCIATED FAMILY PROTEIN
cassava4.1_019121M	43.9672	0.86	38.1074	0.829	0.157828	0.5814	0	0.3623	0	0.3324	DORMANCY/AUXIN ASSOCIATED FAMILY PROTEIN
cassava4.1_018579M	43.2115	0.8256	11.3875	0.6424	0.100436	0.3645	0	0.1547	0	0.1749	DORMANCY/AUXIN ASSOCIATED FAMILY PROTEIN
cassava4.1_000614M	21.2239	0.6322	0.694814	0.4044	0.0411813	0.3326	0	0.2221	0	0.1832	DOUBLE CLP-N MOTIF-CONTAINING P-LOOP NUCLEOSIDE TRIPHOSPHATE HYDROLASES SUPERFAMILY PROTEIN
cassava4.1_013681M	4.44194	2.0133	0.606323	2.5436	0.144682	2.3982	0	4.4922	0.0410168	2.7247	DPP6 N-TERMINAL DOMAIN-LIKE PROTEIN
cassava4.1_002549M	2.83897	1.8546	0.747688	2.1944	0.155984	2.2786	0	3.6259	0.0572858	2.2806	DPP6 N-TERMINAL DOMAIN-LIKE PROTEIN
cassava4.1_032573M	6.05557	0.4166	29.314	0.7233	2.42006	0.6111	0.0854181	0.3865	0.032967	0.3402	DPP6 N-TERMINAL DOMAIN-LIKE PROTEIN
cassava4.1_013849M	7.37142	1.8838	1.59223	1.8829	0.502145	1.9695	0.0589133	2.951	0	2.8668	DREB2A-INTERACTING PROTEIN 2
cassava4.1_007507M	18.5276	1.8292	21.9569	1.737	15.7708	1.7167	2.06056	2.2188	0.825913	2.4745	DREB2A-INTERACTING PROTEIN 2
cassava4.1_010699M	7.37142	1.7666	0.574163	1.8839	0.502145	1.8174	0.0358199	2.7288	0	2.4187	DREB2A-INTERACTING PROTEIN 2
cassava4.1_005806M	12.1076	0.6157	62.6648	0.9491	10.1395	0.7315	0.0634714	0.3145	0.0540261	0.3352	DROUGHT SENSITIVE 1
cassava4.1_017539M	31.1203	0.7699	0.993044	0.5198	0.100436	0.4608	0.274225	0.555	0.0855427	0.5404	DUAL SPECIFICITY PROTEIN PHOSPHATASE 1
cassava4.1_016524M	43.2115	0.7159	0.574163	5.5899	0.0447785	6.8583	0.0358199	8.5114	0	15.4648	DUF679 DOMAIN MEMBRANE PROTEIN 2
cassava4.1_016153M	0	5.7627	0.516524	2.7321	0.0447785	3.0918	0.0748678	3.2597	0	4.4538	DUPLICATED HOMEODOMAIN-LIKE SUPERFAMILY PROTEIN
cassava4.1_004089M	59.5936	0.8954	46.8699	1.5631	7.47722	2.1277	0.822122	3.6488	0.274114	4.4157	DUPLICATED HOMEODOMAIN-LIKE SUPERFAMILY PROTEIN
cassava4.1_029106M	10.9778	2.2053	20.4301	1.8789	0.282697	3.0384	0.0748678	3.756	0.028316	4.1778	DUPLICATED HOMEODOMAIN-LIKE SUPERFAMILY PROTEIN
cassava4.1_002193M	2.03449	2.0868	2.44825	1.7912	0.240576	2.018	0.984783	1.6428	0	2.1148	DUPLICATED HOMEODOMAIN-LIKE SUPERFAMILY PROTEIN
cassava4.1_013503M	12.1076	0.6867	12.127	0.6928	0.501655	0.5676	0.181913	0.5152	0.12248	0.474	DUPLICATED HOMEODOMAIN-LIKE SUPERFAMILY PROTEIN
cassava4.1_012254M	68.5237	1.0137	0.616693	0.478	0.12136	0.4536	3.3935	0.7278	0.0196238	0.4632	DUPLICATED HOMEODOMAIN-LIKE SUPERFAMILY PROTEIN
cassava4.1_012347M	17.3194	0.6963	0.616693	0.4843	0	0.4283	0.0527939	0.5007	0	0.4242	DUPLICATED HOMEODOMAIN-LIKE SUPERFAMILY PROTEIN
cassava4.1_014074M	27.3037	0.8233	8.83641	0.6587	1.74376	0.67	7.39426	0.784	0	0.2666	DUPLICATED HOMEODOMAIN-LIKE SUPERFAMILY PROTEIN
cassava4.1_013179M	68.5237	1.009	1.25875	0.3405	0	0.2501	0	0.1319	0	0.074	DUPLICATED HOMEODOMAIN-LIKE SUPERFAMILY PROTEIN
cassava4.1_032462M	65.3985	1.1846	22.5511	0.612	0.837561	0.4449	2.48485	0.4887	1.2732	0.5016	DUPLICATED HOMEODOMAIN-LIKE SUPERFAMILY PROTEIN
cassava4.1_012542M	35.9315	0.8356	14.58	0.6775	1.36692	0.5845	0.0634714	0.3767	4.64162	0.7089	DUPLICATED HOMEODOMAIN-LIKE SUPERFAMILY PROTEIN
cassava4.1_010055M	14.8612	0.5756	2.5656	0.422	0.694162	0.492	0.0854181	0.3487	0.207632	0.457	DZC (DISEASE RESISTANCE/ZINC FINGER/CHROMOSOME CONDENSATION-LIKE REGION) DOMAIN CONTAINING PROTEIN
cassava4.1_029117M	68.5237	1.0051	5.98248	0.6089	0.100436	0.5798	0.398202	0.5582	0.0540261	0.4506	DZC (DISEASE RESISTANCE/ZINC FINGER/CHROMOSOME CONDENSATION-LIKE REGION) DOMAIN CONTAINING PROTEIN
cassava4.1_024141M	51.347	0.8436	7.83644	0.4917	0.0656986	0.2577	0	0.3453	0.032967	0.1828	DZC (DISEASE RESISTANCE/ZINC FINGER/CHROMOSOME CONDENSATION-LIKE REGION) DOMAIN CONTAINING PROTEIN
cassava4.1_004046M	5.08425	0.3524	5.98248	0.5216	14.3622	0.71	0.984783	0.4984	47.9358	0.9477	E2F TARGET GENE 1
cassava4.1_009144M	0.473533	0.415	4.37477	0.4813	0.310681	0.49	0.62544	0.3838	0.35678	0.3928	E3 UBIQUITIN LIGASE FAMILY PROTEIN
cassava4.1_009170M	15.915	0.6081	5.98248	0.537	2.272	0.5471	0.398202	0.4025	0.12248	0.3749	EAMA-LIKE TRANSPORTER FAMILY
cassava4.1_029512M	3.95563	0.3753	2.44825	0.4716	0.136846	0.4706	0.398202	0.4377	0.032967	0.3456	EAMA-LIKE TRANSPORTER FAMILY
cassava4.1_011477M	10.5263	0.5809	0	0.3206	0	0.3241	0.132519	0.3511	0	0.3269	EAMA-LIKE TRANSPORTER FAMILY
cassava4.1_030111M	55.1334	0.9034	60.7815	1.1766	0.0899972	2.5716	0.123425	2.938	2.04268	1.8827	EARLY NODULIN-LIKE PROTEIN 1
cassava4.1_012697M	11.7809	0.5716	23.732	0.6985	1.5511	0.6297	0.0634714	0.3438	0.0540261	0.275	EARLY NODULIN-LIKE PROTEIN 14
cassava4.1_026490M	0	5.8451	2.18415	2.3333	2.53248	2.2062	11.2004	1.5715	0.028316	4.525	EARLY NODULIN-LIKE PROTEIN 8
cassava4.1_016274M	48.6885	0.8104	40.5111	0.8315	0.278721	0.6092	1.87705	0.5881	0.0540261	0.4199	EARLY NODULIN-LIKE PROTEIN 9
cassava4.1_022857M	57.418	0.9036	1.17304	2.5494	0.340037	2.6802	30.5391	0.7532	0.976725	2.2964	EF HAND CALCIUM-BINDING PROTEIN FAMILY
cassava4.1_018450M	53.0491	0.9288	13.8499	0.7446	0.12136	0.5549	0.0634714	0.4351	0.0540261	0.3417	EF HAND CALCIUM-BINDING PROTEIN FAMILY
cassava4.1_034170M	19.0681	1.2757	37.4432	0.7923	0	0.4485	0	0.2744	0.032967	0.285	EF HAND CALCIUM-BINDING PROTEIN FAMILY
cassava4.1_020229M	61.1053	1.1366	20.8328	1.3396	26.0697	0.8875	0.0854181	0.2988	0.0736752	0.2432	EF HAND CALCIUM-BINDING PROTEIN FAMILY
cassava4.1_017935M	6.47982	0.5987	39.719	1.297	0.0899972	2.0367	0.0748678	2.4358	0.0855427	1.8053	EF HAND CALCIUM-BINDING PROTEIN FAMILY
cassava4.1_010300M	43.9672	0.9071	69.4701	1.026	0.0578322	0.553	0.123425	0.2774	0.35678	0.5654	ELICITOR-ACTIVATED GENE 3-1
cassava4.1_010332M	43.2115	1.7876	32.0268	1.8367	50.2077	1.2061	1.5453	3.3614	0.751503	2.8002	ELICITOR-ACTIVATED GENE 3-2
cassava4.1_010344M	16.9704	0.5349	0.616693	0.3724	0.0578322	0.3612	0.0527939	0.3665	0.0540261	0.4351	ELICITOR-ACTIVATED GENE 3-2
cassava4.1_014748M	47.9009	0.8776	13.4269	1.4651	0.0293129	2.4924	0.926256	1.5471	2.90341	1.419	ELMO/CED-12 FAMILY PROTEIN
cassava4.1_014972M	0.816553	0.3935	67.8082	1.0643	59.9637	1.0442	49.365	1.0527	33.2376	1.139	ELONGATION FACTOR P (EF-P) FAMILY PROTEIN
cassava4.1_011756M	68.5237	1.0118	61.8481	0.9517	0.0899972	2.2615	28.967	1.2359	0	3.1193	END BINDING PROTEIN 1C
cassava4.1_001125M	13.708	0.4185	3.92429	0.5344	1.03604	0.4628	0.0854181	0.3679	0.108952	0.3967	ENDOPLASMIC RETICULUM-TYPE CALCIUM-TRANSPORTING ATPASE 3
cassava4.1_011502M	60.1564	1.0989	7.83644	1.5964	0.0447785	2.2844	0	3.1195	0.0167259	3.0537	ENOYL-COA HYDRATASE/ISOMERASE D
cassava4.1_002680M	0	2.5397	2.5656	1.9719	0	2.5917	0.286592	2.6774	0.0410168	1.9444	ENTH/VHS/GAT FAMILY PROTEIN
cassava4.1_006204M	2.33865	1.7377	32.0268	0.7857	2.03624	0.6466	0.132519	0.3947	0.0594052	0.4175	ENT-KAURENOIC ACID HYDROXYLASE 2
cassava4.1_006198M	50.6812	0.8328	20.4301	0.6211	1.41184	0.4928	0.0527939	0.3082	0.108952	0.3018	ENT-KAURENOIC ACID HYDROXYLASE 2
cassava4.1_005023M	31.8376	0.7084	8.83641	0.4545	1.13827	0.3182	0.420939	0.3569	0.751503	0.3416	EPS15 HOMOLOGY DOMAIN 1
cassava4.1_006352M	65.3985	1.1156	0.156253	3.0858	0	4.8748	0	2.8874	0	7.8575	ERD (EARLY RESPONSE TO DEHYDRATION) SIX-LIKE 1
cassava4.1_023697M	2.26408	4.5163	15.0308	2.9109	3.19246	2.5597	0.475006	4.398	0.0572858	6.3907	ERF DOMAIN PROTEIN 12
cassava4.1_014544M	5.43737	2.357	26.1227	1.5858	9.1592	0.7033	0.502766	2.528	0.472812	2.233	ERF DOMAIN PROTEIN 9
cassava4.1_000746M	35.172	0.8212	3.79377	0.4966	0.100436	0.4269	0.0400247	0.3724	0.0736752	0.4079	ER-TYPE CA2+-ATPASE 2
cassava4.1_012327M	68.5237	1.0053	1.03907	2.2449	0.0447785	3.7932	0	3.9293	0	4.9562	ERYTHRONATE-4-PHOSPHATE DEHYDROGENASE FAMILY PROTEIN
cassava4.1_012320M	56.3533	0.8909	0.366958	2.0987	0.0293129	3.5595	0.0358199	3.2413	0	4.5649	ERYTHRONATE-4-PHOSPHATE DEHYDROGENASE FAMILY PROTEIN
cassava4.1_012311M	64.1061	1.2074	0.667459	2.3894	0.0293129	3.6884	0	3.4543	0	4.3942	ERYTHRONATE-4-PHOSPHATE DEHYDROGENASE FAMILY PROTEIN
cassava4.1_031124M	12.4764	0.6381	21.4577	0.6091	3.82201	0.6138	0.578378	0.4443	0.472812	0.4105	ERYTHRONATE-4-PHOSPHATE DEHYDROGENASE FAMILY PROTEIN
cassava4.1_015856M	6.05557	1.9829	0.405585	4.1409	0	7.1394	0.186317	3.8272	0	9.8903	ETHYLENE RESPONSE FACTOR 1
cassava4.1_017103M	56.3533	1.2306	2.17973	1.8552	0.0293129	3.8112	0	3.8201	0	3.9972	ETHYLENE RESPONSE FACTOR 1
cassava4.1_015673M	53.0491	1.4612	32.0268	1.7036	25.1175	0.7943	0.164566	0.2363	5.44939	1.4106	ETHYLENE RESPONSE FACTOR 1
cassava4.1_014721M	24.4522	1.8053	8.83641	2.188	0.155984	2.9608	42.1809	1.2574	6.03909	1.7854	ETHYLENE RESPONSIVE ELEMENT BINDING FACTOR 4
cassava4.1_012714M	11.2226	0.4509	62.3114	0.9302	50.966	0.8623	0.274225	0.3532	0.526238	0.4468	ETHYLENE RESPONSIVE ELEMENT BINDING FACTOR 5
cassava4.1_032473M	7.58634	0.3992	49.0171	0.746	21.8387	0.6233	0	0.1932	0	0.2426	ETHYLENE RESPONSIVE ELEMENT BINDING FACTOR 6
cassava4.1_012045M	68.5237	1.0436	38.9494	1.2676	1.64486	1.555	6.36843	1.5001	0.131271	2.1077	ETHYLENE-FORMING ENZYME
cassava4.1_012282M	63.5322	0.9602	0	2.0434	0.0447785	2.0995	0.0486218	2.0969	0.028316	2.0725	ETHYLENE-FORMING ENZYME
cassava4.1_014267M	47.9009	1.488	17.9626	2.0502	0.30325	3.4084	0.397463	3.6792	0.402097	3.0802	ETHYLENE-RESPONSIVE ELEMENT BINDING PROTEIN
cassava4.1_030509M	22.4117	1.7617	0	3.9893	0	9.3163	0	7.7086	0	8.9814	EUKARYOTIC ASPARTYL PROTEASE FAMILY PROTEIN
cassava4.1_007652M	3.95563	3.8089	0.330864	5.8598	0.0293129	6.9992	0.115531	6.9394	0.0167259	8.3461	EUKARYOTIC ASPARTYL PROTEASE FAMILY PROTEIN
cassava4.1_009300M	0	5.8778	1.25875	3.0552	0.144682	3.9402	10.2709	1.7725	0.0656621	4.4245	EUKARYOTIC ASPARTYL PROTEASE FAMILY PROTEIN
cassava4.1_008081M	1.65466	2.6571	2.2519	2.2247	0.463829	2.2295	11.713	1.6041	0.402097	2.7676	EUKARYOTIC ASPARTYL PROTEASE FAMILY PROTEIN
cassava4.1_029528M	36.7772	0.7143	15.0308	1.6747	0.513823	2.1436	14.9243	1.4208	0.274114	2.7596	EUKARYOTIC ASPARTYL PROTEASE FAMILY PROTEIN
cassava4.1_034418M	8.01506	0.4413	67.3219	1.1091	11.1869	1.5663	0.572242	2.4155	0.380258	2.3548	EUKARYOTIC ASPARTYL PROTEASE FAMILY PROTEIN
cassava4.1_005560M	49.3765	0.856	23.1404	1.5706	2.65326	1.8721	1.96727	2.0328	0.35678	2.3517	EUKARYOTIC ASPARTYL PROTEASE FAMILY PROTEIN
cassava4.1_007573M	24.4522	0.7184	12.127	0.7113	3.59711	0.6702	0.607313	0.6156	0.0594052	0.4922	EUKARYOTIC ASPARTYL PROTEASE FAMILY PROTEIN
cassava4.1_010462M	0.816553	0.3008	0.388544	0.341	0.240576	0.4595	2.06056	0.4899	0.207632	0.4859	EUKARYOTIC ASPARTYL PROTEASE FAMILY PROTEIN
cassava4.1_010529M	26.4831	0.7239	2.2519	0.4245	0.332143	0.4151	0.190547	0.4026	0.472812	0.4449	EUKARYOTIC ASPARTYL PROTEASE FAMILY PROTEIN
cassava4.1_008986M	19.0681	0.7012	6.37695	0.5423	2.42006	0.5897	0.251482	0.4202	0.241563	0.4346	EUKARYOTIC ASPARTYL PROTEASE FAMILY PROTEIN
cassava4.1_028181M	24.4522	0.6779	35.5544	0.7523	12.9937	0.6814	0.274225	0.2696	0.080075	0.2095	EUKARYOTIC ASPARTYL PROTEASE FAMILY PROTEIN
cassava4.1_007945M	63.5322	0.9941	3.22724	0.4762	0.0411813	0.2845	0	0.2525	0	0.2072	EUKARYOTIC ASPARTYL PROTEASE FAMILY PROTEIN
cassava4.1_007017M	43.9672	0.8129	0.616693	0.347	0	0.2685	0	0.2783	0	0.1943	EUKARYOTIC ASPARTYL PROTEASE FAMILY PROTEIN
cassava4.1_028838M	43.9672	0.775	4.10592	0.3163	0.0656986	0.1865	0.115531	0.1448	0.0196238	0.1104	EUKARYOTIC ASPARTYL PROTEASE FAMILY PROTEIN
cassava4.1_022338M	64.659	1.1525	19.1058	1.8802	0.502145	2.3183	2.76034	1.7494	47.9358	1.1094	EUKARYOTIC ASPARTYL PROTEASE FAMILY PROTEIN
cassava4.1_022068M	68.5237	1.0505	7.47248	0.4969	0.502145	0.4519	0.0527939	0.4426	25.3574	0.7737	EUKARYOTIC ASPARTYL PROTEASE FAMILY PROTEIN
cassava4.1_028136M	5.63862	0.5397	8.83641	0.5684	12.3855	0.6953	0.684722	0.4673	0.472812	0.5842	EUKARYOTIC ASPARTYL PROTEASE FAMILY PROTEIN
cassava4.1_007933M	17.8888	0.4994	7.83644	0.3184	1.09331	0.3278	0.536479	0.2094	1.76205	0.4497	EUKARYOTIC ASPARTYL PROTEASE FAMILY PROTEIN
cassava4.1_018999M	0.438209	0.4268	1.07083	0.4344	0.230393	0.4731	0	0.3612	0.435254	0.4183	EUKARYOTIC RELEASE FACTOR 1 (ERF1) FAMILY PROTEIN
cassava4.1_003574M	2.26408	2.3269	0.156253	2.653	0.345434	2.3303	0.315723	3.9013	0.0167259	3.4756	EXOCYST SUBUNIT EXO70 FAMILY PROTEIN H7
cassava4.1_029715M	0	0.4349	25.0647	0.7804	17.2584	0.788	0.684722	0.6765	0.0656621	0.439	EXORDIUM LIKE 2
cassava4.1_014661M	35.172	0.828	5.35304	0.5298	0.501655	0.4851	0	0.2425	0.259105	0.4253	EXORDIUM LIKE 3
cassava4.1_011185M	64.4182	1.0902	9.27545	0.6666	0.536218	0.6788	0	0.3749	0.860522	0.6394	EXORDIUM LIKE 3
cassava4.1_030760M	29.3799	0.7768	7.24011	0.5389	1.09331	0.5563	0	0.2935	1.66257	0.5538	EXORDIUM LIKE 3
cassava4.1_034414M	1.65466	2.8273	16.2017	1.7944	0.502145	2.4907	38.3776	0.827	0.825913	2.2706	EXORDIUM LIKE 5
cassava4.1_010766M	0.717332	2.1666	51.9751	1.2292	2.42006	1.7035	4.64202	0.6578	3.8746	1.6221	EXORDIUM LIKE 5
cassava4.1_007156M	6.05557	1.6906	8.14977	0.6001	0.0578322	0.4803	0	0.3905	0	0.4218	EXOSTOSIN FAMILY PROTEIN
cassava4.1_029120M	63.5322	0.9933	12.127	0.6337	0.193905	0.4104	39.0642	0.8833	0.0540261	0.3357	EXOSTOSIN FAMILY PROTEIN
cassava4.1_008638M	15.915	0.5453	0.201827	0.2001	0	0.155	0	0.1398	0	0.0959	EXOSTOSIN FAMILY PROTEIN
cassava4.1_023143M	11.7809	0.5263	25.0647	0.6832	6.41882	0.6136	0.881375	0.4162	7.90626	0.6604	EXOSTOSIN FAMILY PROTEIN
cassava4.1_014678M	46.1415	1.8959	0.330864	13.7183	0.0447785	14.1945	0.0589133	20.954	0.0410168	20.2995	EXPANSIN A1
cassava4.1_014489M	39.2365	1.7263	23.732	0.5124	15.172	0.562	0.420939	0.1474	0.860522	0.2431	EXPANSIN A15
cassava4.1_014577M	6.91898	0.6981	0.201827	0.473	0.0578322	0.4663	0.0400247	0.3928	0	0.338	EXPANSIN A20
cassava4.1_014440M	22.4117	0.5105	65.5668	0.9739	1.74376	2.0479	3.97751	1.9029	0.751503	2.194	EXPANSIN A4
cassava4.1_014398M	33.5656	0.8094	15.0308	0.5804	0.100436	0.4712	0.475006	0.4945	0.131271	0.509	EXPANSIN A4
cassava4.1_014570M	43.2115	0.8454	8.83641	0.5015	0	0.2196	0	0.2651	0	0.1482	EXPANSIN A8
cassava4.1_014506M	54.4184	0.9239	21.9569	0.5961	0	0.2033	0	0.2575	0	0.124	EXPANSIN A8
cassava4.1_014619M	18.5276	1.8842	56.5138	1.3292	44.2225	0.842	0.572242	0.2436	1.35524	0.2697	EXPANSIN A8
cassava4.1_014262M	0.304414	3.1088	0.156253	3.0166	0.0447785	3.402	0.0358199	3.3814	0.0167259	3.5622	EXPANSIN-LIKE A1
cassava4.1_015495M	0	6.1583	1.12507	2.5127	0.0899972	3.8353	1.5453	2.6527	0	7.3131	EXPANSIN-LIKE A2
cassava4.1_001146M	0.683495	2.5851	2.44825	1.8829	0.726422	1.8025	0.984783	2.031	0.0410168	2.5848	EXTRA-LARGE G-PROTEIN 1
cassava4.1_033860M	39.2365	1.4338	23.732	1.8762	1.41184	2.2893	6.36843	1.98	0.869747	2.5408	FAD/NAD(P)-BINDING OXIDOREDUCTASE FAMILY PROTEIN
cassava4.1_008752M	26.4831	0.7198	4.78752	0.5646	2.03624	0.6152	0.159576	0.4612	1.45036	0.6299	FAD/NAD(P)-BINDING OXIDOREDUCTASE FAMILY PROTEIN
cassava4.1_004361M	5.63862	0.4437	54.0461	1.1834	58.8528	0.9836	0.164566	0.3821	0.941113	0.5101	FAD/NAD(P)-BINDING OXIDOREDUCTASE FAMILY PROTEIN
cassava4.1_004979M	67.0562	1.1171	11.8282	0.5595	2.65326	0.5488	0.475006	0.443	10.1455	0.6982	FAD-BINDING BERBERINE FAMILY PROTEIN
cassava4.1_008438M	14.0158	0.6194	14.2477	0.7379	0.136846	0.5483	1.16335	0.6006	0.0196238	0.4224	FAD-DEPENDENT OXIDOREDUCTASE FAMILY PROTEIN
cassava4.1_008563M	34.3779	0.7507	17.9626	0.5434	0.278721	0.4045	0	0.3294	0.435254	0.3734	FAD-DEPENDENT OXIDOREDUCTASE FAMILY PROTEIN
cassava4.1_008399M	11.2226	0.6605	16.8727	0.6283	0.502145	0.608	0.123425	0.4787	0.259105	0.5229	FAD-DEPENDENT OXIDOREDUCTASE FAMILY PROTEIN
cassava4.1_004138M	43.9672	0.8711	63.478	1.1187	0.0447785	1.8314	0.246213	1.6498	0.0410168	2.1072	FAMILY OF UNKNOWN FUNCTION (DUF566)
cassava4.1_024965M	48.6885	1.3839	19.7023	0.5618	0.100436	0.3133	1.22558	0.5064	1.02766	0.4771	FAMILY OF UNKNOWN FUNCTION (DUF662)
cassava4.1_026594M	30.2503	0.7009	21.9569	0.6426	0.240576	0.3839	0.0981623	0.3175	0.187358	0.3973	FAMILY OF UNKNOWN FUNCTION (DUF716)
cassava4.1_030548M	19.5519	0.5828	12.127	0.5923	2.65326	0.5934	0.398202	0.3575	0.0594052	0.3038	FAMILY OF UNKNOWN FUNCTION (DUF716)
cassava4.1_034132M	4.44194	0.3942	54.0461	0.8996	9.1592	0.7178	3.3935	0.5399	0.0736752	0.2422	FAMILY OF UNKNOWN FUNCTION (DUF716)
cassava4.1_034359M	13.389	0.4919	29.9651	0.6614	0.204722	0.2988	0	0.093	0.0540261	0.1505	FAMILY OF UNKNOWN FUNCTION (DUF716)
cassava4.1_016174M	11.7809	0.5088	16.2017	0.6104	6.12697	0.5907	5.19317	0.5729	0.860522	0.4766	FARNESYLATED PROTEIN-CONVERTING ENZYME 2
cassava4.1_008882M	13.389	0.6739	3.79377	0.5151	0.97169	0.5485	0	0.2791	0.0594052	0.4448	FASCICLIN-LIKE ARABINOGALACTAN 1
cassava4.1_008878M	24.4522	0.7511	5.98248	0.5283	0.0578322	0.3627	0	0.2196	0	0.2816	FASCICLIN-LIKE ARABINOGALACTAN 1
cassava4.1_011291M	20.6038	1.2965	37.4432	0.8562	32.7596	0.8301	0.822122	0.472	26.9245	0.7871	FASCICLIN-LIKE ARABINOGALACTAN 2
cassava4.1_007195M	2.89949	0.4344	0.30274	0.24	0	0.1724	0	0.1454	0	0.1398	FASCICLIN-LIKE ARABINOGALACTAN PROTEIN 17 PRECURSOR
cassava4.1_031631M	45.4553	0.88	6.85058	0.6122	0.193905	0.4451	0.0854181	0.3084	0.0540261	0.3735	FASCICLIN-LIKE ARABINOGALACTAN-PROTEIN 10
cassava4.1_015233M	16.9704	0.5467	0	0.298	0	0.245	0	0.2533	0	0.1977	FASCICLIN-LIKE ARABINOGALACTAN-PROTEIN 11
cassava4.1_015156M	22.9452	0.6159	1.07083	0.335	0	0.182	0	0.1566	0	0.1236	FASCICLIN-LIKE ARABINOGALACTAN-PROTEIN 11
cassava4.1_023463M	13.0727	0.4119	0.201827	0.2037	0.0411813	0.2108	0	0.1757	0	0.1056	FASCICLIN-LIKE ARABINOGALACTAN-PROTEIN 11
cassava4.1_025091M	14.8612	0.5181	0.201827	0.2518	0	0.1455	0	0.1621	0	0.0933	FASCICLIN-LIKE ARABINOGALACTAN-PROTEIN 11
cassava4.1_027600M	11.5244	0.1656	3.01758	0.2375	0.100436	0.0847	0.78689	0.0758	0.207632	0.0845	FASCICLIN-LIKE ARABINOGALACTAN-PROTEIN 11
cassava4.1_022072M	10.5263	0.1853	0.694814	0.1758	0	0.0479	0	0.0174	0	0.0361	FASCICLIN-LIKE ARABINOGALACTAN-PROTEIN 11
cassava4.1_028966M	16.9704	0.2013	1.12507	0.1345	0	0.0281	0	0.0067	0	0.0132	FASCICLIN-LIKE ARABINOGALACTAN-PROTEIN 11
cassava4.1_030729M	20.6038	0.2831	1.25875	0.2155	0	0.047	0	0.0157	0	0.0263	FASCICLIN-LIKE ARABINOGALACTAN-PROTEIN 12
cassava4.1_013900M	15.5715	0.2557	0.960418	0.1907	0	0.0406	0.0527939	0.0216	0	0.0257	FASCICLIN-LIKE ARABINOGALACTAN-PROTEIN 12
cassava4.1_031001M	17.3194	0.2382	0.753159	0.2028	0	0.037	0	0.0067	0	0.0182	FASCICLIN-LIKE ARABINOGALACTAN-PROTEIN 12
cassava4.1_025550M	13.389	0.1821	0.414848	0.1295	0	0.0268	0	0.0085	0	0.0147	FASCICLIN-LIKE ARABINOGALACTAN-PROTEIN 12
cassava4.1_022699M	13.389	0.132	0.694814	0.1498	0	0.035	0	0.0085	0	0.0138	FASCICLIN-LIKE ARABINOGALACTAN-PROTEIN 12
cassava4.1_032166M	18.5276	0.6244	36.1662	0.6947	0.282697	0.4117	0	0.214	0	0.1575	FATTY ACID DESATURASE 2
cassava4.1_009597M	68.5237	1.0186	6.85058	0.4752	0.0411813	0.2928	2.06056	0.5523	7.49102	0.6389	FATTY ACID DESATURASE 2
cassava4.1_009603M	44.738	0.8518	3.92429	0.3909	0.0411813	0.2739	0.984783	0.4373	2.90341	0.5687	FATTY ACID DESATURASE 2
cassava4.1_009593M	47.112	0.8516	2.85318	0.3543	0.0578322	0.2737	1.48705	0.4641	6.69826	0.6146	FATTY ACID DESATURASE 2
cassava4.1_005244M	0	2.5237	0	2.5058	0	3.176	0	3.9871	0	4.6944	FATTY ACID DESATURASE 6
cassava4.1_007451M	0.421224	2.7657	18.506	1.718	45.0661	1.2168	0.41397	2.7482	0.18394	2.7728	FATTY ACID DESATURASE 8
cassava4.1_009877M	19.5519	0.5313	0.694814	0.2743	0.0578322	0.2249	0.0400247	0.2483	0.0540261	0.2488	FATTY ACID DESATURASE 8
cassava4.1_034327M	2.89949	0.425	52.6264	1.3529	0	0.2268	0	0.0802	0	0.1178	FATTY ACID DESATURASE A
cassava4.1_012089M	68.5237	1.0638	3.46997	0.4339	0.204722	0.3615	0.0981623	0.3007	0.0594052	0.3089	FATTY ACID DESATURASE FAMILY PROTEIN
cassava4.1_011333M	58.5268	1.3655	23.1404	0.5987	12.3855	0.6627	0.420939	0.3708	1.53724	0.4889	FATTY ACID DESATURASE FAMILY PROTEIN
cassava4.1_015121M	14.4373	0.5571	9.27545	0.4475	0.374655	0.27	1.40456	0.2585	4.64162	0.4915	FATTY ACID HYDROXYLASE 1
cassava4.1_003798M	68.5237	1.0173	38.1074	0.8359	1.41184	0.6113	1.5453	0.6099	0.0736752	0.3411	FATTY ACID HYDROXYLASE SUPERFAMILY
cassava4.1_029820M	12.1076	0.6297	62.3114	0.9341	0.525058	1.9202	0.881375	2.1525	12.9929	1.3622	FATTY ACID HYDROXYLASE SUPERFAMILY
cassava4.1_034129M	0	6.4625	5.98248	2.2521	0.0899972	3.9384	20.0803	1.4905	0.18394	4.0042	FATTY ACID/SPHINGOLIPID DESATURASE
cassava4.1_007605M	3.25854	2.2133	68.4139	1.0897	18.0006	1.4404	27.4283	1.348	0.941113	2.2063	FATTY ACID/SPHINGOLIPID DESATURASE
cassava4.1_022151M	61.9013	1.2458	3.92429	0.3831	0.332143	0.2654	0.822122	0.2282	0.825913	0.3481	FATTY ACID/SPHINGOLIPID DESATURASE
cassava4.1_020966M	63.5322	0.9827	13.8499	0.7022	2.79947	0.6712	0.398202	0.5112	0.0540261	0.4577	FATTY ACYL-ACP THIOESTERASES B
cassava4.1_002379M	63.5322	0.9957	54.6887	1.1719	0.183342	0.5482	0.190547	0.4799	0.282509	0.4679	FATTY ALCOHOL OXIDASE 3
cassava4.1_031555M	32.7491	0.7805	31.2991	0.7443	3.41032	0.6409	0.78689	0.4915	0.207632	0.458	F-BOX AND ASSOCIATED INTERACTION DOMAINS-CONTAINING PROTEIN
cassava4.1_017258M	0.496236	4.069	1.00801	3.5393	2.272	2.1967	0.470417	4.1667	0.241563	3.3191	F-BOX FAMILY PROTEIN
cassava4.1_011360M	28.077	1.6282	16.2017	1.9001	0.0899972	2.6682	0.475006	2.4237	0.0410168	3.2577	F-BOX FAMILY PROTEIN
cassava4.1_014922M	37.6293	0.855	25.684	0.7688	2.272	0.7262	0.0854181	0.491	0.207632	0.4807	F-BOX FAMILY PROTEIN
cassava4.1_008692M	7.58634	0.5155	3.92429	0.5161	0.0835437	0.4406	0.0854181	0.3365	0.0196238	0.238	F-BOX FAMILY PROTEIN
cassava4.1_023024M	61.9013	0.9519	2.66495	0.3324	0	0.1834	0	0.0437	0	0.0911	F-BOX FAMILY PROTEIN
cassava4.1_008794M	15.5715	0.7023	19.1058	0.7767	1.29802	0.5961	0.0720847	0.4697	0.259105	0.5199	F-BOX FAMILY PROTEIN
cassava4.1_026720M	19.0681	0.4007	10.5822	0.6183	3.59711	0.564	0.0527939	0.4211	0.472812	0.5269	F-BOX FAMILY PROTEIN WITH A DOMAIN OF UNKNOWN FUNCTION (DUF295)
cassava4.1_021142M	8.01506	0.6428	7.24011	0.7057	0.0578322	0.5526	0	0.4209	0.032967	0.4691	FERREDOXIN THIOREDOXIN REDUCTASE CATALYTIC BETA CHAIN FAMILY PROTEIN
cassava4.1_003533M	23.7301	0.7346	8.83641	0.5993	2.53248	0.5975	0.475006	0.3471	0.207632	0.512	FERRIC REDUCTION OXIDASE 5
cassava4.1_002360M	55.1334	0.8985	69.4701	1.0175	41.8413	0.8585	0	0.3061	0.0855427	0.5002	FERRIC REDUCTION OXIDASE 7
cassava4.1_002517M	4.88914	0.464	25.684	0.6272	0.0578322	0.3212	0	0.0995	0	0.1573	FERRIC REDUCTION OXIDASE 8
cassava4.1_013978M	49.3765	0.7692	34.883	1.4938	1.24095	1.7215	1.96727	1.9458	0.0410168	2.2043	FERRITIN 4
cassava4.1_014168M	38.4562	0.8286	48.2993	0.8854	0.0578322	0.338	0.0400247	0.2774	0	0.2014	FERRITIN 4
cassava4.1_013928M	36.7772	0.7746	0.366958	2.1866	0.155984	1.9771	1.5453	1.6835	47.1298	1.1147	FERRITIN 4
cassava4.1_024102M	36.7772	0.6755	35.5544	0.7858	0.97169	0.5783	0	0.3315	0	0.3365	FERULIC ACID 5-HYDROXYLASE 1
cassava4.1_025966M	68.5237	1.0087	1.79173	0.2203	0.157828	0.1687	0.398202	0.22	0.18394	0.1316	FERULIC ACID 5-HYDROXYLASE 1
cassava4.1_009187M	12.8627	0.5868	47.6066	0.8428	59.3986	0.9885	0.398202	0.4897	2.71246	0.5446	FES1A
cassava4.1_012572M	8.22448	2.1656	36.855	1.3967	17.2584	1.395	2.19813	1.7853	0.526238	2.0142	FIMBRIN-LIKE PROTEIN 2
cassava4.1_014616M	57.418	1.2621	37.4432	1.4475	4.46522	1.621	4.42454	1.8032	0.152155	2.206	FKBP-LIKE PEPTIDYL-PROLYL CIS-TRANS ISOMERASE FAMILY PROTEIN
cassava4.1_015334M	20.0689	0.6583	69.4701	1.0118	7.14096	1.5354	10.2709	1.5056	0.435254	2.1224	FKBP-LIKE PEPTIDYL-PROLYL CIS-TRANS ISOMERASE FAMILY PROTEIN
cassava4.1_019438M	33.5656	0.8296	0.780333	0.4346	0.345434	0.2923	0.0527939	0.2373	0	0.3139	FKBP-LIKE PEPTIDYL-PROLYL CIS-TRANS ISOMERASE FAMILY PROTEIN
cassava4.1_014441M	44.738	0.6989	42.6888	0.7206	9.1592	0.5289	1.22558	0.3297	0.152155	0.2736	FKBP-LIKE PEPTIDYL-PROLYL CIS-TRANS ISOMERASE FAMILY PROTEIN
cassava4.1_019262M	20.6038	0.6499	1.64127	0.4262	0.513823	0.2813	0.0527939	0.2288	0	0.2682	FKBP-LIKE PEPTIDYL-PROLYL CIS-TRANS ISOMERASE FAMILY PROTEIN
cassava4.1_010212M	25.1826	0.6427	3.12382	0.538	0.332143	0.5568	0.0981623	0.4696	0.0540261	0.4671	FLAVANONE 3-HYDROXYLASE
cassava4.1_005623M	31.8376	1.6659	0	7.7725	0	19.9001	0	26.3676	0	26.993	FLAVIN-DEPENDENT MONOOXYGENASE 1
cassava4.1_011509M	25.1826	0.6982	20.8328	0.6937	0.0411813	0.4004	0.181913	0.2942	0	0.1877	FLAVONOL SYNTHASE 1
cassava4.1_033176M	15.2198	0.5152	14.2477	0.5149	3.19246	0.4939	0.315723	0.3219	1.2732	0.4401	FMN-LINKED OXIDOREDUCTASES SUPERFAMILY PROTEIN
cassava4.1_000991M	0.369646	1.945	4.37477	1.6103	0.282697	1.8434	0.397463	1.7527	0.028316	2.1617	FORMIN HOMOLOGY5
cassava4.1_009279M	17.3194	0.6629	11.3875	0.5135	0.694162	0.4862	0.0981623	0.358	0.282509	0.4243	FROM THE CZECH \'ROH\' MEANING \'CORNER\'
cassava4.1_009316M	29.3799	0.7272	30.6534	0.7416	12.3855	0.688	0.420939	0.3812	0.869747	0.5213	FROM THE CZECH \'ROH\' MEANING \'CORNER\'
cassava4.1_003000M	25.8745	0.6666	0.516524	3.1204	0.0447785	3.9705	0.315723	3.026	16.8079	1.4641	FTSH PROTEASE 6
cassava4.1_001709M	7.58634	1.84	16.2017	1.631	4.77286	1.6187	0.822122	2.0726	0.730685	1.8065	FTSJ-LIKE METHYLTRANSFERASE FAMILY PROTEIN
cassava4.1_004549M	52.2592	0.8945	6.85058	0.5123	0.136846	0.3693	0.251482	0.4892	0.032967	0.3127	FUCOSYLTRANSFERASE 1
cassava4.1_001226M	22.4117	1.632	41.9322	1.4439	1.74376	1.8969	0.578378	2.2369	0.259105	2.384	FZO-LIKE
cassava4.1_008678M	11.5244	0.4465	37.4432	0.6759	4.77286	0.5644	0.822122	0.4119	0.57958	0.3879	G PROTEIN COUPLED RECEPTOR
cassava4.1_022630M	22.4117	0.6697	65.7339	1.1291	31.6817	0.8397	0.181913	0.4341	1.53724	0.5232	GALACTINOL SYNTHASE 1
cassava4.1_011354M	0.346653	0.3371	58.2235	0.9249	46.5777	0.9225	13.2395	0.7262	0	0.3629	GALACTINOL SYNTHASE 2
cassava4.1_011321M	18.5276	0.6974	9.27545	0.6403	0.502145	0.6016	0.0854181	0.432	0.0540261	0.4528	GALACTINOL SYNTHASE 4
cassava4.1_026949M	65.5793	1.178	21.4577	1.6437	0.450252	2.4029	4.93401	1.7504	0.072333	2.8446	GALACTOSE MUTAROTASE-LIKE SUPERFAMILY PROTEIN
cassava4.1_034260M	68.5237	1.0174	5.72033	1.8317	0	2.4984	0	2.691	0	3.154	GALACTOSE OXIDASE/KELCH REPEAT SUPERFAMILY PROTEIN
cassava4.1_034408M	47.112	1.2502	4.51201	2.3263	0.0293129	3.4642	0	3.8472	0.0410168	2.9804	GALACTOSE OXIDASE/KELCH REPEAT SUPERFAMILY PROTEIN
cassava4.1_022235M	23.7301	0.6563	19.7023	0.6997	8.23333	0.7348	1.74395	0.598	0.080075	0.48	GALACTOSE OXIDASE/KELCH REPEAT SUPERFAMILY PROTEIN
cassava4.1_007602M	10.0371	0.6399	21.9569	0.5766	1.24095	0.5711	0.578378	0.5216	0.032967	0.34	GALACTOSE OXIDASE/KELCH REPEAT SUPERFAMILY PROTEIN
cassava4.1_011729M	34.3779	0.7846	3.22724	0.4658	0.0578322	0.4728	0	0.3557	0	0.3006	GALACTOSE OXIDASE/KELCH REPEAT SUPERFAMILY PROTEIN
cassava4.1_003466M	2.89949	0.476	1.80314	0.4247	0.0835437	0.3454	0	0.1782	0	0.1657	GALACTOSE OXIDASE/KELCH REPEAT SUPERFAMILY PROTEIN
cassava4.1_008137M	67.1373	1.0921	17.9626	0.5674	0.837561	0.5726	0.0854181	0.4265	0.484461	0.5875	GALACTOSE OXIDASE/KELCH REPEAT SUPERFAMILY PROTEIN
cassava4.1_029399M	14.0158	0.6199	14.58	0.4839	3.59711	0.4848	0.0854181	0.3439	1.66257	0.4183	GALACTOSE OXIDASE/KELCH REPEAT SUPERFAMILY PROTEIN
cassava4.1_004284M	0.767484	2.8158	1.03907	2.369	0.0899972	3.5165	0.0936946	4.0995	0	6.2863	GALACTOSE-BINDING PROTEIN
cassava4.1_024843M	26.4831	0.6882	41.9322	0.8187	1.24095	0.5127	0.0527939	0.3069	0.0540261	0.3027	GALACTOSE-BINDING PROTEIN
cassava4.1_009122M	1.09112	2.7586	1.04329	2.26	0.0447785	3.3929	0.219827	3.1908	0	5.1543	GALACTOSYLTRANSFERASE FAMILY PROTEIN
cassava4.1_009223M	0.421224	2.8738	0	2.4753	0	3.6685	0	3.5908	0	4.8884	GALACTOSYLTRANSFERASE FAMILY PROTEIN
cassava4.1_003516M	41.5618	1.2286	0	2.1151	0.0447785	2.1381	0.0486218	3.2292	0.152155	1.6465	GALACTOSYLTRANSFERASE1
cassava4.1_032123M	34.3779	0.6938	0.201827	0.2455	0	0.1568	0	0.141	0	0.1171	GALACTURONOSYLTRANSFERASE 12
cassava4.1_005287M	63.5322	0.9769	0.201827	0.2766	0	0.1606	0	0.1679	0	0.1127	GALACTURONOSYLTRANSFERASE 12
cassava4.1_005224M	0.421224	2.8727	14.58	1.4181	0.345434	1.8674	1.16335	2.0098	0	3.4875	GALACTURONOSYLTRANSFERASE 13
cassava4.1_010034M	4.88914	2.4277	0	2.7603	0.0447785	3.7845	0.0720847	2.9536	0.028316	3.1761	GALACTURONOSYLTRANSFERASE-LIKE 10
cassava4.1_010840M	18.5276	2.0473	69.4701	1.0506	36.6338	1.3752	2.19813	2.335	0.198728	2.8832	GALACTURONOSYLTRANSFERASE-LIKE 2
cassava4.1_010619M	20.0689	0.6276	0.616693	0.2758	0.0578322	0.224	0	0.1264	0.0656621	0.2307	GALACTURONOSYLTRANSFERASE-LIKE 3
cassava4.1_010644M	21.7703	1.5891	50.096	0.7976	61.8651	1.0179	0.607313	0.3097	53.0489	1.0267	GALACTURONOSYLTRANSFERASE-LIKE 3
cassava4.1_023943M	55.1334	0.8928	32.7896	1.4538	0.332143	2.52	16.7538	1.4929	0.31418	2.0797	GAMMA INTERFERON RESPONSIVE LYSOSOMAL THIOL (GILT) REDUCTASE FAMILY PROTEIN
cassava4.1_013919M	11.5244	0.5351	8.47886	0.5595	0.230393	0.4436	0.926256	0.3739	0.12248	0.1915	GAMMA INTERFERON RESPONSIVE LYSOSOMAL THIOL (GILT) REDUCTASE FAMILY PROTEIN
cassava4.1_012738M	5.43737	0.3961	4.51201	0.4594	0.105914	0.3499	0.181913	0.291	0.0540261	0.1439	GAMMA INTERFERON RESPONSIVE LYSOSOMAL THIOL (GILT) REDUCTASE FAMILY PROTEIN
cassava4.1_014578M	28.077	0.3918	28.6726	2.0921	2.65326	2.7963	3.21366	2.9146	0.507845	3.9195	GAMMA TONOPLAST INTRINSIC PROTEIN
cassava4.1_009541M	0	0.379	6.37695	0.6909	0.694162	0.7198	0.0981623	0.4938	0.0196238	0.5243	GAMMA-GLUTAMYL HYDROLASE 2
cassava4.1_003605M	13.708	0.5619	44.2279	1.3765	1.29802	1.9233	7.39426	1.6968	0.526238	2.1582	GAMMA-GLUTAMYL TRANSPEPTIDASE 4
cassava4.1_029491M	0	33.1474	0.574163	6.0058	0.282697	5.4311	2.94192	3.062	0.0410168	9.5923	GAST1 PROTEIN HOMOLOG 1
cassava4.1_019027M	66.1708	1.1408	0	4.0163	0	6.5427	0.0486218	3.5023	0.456708	2.3261	GATA TRANSCRIPTION FACTOR 15
cassava4.1_025356M	3.46271	1.71	0.747688	1.8266	0.0293129	2.3009	0	2.6437	0.0410168	2.1097	GATA TRANSCRIPTION FACTOR 15
cassava4.1_022929M	0	7.4379	50.096	1.5511	49.5291	1.3176	0.684722	4.4096	0.164799	4.3499	GATA TRANSCRIPTION FACTOR 2
cassava4.1_011886M	14.8612	0.5733	9.57266	0.4929	1.74376	0.4879	0.765	0.3914	0.456708	0.3841	GATA TRANSCRIPTION FACTOR 5
cassava4.1_011430M	25.8745	1.5036	5.35304	1.9411	0.0447785	2.8149	35.7328	1.1735	3.65591	1.5739	GATA TRANSCRIPTION FACTOR 5
cassava4.1_011431M	36.7772	1.3904	7.47248	1.8464	0.130439	2.5941	33.5289	1.2032	4.64162	1.564	GATA TRANSCRIPTION FACTOR 5
cassava4.1_028469M	58.5268	0.9263	3.43799	0.5014	0	0.3003	0	0.342	0	0.3108	GATA TYPE ZINC FINGER TRANSCRIPTION FACTOR FAMILY PROTEIN
cassava4.1_016357M	20.6038	0.7012	1.64127	0.5056	0.204722	0.4365	0.123425	0.3791	0.12248	0.2956	GATA TYPE ZINC FINGER TRANSCRIPTION FACTOR FAMILY PROTEIN
cassava4.1_028162M	68.5237	1.0043	0.352707	0.3889	0	0.2424	0	0.229	0	0.1824	GATA TYPE ZINC FINGER TRANSCRIPTION FACTOR FAMILY PROTEIN
cassava4.1_027110M	16.9704	0.5542	3.79377	0.4146	0.100436	0.2195	0.219827	0.2093	0	0.1766	GATA TYPE ZINC FINGER TRANSCRIPTION FACTOR FAMILY PROTEIN
cassava4.1_012508M	1.35361	3.1811	61.3258	1.2258	40.1267	1.2738	2.94192	1.9957	0.869747	2.0916	GCIP-INTERACTING FAMILY PROTEIN
cassava4.1_016909M	8.80285	1.871	12.5317	1.6746	0.0899972	1.923	0	2.5082	0	2.5371	GCK DOMAIN-CONTAINING PROTEIN
cassava4.1_008284M	29.3799	0.785	14.2477	0.6044	0.0578322	0.4605	0.607313	0.4544	0.0540261	0.2997	GCR2-LIKE 1
cassava4.1_010094M	0.304414	6.4688	0	8.5543	0	10.961	0	18.3439	0	13.6238	GDSL-LIKE LIPASE/ACYLHYDROLASE SUPERFAMILY PROTEIN
cassava4.1_021865M	0.496236	6.5837	0	10.3205	0	8.0622	0	15.4625	0	10.9083	GDSL-LIKE LIPASE/ACYLHYDROLASE SUPERFAMILY PROTEIN
cassava4.1_009559M	25.8745	0.6985	33.5483	0.7479	35.6309	0.8143	1.63551	0.4068	0.751503	0.4527	GDSL-LIKE LIPASE/ACYLHYDROLASE SUPERFAMILY PROTEIN
cassava4.1_025760M	50.0308	0.8566	2.5656	0.6142	0.136846	0.5724	0.0527939	0.2697	0	0.437	GDSL-LIKE LIPASE/ACYLHYDROLASE SUPERFAMILY PROTEIN
cassava4.1_010141M	42.3689	0.7784	31.2991	0.6756	10.6121	0.6433	10.7269	0.6347	0.869747	0.4221	GDSL-LIKE LIPASE/ACYLHYDROLASE SUPERFAMILY PROTEIN
cassava4.1_008751M	9.69536	0.6132	0.30274	0.4419	0.100436	0.4625	0.286592	0.3523	0.032967	0.3655	GDSL-LIKE LIPASE/ACYLHYDROLASE SUPERFAMILY PROTEIN
cassava4.1_010572M	15.5715	0.6307	8.47886	0.6105	0.0578322	0.4062	0	0.2994	0.032967	0.3578	GDSL-LIKE LIPASE/ACYLHYDROLASE SUPERFAMILY PROTEIN
cassava4.1_010282M	16.9704	0.4435	2.91885	0.3263	0.513823	0.3385	0.0634714	0.1456	0.31418	0.297	GDSL-LIKE LIPASE/ACYLHYDROLASE SUPERFAMILY PROTEIN
cassava4.1_010409M	68.5237	1.0527	66.1514	1.1841	33.8056	0.707	51.295	0.959	0.18394	0.2817	GDSL-LIKE LIPASE/ACYLHYDROLASE SUPERFAMILY PROTEIN
cassava4.1_009843M	52.2592	0.9066	19.7023	0.6714	0.332143	0.5527	0.115531	0.3849	0	0.2572	GDSL-LIKE LIPASE/ACYLHYDROLASE SUPERFAMILY PROTEIN
cassava4.1_028344M	43.2115	0.7877	1.64127	0.538	0.0578322	0.3813	0.0400247	0.2772	0	0.1888	GDSL-LIKE LIPASE/ACYLHYDROLASE SUPERFAMILY PROTEIN
cassava4.1_026798M	35.172	0.6756	0.616693	0.4217	0	0.3017	0	0.1955	0	0.1499	GDSL-LIKE LIPASE/ACYLHYDROLASE SUPERFAMILY PROTEIN
cassava4.1_010329M	68.5237	1.0391	15.0308	0.4706	0	0.1609	0	0.1207	0	0.0589	GDSL-LIKE LIPASE/ACYLHYDROLASE SUPERFAMILY PROTEIN
cassava4.1_010927M	59.1131	0.8613	0.201827	0.2227	0	0.1122	0	0.0324	0	0.0244	GDSL-LIKE LIPASE/ACYLHYDROLASE SUPERFAMILY PROTEIN
cassava4.1_009903M	31.1203	0.6104	69.4701	1.0545	1.09331	2.0587	13.7443	1.4727	0.869747	2.0865	GDSL-MOTIF LIPASE 5
cassava4.1_014633M	49.3765	0.8969	3.43799	0.657	5.28371	0.757	0.0720847	0.4966	19.1857	0.787	GENERAL REGULATORY FACTOR 8
cassava4.1_023108M	15.915	0.6862	7.24011	0.5253	0	0.2382	0	0.1571	0.032967	0.3414	GERANYLGERANYL PYROPHOSPHATE SYNTHASE 1
cassava4.1_015867M	68.5237	1.0707	1.80314	0.4689	0.0411813	0.3223	0.181913	0.3996	0.032967	0.2878	GERMIN-LIKE PROTEIN 10
cassava4.1_015858M	41.5618	0.7788	0.352707	0.3531	0.0411813	0.1993	0.502766	0.3513	0	0.2301	GERMIN-LIKE PROTEIN 10
cassava4.1_033152M	60.1564	1.2956	26.1227	0.5355	0.100436	0.2197	0.132519	0.1141	0.0196238	0.0524	GIBBERELLIN 20 OXIDASE 2
cassava4.1_011298M	14.0158	0.5693	1.00801	0.4613	0.340037	0.4617	11.713	0.6883	1.22003	0.6232	GIBBERELLIN 2-OXIDASE
cassava4.1_021297M	66.5491	1.146	47.6066	0.793	0.340037	0.3634	0	0.1692	2.14895	0.4483	GIBBERELLIN 2-OXIDASE 4
cassava4.1_030221M	0.304414	5.6474	0.156253	5.7588	0.0293129	7.4621	0.0748678	7.6073	0	14.3162	GIBBERELLIN 2-OXIDASE 8
cassava4.1_024994M	68.5237	1.036	41.2348	0.7249	0.0578322	0.2185	19.419	0.6532	0.0196238	0.1765	GIBBERELLIN 2-OXIDASE 8
cassava4.1_018713M	68.5237	1.0941	46.2908	0.7455	0.0835437	0.2196	16.7538	0.6779	0.0196238	0.1438	GIBBERELLIN 2-OXIDASE 8
cassava4.1_011624M	20.0689	0.4376	41.2348	0.6287	0.0411813	0.1194	0.0400247	0.1098	0	0.0391	GIBBERELLIN 2-OXIDASE 8
cassava4.1_009909M	67.6981	1.1758	65.5668	0.9964	55.9666	0.9213	0.765	0.2521	11.8085	0.4717	GIBBERELLIN 3-OXIDASE 1
cassava4.1_020143M	15.5715	1.9669	0.667459	4.1474	0	8.2783	0.0486218	7.089	0	8.7715	GIBBERELLIN-REGULATED FAMILY PROTEIN
cassava4.1_020296M	17.3194	1.9697	0.156253	4.5776	0.0293129	6.7032	0.0486218	7.8306	0	8.279	GIBBERELLIN-REGULATED FAMILY PROTEIN
cassava4.1_020286M	0.421224	4.1602	21.4577	1.89	14.3622	1.7981	11.713	1.7859	1.76205	2.4405	GIBBERELLIN-REGULATED FAMILY PROTEIN
cassava4.1_028672M	7.64254	2.0487	16.2017	0.6068	0.637196	0.4223	27.4283	0.8212	1.45036	0.5153	GIBBERELLIN-REGULATED FAMILY PROTEIN
cassava4.1_009268M	0.787506	0.5309	0.201827	0.46	0.105914	0.4998	0.315723	0.5282	0.0736752	0.5303	GLUCOSE 6-PHOSPHATE/PHOSPHATE TRANSLOCATOR 1
cassava4.1_030574M	19.5519	1.6046	10.922	1.4641	0.0634436	1.8068	0.0486218	1.7475	0	2.3082	GLUCOSE-6-PHOSPHATE ACETYLTRANSFERASE 1
cassava4.1_009081M	0.438209	0.2533	0.30274	0.3016	0.0411813	0.2297	0	0.1697	0.0196238	0.2052	GLUCOSE-6-PHOSPHATE/PHOSPHATE TRANSLOCATOR 2
cassava4.1_024092M	8.01506	0.5427	61.3258	1.2131	12.3855	0.6399	11.713	1.4352	0.776963	0.4474	GLUCOSE-METHANOL-CHOLINE (GMC) OXIDOREDUCTASE FAMILY PROTEIN
cassava4.1_004445M	56.3533	0.8824	1.79173	0.3914	0.0578322	0.3212	0.0854181	0.2527	0	0.1478	GLUCOSE-METHANOL-CHOLINE (GMC) OXIDOREDUCTASE FAMILY PROTEIN
cassava4.1_027652M	2.83897	2.8358	1.95131	2.6028	0	5.4434	0.130096	3.7975	0	5.7376	GLUCOSYL TRANSFERASE FAMILY 8
cassava4.1_027039M	40.7018	1.2614	38.1074	1.61	0.726422	2.6504	5.47536	1.7841	0.869747	2.4576	GLUCOSYL TRANSFERASE FAMILY 8
cassava4.1_017830M	63.5322	0.978	66.0417	1.1163	1.86329	1.7016	0.502766	2.0612	0.18394	2.3296	GLUCURONOKINASE G
cassava4.1_006126M	68.5237	1.0103	14.2477	1.6102	0.240576	2.2719	16.7538	1.37	10.7627	1.4796	GLUTAMATE DECARBOXYLASE 5
cassava4.1_008630M	54.4184	0.9112	11.3875	1.6378	0.30325	2.1292	12.6728	1.3674	27.7076	1.2588	GLUTAMATE DECARBOXYLASE 5
cassava4.1_028356M	56.3533	1.141	10.5822	0.7018	0.0835437	0.5145	0.132519	0.4959	0.0656621	0.4404	GLUTAMATE RECEPTOR 3.3
cassava4.1_001914M	61.1053	1.1097	3.46997	0.6551	0.136846	0.4932	0.115531	0.4581	0	0.411	GLUTAMATE RECEPTOR 3.3
cassava4.1_001288M	49.3765	0.866	38.9494	0.8433	0.837561	0.6158	4.64202	0.6458	0.0196238	0.4724	GLUTAMATE RECEPTOR 5
cassava4.1_000214M	13.708	0.6416	19.7023	0.7125	3.19246	0.6938	0.190547	0.496	5.15938	0.6584	GLUTAMATE SYNTHASE 1
cassava4.1_017238M	68.5237	1.0399	62.3114	1.1928	26.0697	0.7416	0.470417	0.4029	0.63353	0.4143	GLUTAMINE DUMPER 3
cassava4.1_029024M	61.1053	1.3463	69.4701	1.0643	0.501655	0.1814	0.0981623	0.1028	0.0855427	0.0723	GLUTAMINE DUMPER 4
cassava4.1_008086M	17.3194	0.6825	11.8282	0.6613	0.12136	0.5699	0.420939	0.4987	1.11364	0.5638	GLUTAMINE SYNTHASE CLONE R1
cassava4.1_004918M	53.0491	1.3468	18.506	1.51	0.463829	2.0992	26.6475	1.2755	0.507845	1.7446	GLUTAMYL-TRNA REDUCTASE FAMILY PROTEIN
cassava4.1_016044M	65.7334	1.4398	43.4876	0.4214	8.64132	0.1766	4.42454	0.1539	0.0594052	0.0299	GLUTATHIONE S-TRANSFERASE F11
cassava4.1_016179M	65.3985	1.1734	9.57266	0.4523	0	0.1695	0.0854181	0.1346	0	0.1185	GLUTATHIONE S-TRANSFERASE PHI 9
cassava4.1_024366M	23.7301	1.7099	5.02804	2.4787	0.0293129	4.8794	0.475006	3.5069	0.118441	3.306	GLUTATHIONE S-TRANSFERASE TAU 22
cassava4.1_015612M	62.3376	1.3524	0	8.9263	0	17.3545	0	14.4929	0	18.3245	GLUTATHIONE S-TRANSFERASE TAU 7
cassava4.1_015861M	43.2115	0.6474	5.98248	3.9665	0.0899972	9.7155	0.0358199	19.1347	0.0656621	10.6736	GLUTATHIONE S-TRANSFERASE TAU 7
cassava4.1_015698M	21.2239	1.512	17.4058	1.6739	0.0447785	2.5851	0	2.9856	0	2.7972	GLUTATHIONE S-TRANSFERASE TAU 7
cassava4.1_025646M	52.2592	0.8308	36.1662	0.7564	20.1918	0.7669	0.78689	0.4462	4.89465	0.6548	GLUTATHIONE S-TRANSFERASE TAU 7
cassava4.1_027456M	10.5263	0.405	58.8234	0.9077	61.8651	1.0315	39.0642	0.8836	0.0736752	0.3565	GLYCEROL-3-PHOSPHATE ACYLTRANSFERASE 2
cassava4.1_005983M	40.0099	1.6074	5.35304	0.4012	3.19246	0.5011	0.0854181	0.2432	0	0.1543	GLYCEROL-3-PHOSPHATE ACYLTRANSFERASE 6
cassava4.1_006093M	17.8888	0.5942	15.0308	0.6007	7.47722	0.7036	1.16335	0.5337	0.380258	0.4734	GLYCEROL-3-PHOSPHATE ACYLTRANSFERASE 8
cassava4.1_024592M	12.1076	0.5295	20.8328	0.5378	2.1355	0.4801	10.2709	0.5752	0.282509	0.3925	GLYCINE CLEAVAGE T-PROTEIN FAMILY
cassava4.1_016384M	44.738	0.8194	15.0308	0.5925	2.53248	0.5303	3.78442	0.571	0.596925	0.4391	GLYCINE-RICH PROTEIN FAMILY
cassava4.1_031405M	0.816553	2.1154	25.684	1.6027	16.5352	1.462	4.93401	1.6134	0.776963	1.7336	GLYCOLIPID TRANSFER PROTEIN (GLTP) FAMILY PROTEIN
cassava4.1_014687M	3.25854	1.9098	0.667459	1.9982	0.30325	1.9123	0.881375	2.1412	0.35678	1.7926	GLYCOLIPID TRANSFER PROTEIN (GLTP) FAMILY PROTEIN
cassava4.1_006175M	12.8627	0.314	0.938069	0.1314	0	0.1004	0	0.0425	0	0.0887	GLYCOSYL HYDROLASE 9B1
cassava4.1_006236M	5.08425	0.462	1.59223	0.3515	0.0411813	0.2898	0	0.1249	0	0.1163	GLYCOSYL HYDROLASE 9B18
cassava4.1_005604M	22.9452	0.7512	0.780333	0.4066	0.0578322	0.3497	0.0400247	0.3075	0.0196238	0.3055	GLYCOSYL HYDROLASE 9B7
cassava4.1_005517M	20.0689	0.7458	0.753159	0.4128	0.0578322	0.3346	0	0.3059	0.0196238	0.2984	GLYCOSYL HYDROLASE 9B7
cassava4.1_028174M	62.3376	1.2158	13.4269	0.6599	1.86329	0.6314	0.607313	0.4643	0.032967	0.3107	GLYCOSYL HYDROLASE FAMILY 35 PROTEIN
cassava4.1_002382M	13.389	1.6389	3.22724	1.7392	0.144682	2.3129	3.60709	1.648	0.0410168	2.4786	GLYCOSYL HYDROLASE FAMILY 81 PROTEIN
cassava4.1_024363M	26.4831	0.7468	15.0308	0.6269	11.1869	0.6827	0.78689	0.4641	6.69826	0.6747	GLYCOSYL HYDROLASE FAMILY PROTEIN
cassava4.1_010113M	43.2115	0.801	69.4701	1.0423	9.1592	0.6739	0.181913	0.3174	0.484461	0.4261	GLYCOSYL HYDROLASE FAMILY PROTEIN WITH CHITINASE INSERTION DOMAIN
cassava4.1_009671M	9.14621	2.278	27.3373	1.5712	12.9937	1.4599	0.18569	3.279	0.282509	2.2897	GLYCOSYL HYDROLASE SUPERFAMILY PROTEIN
cassava4.1_008551M	16.2861	0.7478	55.2276	0.9313	0.282697	1.7184	2.61905	1.5522	0.0410168	2.0869	GLYCOSYL HYDROLASE SUPERFAMILY PROTEIN
cassava4.1_008536M	31.8376	0.8038	48.2993	0.8928	0.567421	1.7322	1.5453	1.7326	0.35678	2.0836	GLYCOSYL HYDROLASE SUPERFAMILY PROTEIN
cassava4.1_012573M	37.6293	0.6988	21.4577	0.7234	0.136846	0.4577	0.164566	0.5175	0.224636	0.4928	GLYCOSYL HYDROLASE SUPERFAMILY PROTEIN
cassava4.1_007999M	48.6885	1.3375	65.5668	0.99	0.0578322	0.4793	37.0597	1.1329	16.1555	0.8029	GLYCOSYL HYDROLASE SUPERFAMILY PROTEIN
cassava4.1_006893M	49.3765	0.7856	9.57266	0.5703	1.21011	0.5572	0.190547	0.4735	7.90626	0.7131	GLYCOSYL HYDROLASE SUPERFAMILY PROTEIN
cassava4.1_006053M	54.4184	0.9065	2.18415	2.4332	0	4.1457	0	6.0259	0	7.5752	GLYCOSYL HYDROLASES FAMILY 31 PROTEIN
cassava4.1_021472M	68.2617	1.1179	28.6726	1.8045	5.55343	2.0388	4.64202	2.1924	0.380258	3.3742	GLYCOSYL HYDROLASES FAMILY 32 PROTEIN
cassava4.1_003183M	4.44194	2.3054	0.156253	4.9667	0	8.586	0.246213	4.3741	0.072333	3.3287	GLYCOSYL HYDROLASES FAMILY 32 PROTEIN
cassava4.1_004482M	63.2671	1.1935	44.8554	1.3597	0.837561	2.2686	9.35465	1.6927	0.250913	2.3294	GLYCOSYL HYDROLASES FAMILY 32 PROTEIN
cassava4.1_003482M	12.4764	0.2337	0.201827	0.1951	0.0656986	0.1754	0	0.0744	0	0.1233	GLYCOSYL HYDROLASES FAMILY 32 PROTEIN
cassava4.1_033519M	64.8543	1.1334	8.14977	0.4038	1.86329	0.3812	4.93401	0.6086	0.596925	0.3762	GLYCOSYLTRANSFERASE 18
cassava4.1_029496M	63.7459	1.1295	16.2017	0.6088	1.5511	0.6408	0.251482	0.4134	6.03909	0.6776	GLYCOSYLTRANSFERASE FAMILY 29 (SIALYLTRANSFERASE) FAMILY PROTEIN
cassava4.1_005722M	14.4373	1.7832	0.938069	2.4547	0	4.4679	0.0486218	3.4398	0	6.6168	GLYCOSYLTRANSFERASE FAMILY 61 PROTEIN
cassava4.1_002721M	0	4.0029	0.606323	2.8288	0.282697	2.8951	0.186317	2.9577	0.0410168	3.8293	GLYCOSYLTRANSFERASE FAMILY PROTEIN 47
cassava4.1_013074M	8.80285	0.5802	4.17253	0.5496	0.97169	0.5631	0.286592	0.4861	0.941113	0.5805	GLYOXALASE II 3
cassava4.1_013146M	13.0727	0.5839	28.0875	0.7388	1.64486	0.5999	0.0400247	0.3664	1.66257	0.5251	GLYOXYLATE REDUCTASE 1
cassava4.1_027024M	14.0158	0.5046	2.5656	0.3374	0.282697	0.2921	0.0854181	0.2276	0.250913	0.3251	GNS1/SUR4 MEMBRANE PROTEIN FAMILY
cassava4.1_033806M	6.36789	0.3876	3.22724	0.3497	2.1355	0.4643	0.0720847	0.1931	0.032967	0.1436	GNS1/SUR4 MEMBRANE PROTEIN FAMILY
cassava4.1_012859M	5.08425	1.7613	1.00801	2.0702	0.0293129	4.015	0.0358199	3.353	0	5.31	GRAM DOMAIN FAMILY PROTEIN
cassava4.1_013991M	53.662	0.8707	0.330864	3.9312	0.0447785	4.7049	0.178539	3.6594	0.0656621	3.6563	GRAM DOMAIN FAMILY PROTEIN
cassava4.1_030327M	31.8376	0.7329	67.8082	1.0906	5.02375	0.6283	0.607313	0.4316	0.484461	0.4204	GRAM DOMAIN-CONTAINING PROTEIN / ABA-RESPONSIVE PROTEIN-RELATED
cassava4.1_005957M	3.73998	0.4786	2.5656	0.4395	0.525058	0.526	0	0.3269	0.0540261	0.457	GRANULIN REPEAT CYSTEINE PROTEASE FAMILY PROTEIN
cassava4.1_009891M	14.0158	0.3398	6.37695	0.4445	2.79947	0.5244	0.0981623	0.2743	0.526238	0.4204	GRANULIN REPEAT CYSTEINE PROTEASE FAMILY PROTEIN
cassava4.1_032811M	24.4522	0.749	32.7896	0.7908	3.41032	0.6115	0.684722	0.5573	0.0540261	0.4502	GRAS FAMILY TRANSCRIPTION FACTOR
cassava4.1_028155M	13.0727	0.6931	9.27545	0.6004	1.29802	0.581	0.420939	0.3733	0.0196238	0.3519	GRAS FAMILY TRANSCRIPTION FACTOR
cassava4.1_007780M	53.0491	0.8856	8.14977	0.4906	0.183342	0.4023	0.181913	0.2727	0.108952	0.3298	GRAS FAMILY TRANSCRIPTION FACTOR
cassava4.1_001737M	16.9704	0.6395	33.5483	0.7358	0.278721	0.507	0	0.2876	0.0540261	0.3146	GRAS FAMILY TRANSCRIPTION FACTOR
cassava4.1_007386M	68.5237	1.024	25.684	0.6334	1.13827	0.356	0.0527939	0.1889	0.0540261	0.2043	GRAS FAMILY TRANSCRIPTION FACTOR
cassava4.1_001986M	5.43737	0.441	5.22814	0.464	0	0.2459	0	0.1546	0	0.0912	GRAS FAMILY TRANSCRIPTION FACTOR
cassava4.1_009548M	2.76558	2.0185	15.5707	1.7227	0.97169	2.0933	43.252	0.9287	7.49102	1.4461	GRAS FAMILY TRANSCRIPTION FACTOR
cassava4.1_003937M	52.2592	0.8983	13.4269	0.6385	2.1355	0.5822	0.219827	0.4048	4.89465	0.6675	GRAS FAMILY TRANSCRIPTION FACTOR
cassava4.1_003952M	22.9452	0.6791	17.4058	0.6364	3.59711	0.5763	0.0634714	0.3688	5.44939	0.597	GRAS FAMILY TRANSCRIPTION FACTOR
cassava4.1_028677M	10.5263	0.4474	58.2235	0.9014	11.1869	0.6501	21.6478	0.6527	0.032967	0.2837	GRAS FAMILY TRANSCRIPTION FACTOR FAMILY PROTEIN
cassava4.1_005103M	19.0681	0.6635	5.35304	0.6318	0.340037	0.5611	0	0.3419	0	0.3146	GRF ZINC FINGER / ZINC KNUCKLE PROTEIN
cassava4.1_004395M	17.3194	0.6357	3.12382	0.5838	0.567421	0.545	0	0.2876	0	0.2864	GRF ZINC FINGER / ZINC KNUCKLE PROTEIN
cassava4.1_015242M	56.3533	0.9241	19.1058	1.4685	1.41184	1.6718	3.78442	1.5861	0.207632	2.0005	GROES-LIKE ZINC-BINDING ALCOHOL DEHYDROGENASE FAMILY PROTEIN
cassava4.1_010253M	11.5244	0.592	7.47248	0.5851	1.5511	0.5772	0.0854181	0.3976	0.274114	0.5287	GROES-LIKE ZINC-BINDING ALCOHOL DEHYDROGENASE FAMILY PROTEIN
cassava4.1_009729M	11.2226	0.6927	1.79173	0.5544	0.144682	0.5594	0	0.4368	0.116191	0.4698	GROES-LIKE ZINC-BINDING DEHYDROGENASE FAMILY PROTEIN
cassava4.1_009978M	7.58634	0.6086	1.95131	0.5736	0.0578322	0.4994	0.18569	0.4112	0.0540261	0.4419	GROES-LIKE ZINC-BINDING DEHYDROGENASE FAMILY PROTEIN
cassava4.1_009738M	14.0158	0.7322	4.10592	0.6211	0.183342	0.5864	0.0854181	0.3887	0.0540261	0.4362	GROES-LIKE ZINC-BINDING DEHYDROGENASE FAMILY PROTEIN
cassava4.1_009422M	10.0371	1.9675	65.7339	1.1248	3.82201	0.603	0.420939	0.3843	0.526238	0.2601	GROES-LIKE ZINC-BINDING DEHYDROGENASE FAMILY PROTEIN
cassava4.1_003731M	47.9009	1.2738	15.5707	0.6109	3.19246	0.6226	47.8904	0.957	0.224636	0.4325	GROWTH-REGULATING FACTOR 1
cassava4.1_027844M	11.2226	0.6325	0.352707	0.3869	0	0.2215	0	0.1025	0.0540261	0.1336	GROWTH-REGULATING FACTOR 2
cassava4.1_004580M	2.76558	2.5559	0.747688	2.3452	0.0447785	2.9674	0.822122	2.0131	0.0410168	3.0062	GTP CYCLOHYDROLASE II
cassava4.1_019581M	34.3779	1.2895	36.855	1.2788	2.1355	1.5568	0.926256	1.6909	0.0167259	2.1548	GTP-BINDING FAMILY PROTEIN
cassava4.1_009127M	14.4373	1.8476	21.9569	1.421	7.47722	1.4709	1.082	2.3911	0.118441	2.368	GUANYLATE KINASE
cassava4.1_001102M	65.0281	1.1308	46.8699	1.2791	2.98782	1.5904	0.62544	1.969	0.472812	2.0301	H(+)-ATPASE 5
cassava4.1_027663M	50.0308	0.8879	13.4269	0.5898	0.310681	0.5245	0.984783	0.672	0.0594052	0.4094	H(+)-ATPASE 7
cassava4.1_001145M	57.418	0.934	7.24011	0.7118	0.100436	0.5914	0.0854181	0.438	0	0.4503	HAESA-LIKE 2
cassava4.1_014451M	60.1564	1.3688	0.667459	5.6933	0.0293129	10.4805	0	12.482	0	14.716	HALOACID DEHALOGENASE-LIKE HYDROLASE (HAD) SUPERFAMILY PROTEIN
cassava4.1_010043M	0	3.7429	0	5.5395	0.0293129	7.0732	0.765	3.3755	0	8.5546	HALOACID DEHALOGENASE-LIKE HYDROLASE (HAD) SUPERFAMILY PROTEIN
cassava4.1_013061M	47.9009	1.211	33.5483	0.8185	1.21011	0.5943	0	0.2588	0.032967	0.4861	HALOACID DEHALOGENASE-LIKE HYDROLASE (HAD) SUPERFAMILY PROTEIN
cassava4.1_012648M	48.6885	0.787	0.201827	0.4052	0.30325	0.365	0	0.1893	0.0196238	0.2553	HALOACID DEHALOGENASE-LIKE HYDROLASE (HAD) SUPERFAMILY PROTEIN
cassava4.1_009204M	36.7772	1.3444	0.201827	0.4295	0.0578322	0.4051	0	0.2672	0	0.2284	HALOACID DEHALOGENASE-LIKE HYDROLASE (HAD) SUPERFAMILY PROTEIN
cassava4.1_009837M	0	2.5534	31.2991	1.3465	3.82201	1.5889	53.4593	1.0053	0.976725	1.4757	HALOACID DEHALOGENASE-LIKE HYDROLASE (HAD) SUPERFAMILY PROTEIN
cassava4.1_032874M	14.4373	2.4484	0	3.4616	0	4.176	0.881375	1.9667	25.3574	1.4127	HALOACID DEHALOGENASE-LIKE HYDROLASE (HAD) SUPERFAMILY PROTEIN
cassava4.1_012955M	14.4373	0.5684	9.98492	0.5617	1.29802	0.5092	0.420939	0.4847	0.776963	0.5062	HALOACID DEHALOGENASE-LIKE HYDROLASE (HAD) SUPERFAMILY PROTEIN
cassava4.1_012953M	7.58634	0.4881	5.72033	0.5751	0.30325	0.5187	0.123425	0.4698	0.164799	0.5157	HALOACID DEHALOGENASE-LIKE HYDROLASE (HAD) SUPERFAMILY PROTEIN
cassava4.1_002574M	63.5322	0.9728	43.4876	0.8366	12.3855	0.6967	0	0.3521	0.63353	0.4651	HCO3- TRANSPORTER FAMILY
cassava4.1_002623M	48.6885	0.9161	5.35304	0.6203	0.100436	0.5533	0	0.1363	0.0594052	0.3261	HCO3- TRANSPORTER FAMILY
cassava4.1_009088M	13.389	0.5965	35.5544	0.751	6.77957	0.6073	6.76761	0.6508	0.35678	0.4373	HCP-LIKE SUPERFAMILY PROTEIN WITH MYND-TYPE ZINC FINGER
cassava4.1_010774M	68.5237	1.0542	1.95131	0.435	0	0.2205	0	0.2492	0.456708	0.385	HCP-LIKE SUPERFAMILY PROTEIN WITH MYND-TYPE ZINC FINGER
cassava4.1_023666M	12.8627	0.4908	10.5822	0.5961	1.5511	0.5142	0.398202	0.4106	0.250913	0.4427	HD-ZIP IV FAMILY OF HOMEOBOX-LEUCINE ZIPPER PROTEIN WITH LIPID-BINDING START DOMAIN
cassava4.1_015024M	0.787506	0.1904	28.0875	1.7151	21.0742	1.543	2.94192	0.4885	8.7299	0.6199	HEAT SHOCK PROTEIN 21
cassava4.1_014648M	0	0.1759	4.10592	1.707	1.5511	1.6284	50.6575	0.9765	38.7067	1.1318	HEAT SHOCK PROTEIN 21
cassava4.1_001564M	28.077	1.4094	2.2519	1.7259	2.03624	1.75	0.0748678	2.2478	0.028316	2.4972	HEAT SHOCK PROTEIN 70 (HSP 70) FAMILY PROTEIN
cassava4.1_003244M	59.5936	0.9275	3.6451	2.3302	0.30325	2.9097	17.3539	1.4911	4.08999	1.8077	HEAT SHOCK PROTEIN 70B
cassava4.1_003240M	12.4764	0.5427	5.02804	1.9709	0.502145	2.2453	11.2004	1.525	10.7627	1.5389	HEAT SHOCK PROTEIN 70B
cassava4.1_030546M	28.7099	2.3167	3.22724	4.9373	0.525058	6.6929	0.607313	6.2632	0.63353	6.0211	HEAT SHOCK PROTEIN 90.1
cassava4.1_002708M	0	0.2733	20.4301	1.3879	33.8056	1.2922	39.7489	0.9231	25.3574	1.2064	HEAT SHOCK PROTEIN 90.1
cassava4.1_009665M	5.43737	2.3771	58.2235	1.2887	31.6817	1.3962	18.0428	1.4633	0.976725	2.2489	HEAT SHOCK TRANSCRIPTION FACTOR A8
cassava4.1_012303M	0.473533	0.4327	65.7339	1.1126	6.41882	0.686	2.61905	0.6737	0	0.2436	HEAT SHOCK TRANSCRIPTION FACTOR B2A
cassava4.1_010465M	25.1826	0.688	13.8499	0.6364	0.332143	0.4137	0.365968	0.3213	0.0540261	0.2735	HEAT SHOCK TRANSCRIPTION FACTOR B4
cassava4.1_010201M	5.08425	1.6208	0.405585	1.8562	0	2.552	0	3.0444	0.976725	0.5728	HEAT SHOCK TRANSCRIPTION FACTOR C1
cassava4.1_008446M	20.0689	0.6672	26.1227	0.7507	26.995	0.797	2.06056	0.6034	0.032967	0.3363	HEAT SHOCK TRANSCRIPTION FACTOR A2
cassava4.1_009750M	0	0.0676	16.8727	0.555	5.83568	0.5997	1.48705	0.459	0.0540261	0.2957	HEAT SHOCK TRANSCRIPTION FACTOR A2
cassava4.1_021095M	22.4117	0.7201	32.7896	0.7326	0.450252	0.5035	0.984783	0.5418	0.080075	0.3966	HEAT SHOCK TRANSCRIPTION FACTOR A3
cassava4.1_028748M	19.5519	1.7605	35.5544	0.769	21.0742	0.7632	0.607313	0.4391	3.8746	0.6294	HEAT SHOCK TRANSCRIPTION FACTOR A3
cassava4.1_029900M	22.9452	1.3916	49.0171	0.8766	35.6309	0.881	0.0527939	0.3737	2.71246	0.6718	HEAT SHOCK TRANSCRIPTION FACTOR A3
cassava4.1_019717M	0.750783	0.2854	17.4058	0.6082	5.55343	0.5546	7.72987	0.6128	8.7299	0.6276	HEAT STABLE PROTEIN 1
cassava4.1_034243M	20.6038	0.6722	2.91885	2.0887	0.450252	2.2526	22.3278	1.3402	19.9267	1.3335	HEAT-SHOCK PROTEIN 70T-2
cassava4.1_004321M	8.01506	0.5734	4.17253	0.5375	1.03604	0.5077	0	0.2291	0.0540261	0.3502	HEAVY METAL ATPASE 1
cassava4.1_003915M	21.7703	0.7477	12.5317	0.588	2.272	0.5195	0	0.3176	1.22003	0.4434	HEAVY METAL ATPASE 1
cassava4.1_000963M	28.077	0.7141	0.694814	0.4774	0.100436	0.4843	0.181913	0.4738	0.12248	0.5174	HEAVY METAL ATPASE 5
cassava4.1_018357M	0	10.8263	0	9.8447	0	13.1452	0	17.3992	0	25.6008	HEAVY METAL TRANSPORT/DETOXIFICATION SUPERFAMILY PROTEIN
cassava4.1_018348M	0	7.8466	0	26.2848	0	39.4522	0	48.0122	0	16.2542	HEAVY METAL TRANSPORT/DETOXIFICATION SUPERFAMILY PROTEIN
cassava4.1_022015M	0	4.9784	0	5.8888	0	13.543	0	6.5557	0	15.8976	HEAVY METAL TRANSPORT/DETOXIFICATION SUPERFAMILY PROTEIN
cassava4.1_026260M	28.077	0.5918	19.1058	1.9987	1.03604	2.6839	11.713	1.906	0.31418	3.1968	HEAVY METAL TRANSPORT/DETOXIFICATION SUPERFAMILY PROTEIN
cassava4.1_018949M	63.5322	0.9881	49.5339	1.2758	0.0899972	2.2859	7.39426	1.6573	0.0410168	2.5664	HEAVY METAL TRANSPORT/DETOXIFICATION SUPERFAMILY PROTEIN
cassava4.1_033242M	55.7721	0.8322	65.5668	1.1745	52.2277	0.9023	0	5.0107	0.250913	2.4709	HEAVY METAL TRANSPORT/DETOXIFICATION SUPERFAMILY PROTEIN
cassava4.1_031225M	13.0727	0.5434	42.6888	0.786	46.5777	1.1637	2.61905	1.8974	0.380258	2.2212	HEAVY METAL TRANSPORT/DETOXIFICATION SUPERFAMILY PROTEIN
cassava4.1_024035M	16.2861	1.5637	61.3258	0.9398	59.3986	0.9884	2.06056	0.5229	0.108952	0.3869	HEAVY METAL TRANSPORT/DETOXIFICATION SUPERFAMILY PROTEIN
cassava4.1_033257M	0.776256	0.2187	1.64127	0.4492	9.1592	0.5262	0	0.1868	0.35678	0.3564	HEAVY METAL TRANSPORT/DETOXIFICATION SUPERFAMILY PROTEIN
cassava4.1_009940M	50.6812	0.8939	35.5544	0.7946	4.77286	0.6432	0.251482	0.3371	0.080075	0.2843	HEAVY METAL TRANSPORT/DETOXIFICATION SUPERFAMILY PROTEIN
cassava4.1_012895M	68.5237	1.0052	25.684	0.6218	0.310681	0.3697	0.0854181	0.2371	0	0.2665	HEAVY METAL TRANSPORT/DETOXIFICATION SUPERFAMILY PROTEIN
cassava4.1_023483M	20.6038	0.6475	26.7732	0.7877	0.340037	0.5461	0.0400247	0.3978	0	0.2398	HEAVY METAL TRANSPORT/DETOXIFICATION SUPERFAMILY PROTEIN
cassava4.1_022975M	2.83897	0.3309	8.14977	0.594	0.183342	0.416	0.365968	0.3245	0.0196238	0.2216	HEAVY METAL TRANSPORT/DETOXIFICATION SUPERFAMILY PROTEIN
cassava4.1_031126M	47.112	1.2623	55.2276	0.9144	1.5511	0.5837	0	0.2137	0.0417168	0.1392	HEAVY METAL TRANSPORT/DETOXIFICATION SUPERFAMILY PROTEIN
cassava4.1_014801M	9.14621	0.4644	3.01758	0.3278	0.0411813	0.2774	0.0854181	0.3567	0.526238	0.3874	HEME BINDING
cassava4.1_030005M	65.8823	1.1014	8.47886	0.6002	0.310681	0.4355	0	0.1708	0	0.2628	HERCULES RECEPTOR KINASE 2
cassava4.1_006251M	8.43579	2.3045	36.855	1.373	26.995	1.3044	2.48485	1.7993	0.224636	2.1368	HEXOKINASE 2
cassava4.1_007221M	3.64136	0.5756	6.85058	0.4335	0.278721	0.2903	0.0854181	0.1876	0.080075	0.209	HEXOKINASE 3
cassava4.1_005952M	25.8745	1.6455	26.1227	1.6091	15.7708	1.5161	2.06056	2.0299	0.57958	2.5463	HEXOKINASE-LIKE 1
cassava4.1_007354M	15.2198	0.5284	23.1404	0.6141	7.14096	0.5839	2.19813	0.4554	0.259105	0.3495	HIGH AFFINITY NITRATE TRANSPORTER 2.7
cassava4.1_003235M	31.1203	0.7537	25.0647	0.7009	20.1918	0.7378	0.62544	0.4476	0.207632	0.4202	HIGH CHLOROPHYLL FLUORESCENT 107
cassava4.1_008668M	38.4562	0.8651	19.1058	0.6647	3.41032	0.6882	0.164566	0.4675	0.976725	0.6256	HIGH CYCLIC ELECTRON FLOW 1
cassava4.1_017115M	13.389	0.5755	1.79173	0.3761	0	0.3089	0	0.2214	0	0.3516	HIGH MOBILITY GROUP A
cassava4.1_006296M	20.0689	0.4958	7.83644	0.5293	0	0.2134	0	0.0875	0	0.071	HIGH-AFFINITY K+ TRANSPORTER 1
cassava4.1_027758M	12.1076	0.57	26.7732	1.4826	0.0899972	2.3648	0.0748678	2.4	0	3.5299	HIGH-AFFINITY NICKEL-TRANSPORT FAMILY PROTEIN
cassava4.1_010060M	25.1826	0.7135	0.667459	2.7115	0.0447785	3.0452	0	6.2647	2.04268	1.8176	HIGHLY ABA-INDUCED PP2C GENE 3
cassava4.1_007913M	68.2014	1.0604	5.22814	2.0301	0.0293129	2.8019	0	3.9821	45.5394	1.0921	HIGHLY ABA-INDUCED PP2C GENE 3
cassava4.1_016936M	10.5263	0.3644	40.5111	0.8048	8.64132	1.4662	52.0317	0.9828	0.187358	2.0711	HIGH-MOBILITY GROUP BOX 6
cassava4.1_000780M	47.112	0.8142	20.8328	1.523	1.41184	1.7625	0.41397	2.2834	0.63353	1.9252	HISTIDINE KINASE 3
cassava4.1_018306M	25.1826	0.7821	64.5338	1.0812	2.53248	1.6352	1.48705	1.6646	0.0167259	2.0585	HISTIDINE-CONTAINING PHOSPHOTRANSMITTER 1
cassava4.1_029975M	48.6885	0.7508	55.8921	1.2772	7.14096	1.7594	29.7797	1.3648	0.730685	2.1846	HISTONE H4
cassava4.1_026102M	31.1203	1.966	2.91885	3.8553	1.03604	4.1939	1.082	4.3402	0.31418	5.5065	HISTONE SUPERFAMILY PROTEIN
cassava4.1_018874M	24.4522	0.3988	66.0417	1.1317	0.130439	2.3783	21.6478	1.4771	0	3.289	HISTONE SUPERFAMILY PROTEIN
cassava4.1_022055M	40.7018	0.6561	42.6888	1.4048	0.694162	2.2765	39.7489	1.2712	0.0410168	2.9005	HISTONE SUPERFAMILY PROTEIN
cassava4.1_019890M	50.0308	0.796	68.5193	1.1091	4.46522	1.9863	43.252	1.1928	0.402097	2.6222	HISTONE SUPERFAMILY PROTEIN
cassava4.1_018852M	35.9315	0.5468	50.7212	0.8379	11.7473	1.6575	52.3934	0.9974	0.472812	2.427	HISTONE SUPERFAMILY PROTEIN
cassava4.1_024615M	68.5237	1.0469	68.9429	1.0801	7.14096	1.5824	52.0317	1.077	0.072333	2.2204	HISTONE SUPERFAMILY PROTEIN
cassava4.1_018861M	36.7772	0.8066	7.47248	0.5796	6.12697	0.6292	1.16335	0.4894	0.241563	0.4894	HISTONE SUPERFAMILY PROTEIN
cassava4.1_018483M	12.1076	0.591	10.5822	0.5277	0.694162	0.4449	0.470417	0.3728	0.63353	0.5351	HISTONE SUPERFAMILY PROTEIN
cassava4.1_029090M	47.112	0.7266	69.4701	1.0132	1.13827	2.065	42.1809	1.1956	0.072333	2.5781	HMG (HIGH MOBILITY GROUP) BOX PROTEIN
cassava4.1_013722M	3.46271	0.4731	8.47886	0.6245	0.0656986	0.3476	0.0400247	0.3426	0.164799	0.4358	HNH ENDONUCLEASE
cassava4.1_012760M	62.7901	0.9636	42.6888	1.3706	61.8651	1.0215	29.7797	0.8447	0.456708	0.3227	HOMEOBOX 1
cassava4.1_013480M	68.5237	1.0705	5.35304	0.6187	0.136846	0.401	0	0.3176	0.032967	0.2836	HOMEOBOX 1
cassava4.1_012634M	30.2503	0.8179	31.2991	1.3453	2.79947	1.5683	0.159576	2.5829	9.17204	1.3323	HOMEOBOX 1
cassava4.1_015049M	68.5237	1.065	3.52968	4.5994	0.463829	5.7336	0.246213	8.6112	0.57958	5.2097	HOMEOBOX 7
cassava4.1_014981M	63.5322	0.9574	0.747688	3.5866	0.30325	2.9883	0	7.5199	0.207632	3.0742	HOMEOBOX 7
cassava4.1_015051M	68.5237	1.0905	34.883	1.733	3.82201	2.3262	2.06056	2.7821	0.976725	2.8661	HOMEOBOX 7
cassava4.1_015295M	60.1564	0.8998	2.66495	3.297	2.03624	2.6757	0.0936946	5.9438	2.90341	2.5962	HOMEOBOX 7
cassava4.1_013034M	14.0158	0.7249	65.5668	0.9818	50.2077	1.1042	0.190547	0.5367	0.0594052	0.4567	HOMEOBOX PROTEIN 2
cassava4.1_001649M	20.6038	0.7633	34.883	0.8568	0.278721	0.6028	1.87705	0.7243	0.0196238	0.4331	HOMEOBOX-LEUCINE ZIPPER FAMILY PROTEIN / LIPID-BINDING START DOMAIN-CONTAINING PROTEIN
cassava4.1_001673M	6.91898	1.6041	51.3401	1.1601	35.6309	0.8849	0.881375	2.2559	39.9362	1.1128	HOMEOBOX-LEUCINE ZIPPER FAMILY PROTEIN / LIPID-BINDING START DOMAIN-CONTAINING PROTEIN
cassava4.1_015157M	13.708	0.6819	7.24011	0.6384	2.1355	0.6473	0.475006	0.5953	0.0540261	0.4645	HOMEOBOX-LEUCINE ZIPPER PROTEIN 17
cassava4.1_022041M	66.0278	1.1351	55.2276	0.9018	0.837561	0.4754	5.7757	0.6461	0.032967	0.2811	HOMEOBOX-LEUCINE ZIPPER PROTEIN 17
cassava4.1_023832M	52.2592	0.7745	62.3114	0.9464	46.5777	1.2379	2.76034	1.8458	0.63353	0.3998	HOMEOBOX-LEUCINE ZIPPER PROTEIN 3
cassava4.1_014818M	68.0672	1.0818	23.732	0.6945	0.501655	0.4136	0	0.2754	0.152155	0.4222	HOMEOBOX-LEUCINE ZIPPER PROTEIN FAMILY
cassava4.1_021392M	46.1415	1.5619	2.66495	3.4853	0.130439	5.15	0.0936946	6.7638	0.0410168	8.5215	HOMEODOMAIN-LIKE SUPERFAMILY PROTEIN
cassava4.1_020680M	2.83897	2.012	0	3.4917	0	4.9214	0	4.6667	0	5.0184	HOMEODOMAIN-LIKE SUPERFAMILY PROTEIN
cassava4.1_020639M	3.25854	1.9656	0	3.6299	0	4.6782	0	4.6638	0	4.8138	HOMEODOMAIN-LIKE SUPERFAMILY PROTEIN
cassava4.1_009666M	18.5276	1.4149	0	3.3593	0	3.9723	0	3.3994	0.0167259	3.2504	HOMEODOMAIN-LIKE SUPERFAMILY PROTEIN
cassava4.1_026343M	15.915	0.5816	0.747688	2.2305	0.463829	2.4261	11.2004	1.6092	0.0410168	3.1337	HOMEODOMAIN-LIKE SUPERFAMILY PROTEIN
cassava4.1_029048M	59.5936	0.878	42.6888	1.4184	0.525058	2.3653	1.40456	2.0742	0.282509	2.4268	HOMEODOMAIN-LIKE SUPERFAMILY PROTEIN
cassava4.1_030151M	64.4182	1.2001	3.46997	2.2482	0.837561	2.4537	3.21366	1.7433	0.484461	2.206	HOMEODOMAIN-LIKE SUPERFAMILY PROTEIN
cassava4.1_020656M	28.077	0.6634	5.02804	0.6222	0.536218	0.5643	1.22558	0.4984	0.131271	0.4743	HOMEODOMAIN-LIKE SUPERFAMILY PROTEIN
cassava4.1_008805M	62.3376	1.1767	25.0647	0.7226	0.860047	0.5283	0.365968	0.4752	0.207632	0.4673	HOMEODOMAIN-LIKE SUPERFAMILY PROTEIN
cassava4.1_008636M	66.3974	1.1331	53.3358	0.8667	42.6158	0.8285	1.48705	0.4811	0.472812	0.3998	HOMEODOMAIN-LIKE SUPERFAMILY PROTEIN
cassava4.1_022585M	26.4831	0.6243	42.6888	0.7813	5.28371	0.5504	0.62544	0.4325	0.31418	0.3972	HOMEODOMAIN-LIKE SUPERFAMILY PROTEIN
cassava4.1_020317M	16.5896	0.434	7.83644	0.5379	1.36692	0.537	0.115531	0.2633	0.032967	0.389	HOMEODOMAIN-LIKE SUPERFAMILY PROTEIN
cassava4.1_007257M	59.5936	0.9064	49.0171	0.7964	7.82149	0.5349	2.30924	0.4422	0.380258	0.3462	HOMEODOMAIN-LIKE SUPERFAMILY PROTEIN
cassava4.1_008434M	61.5286	0.9501	34.11	0.7697	5.55343	0.6095	0.219827	0.382	0.0540261	0.334	HOMEODOMAIN-LIKE SUPERFAMILY PROTEIN
cassava4.1_009052M	6.05557	1.6902	0.56587	2.0432	1.29802	1.9797	0.536479	1.835	0.207632	1.7503	HOMEODOMAIN-LIKE SUPERFAMILY PROTEIN
cassava4.1_032318M	2.26408	3.3147	1.12507	3.2796	0.0447785	5.0831	0.0486218	4.4789	3.41525	1.9909	HOMEODOMAIN-LIKE SUPERFAMILY PROTEIN
cassava4.1_006216M	8.43579	2.3277	2.85318	2.5426	0.0447785	3.7523	0.0936946	3.1657	7.49102	1.6159	HOMEODOMAIN-LIKE SUPERFAMILY PROTEIN
cassava4.1_010921M	57.418	1.2377	61.8481	0.9477	48.0656	0.8832	0.822122	0.4486	1.92647	0.4669	HOMEODOMAIN-LIKE SUPERFAMILY PROTEIN
cassava4.1_025222M	39.2365	0.7701	29.314	0.7167	2.42006	0.5646	0.315723	0.4236	2.14895	0.577	HOMEODOMAIN-LIKE SUPERFAMILY PROTEIN
cassava4.1_011138M	68.5237	1.0518	9.98492	1.7716	0.837561	1.9867	0.62544	2.051	0.57958	2.1636	HOMOCYSTEINE S-METHYLTRANSFERASE 3
cassava4.1_012968M	63.5322	0.991	8.47886	1.7563	1.29802	1.8182	0.684722	2.0478	0.402097	2.072	HOMOCYSTEINE S-METHYLTRANSFERASE 3
cassava4.1_011630M	50.0308	0.8909	69.4701	1.0228	0.374655	1.9199	3.78442	1.5372	0.072333	2.0801	HOMOCYSTEINE S-METHYLTRANSFERASE FAMILY PROTEIN
cassava4.1_027744M	25.1826	0.758	44.2279	0.8513	2.1355	0.6871	0.0854181	0.4016	0.250913	0.5874	HOMOLOG OF SYNECHOCYSTIS YCF37
cassava4.1_000896M	24.4522	0.7002	3.6451	0.5549	0.332143	0.5121	0.572242	0.4997	0.12248	0.4457	HOMOLOG OF YEAST AUTOPHAGY 18 (ATG18) G
cassava4.1_001771M	2.38445	2.4431	18.506	1.8173	0.450252	2.0253	0.246213	2.2735	0	3.5952	HOMOLOG OF YEAST AUTOPHAGY 18 (ATG18) H
cassava4.1_000965M	0.304414	2.397	3.79377	1.8095	0.536218	1.8115	0.0748678	2.2976	0	3.1625	HOMOLOG OF YEAST AUTOPHAGY 18 (ATG18) H
cassava4.1_007260M	31.1203	0.8554	1.80314	0.6615	0.332143	0.5379	0.315723	0.5371	0	0.4869	HOMOLOG OF YEAST SUCROSE NONFERMENTING 4
cassava4.1_006153M	35.172	0.7438	16.8727	1.7892	0.450252	2.3776	1.16335	2.3443	0.776963	2.2601	HOMOLOGY TO ABI1
cassava4.1_007524M	3.28038	0.4958	3.43799	0.5388	0.144682	0.4762	0.0981623	0.4386	0.0594052	0.4503	HOPW1-1-INTERACTING 1
cassava4.1_001604M	32.7491	0.7439	5.35304	0.635	0.0411813	0.3942	0	0.2914	0	0.3413	HOPZ-ACTIVATED RESISTANCE 1
cassava4.1_023309M	65.2149	1.2705	69.4701	1.0659	0.837561	0.3557	0.0854181	0.2634	0.0540261	0.0681	HPT PHOSPHOTRANSMITTER 4
cassava4.1_025262M	61.5286	1.3424	54.0461	0.8898	0	0.2235	0	0.0492	0	0.0347	HPT PHOSPHOTRANSMITTER 4
cassava4.1_025159M	8.43579	2.0822	0	8.7986	0	12.606	0	7.5058	0	9.1153	HSP20-LIKE CHAPERONES SUPERFAMILY PROTEIN
cassava4.1_024326M	61.9013	1.2952	0	5.9699	0	6.7738	0.0358199	5.0945	0.0167259	5.5133	HSP20-LIKE CHAPERONES SUPERFAMILY PROTEIN
cassava4.1_026342M	68.5237	1.0163	0	7.7313	0	9.4081	0.0589133	5.6317	0.0410168	4.7572	HSP20-LIKE CHAPERONES SUPERFAMILY PROTEIN
cassava4.1_033525M	53.662	0.8677	0	6.0027	0.0293129	6.5784	0.159576	4.3457	0.250913	3.42	HSP20-LIKE CHAPERONES SUPERFAMILY PROTEIN
cassava4.1_028591M	20.0689	0.5908	2.66495	2.708	0.463829	2.8277	3.97751	2.1912	0.751503	2.5631	HSP20-LIKE CHAPERONES SUPERFAMILY PROTEIN
cassava4.1_017803M	24.4522	0.6665	0.294161	2.1981	0.0293129	2.6008	1.22558	1.7756	0.028316	2.32	HSP20-LIKE CHAPERONES SUPERFAMILY PROTEIN
cassava4.1_015518M	47.112	1.2612	0.106225	2.3557	0.0293129	2.4072	0.159576	2.1253	0.0410168	2.0641	HSP20-LIKE CHAPERONES SUPERFAMILY PROTEIN
cassava4.1_032546M	60.662	0.9533	57.5737	0.9368	8.64132	0.7506	0.115531	0.5034	0.164799	0.4834	HSP20-LIKE CHAPERONES SUPERFAMILY PROTEIN
cassava4.1_023073M	13.389	0.6621	59.375	1.1391	36.6338	0.8218	23.0404	0.7943	0.380258	0.4598	HSP20-LIKE CHAPERONES SUPERFAMILY PROTEIN
cassava4.1_028846M	0	0.3156	22.5511	1.3786	3.59711	1.4213	4.64202	0.6265	9.17204	0.7754	HSP20-LIKE CHAPERONES SUPERFAMILY PROTEIN
cassava4.1_032436M	0.473533	0.2779	9.98492	2.1477	6.41882	1.7093	48.6718	1.1161	49.227	1.1059	HSP20-LIKE CHAPERONES SUPERFAMILY PROTEIN
cassava4.1_016267M	0	0.1317	7.83644	1.5088	1.41184	1.5965	8.48494	0.7793	30.863	0.8731	HSP20-LIKE CHAPERONES SUPERFAMILY PROTEIN
cassava4.1_016548M	12.8627	1.4532	0.106225	2.5583	0.0293129	2.3842	0.536479	2.0116	0.0786899	1.9952	HSP20-LIKE CHAPERONES SUPERFAMILY PROTEIN
cassava4.1_018202M	7.64254	0.5128	1.00801	2.6211	0.0293129	4.0813	13.2395	1.5433	16.1555	0.7302	HSP20-LIKE CHAPERONES SUPERFAMILY PROTEIN
cassava4.1_018093M	63.5322	0.9966	10.922	2.0365	0.567421	2.2886	7.39426	1.8627	52.3061	1.0444	HSP20-LIKE CHAPERONES SUPERFAMILY PROTEIN
cassava4.1_018376M	5.63862	0.4276	65.5668	0.9828	59.3986	0.9845	0.274225	0.4836	21.4388	0.8232	HSP20-LIKE CHAPERONES SUPERFAMILY PROTEIN
cassava4.1_033760M	26.4831	0.6528	35.5544	1.3351	0.637196	2.0931	0.315723	2.3912	0	3.3157	HVA22-LIKE PROTEIN J
cassava4.1_007272M	28.7099	0.7058	64.5338	0.9622	1.74376	0.5551	3.3935	0.4073	0.369357	0.4913	HXXXD-TYPE ACYL-TRANSFERASE FAMILY PROTEIN
cassava4.1_011329M	63.5322	0.976	64.5338	0.9654	6.77957	0.6852	0.190547	0.3493	0.198728	0.4653	HXXXD-TYPE ACYL-TRANSFERASE FAMILY PROTEIN
cassava4.1_007654M	22.4117	0.7249	41.2348	0.8084	1.64486	0.6354	0.164566	0.4323	0.131271	0.3979	HXXXD-TYPE ACYL-TRANSFERASE FAMILY PROTEIN
cassava4.1_007939M	50.6812	0.6967	8.47886	0.5215	21.8387	0.7638	0	0.1475	0.282509	0.3713	HXXXD-TYPE ACYL-TRANSFERASE FAMILY PROTEIN
cassava4.1_034109M	11.5244	0.5575	60.7815	0.9468	7.47722	0.7117	0.286592	0.2412	0.0540261	0.3505	HXXXD-TYPE ACYL-TRANSFERASE FAMILY PROTEIN
cassava4.1_031413M	10.5263	0.4893	64.5338	0.974	5.55343	0.6388	25.1503	0.7521	0.0540261	0.3224	HXXXD-TYPE ACYL-TRANSFERASE FAMILY PROTEIN
cassava4.1_007911M	21.2239	0.7099	3.22724	0.4871	0.100436	0.4553	0.0854181	0.2791	0.0540261	0.2567	HXXXD-TYPE ACYL-TRANSFERASE FAMILY PROTEIN
cassava4.1_007546M	61.5286	1.4734	11.8282	0.4714	0.637196	0.3811	1.63551	0.4382	0.0196238	0.1932	HXXXD-TYPE ACYL-TRANSFERASE FAMILY PROTEIN
cassava4.1_007495M	68.5237	1.0061	2.17973	0.3413	0.0578322	0.2784	0	0.1173	0	0.1674	HXXXD-TYPE ACYL-TRANSFERASE FAMILY PROTEIN
cassava4.1_007381M	17.8888	0.5461	0.993044	0.2665	0.0578322	0.258	0	0.1269	0	0.1487	HXXXD-TYPE ACYL-TRANSFERASE FAMILY PROTEIN
cassava4.1_009083M	3.64136	0.4317	16.8727	0.5509	0.0411813	0.2935	0	0.117	0	0.1177	HXXXD-TYPE ACYL-TRANSFERASE FAMILY PROTEIN
cassava4.1_028758M	12.8627	0.5006	1.45046	0.4375	0.837561	0.4707	0.164566	0.2438	0	0.0868	HXXXD-TYPE ACYL-TRANSFERASE FAMILY PROTEIN
cassava4.1_008057M	68.5237	1.0338	20.4301	0.3844	0.136846	0.0767	0	0.0428	0	0.0347	HXXXD-TYPE ACYL-TRANSFERASE FAMILY PROTEIN
cassava4.1_007812M	65.8823	1.1572	39.719	0.7027	0.0578322	0.2851	25.1503	0.7525	8.29048	0.5582	HXXXD-TYPE ACYL-TRANSFERASE FAMILY PROTEIN
cassava4.1_006871M	36.7772	1.3361	40.5111	0.7651	1.86329	0.4964	0.115531	0.2701	1.92647	0.4519	HXXXD-TYPE ACYL-TRANSFERASE FAMILY PROTEIN
cassava4.1_003670M	0.421224	4.3398	0	2.8392	0	2.8595	0	6.4887	0.0410168	2.785	HYDROXY METHYLGLUTARYL COA REDUCTASE 1
cassava4.1_004261M	0	4.9581	0.156253	3.7805	0.130439	2.7377	0	7.3134	0.282509	2.6461	HYDROXY METHYLGLUTARYL COA REDUCTASE 1
cassava4.1_008063M	61.5286	0.9528	25.684	1.4795	0.12136	2.4163	0.0936946	2.6636	0.484461	2.0711	HYDROXYCINNAMOYL-COA SHIKIMATE/QUINATE HYDROXYCINNAMOYL TRANSFERASE
cassava4.1_008045M	17.8888	0.6162	1.12507	0.2927	0.183342	0.2854	0.0400247	0.2061	0.0855427	0.2011	HYDROXYCINNAMOYL-COA SHIKIMATE/QUINATE HYDROXYCINNAMOYL TRANSFERASE
cassava4.1_008082M	4.24003	1.7883	0.938069	2.0033	0.130439	2.1429	6.76761	1.5208	7.90626	1.41	HYDROXYCINNAMOYL-COA SHIKIMATE/QUINATE HYDROXYCINNAMOYL TRANSFERASE
cassava4.1_029843M	51.347	0.8812	21.9569	0.64	3.41032	0.5952	0.0981623	0.392	0.380258	0.4186	HYDROXYMETHYLGLUTARYL-COA SYNTHASE / HMG-COA SYNTHASE / 3-HYDROXY-3-METHYLGLUTARYL COENZYME A SYNTHASE
cassava4.1_030711M	0.421224	6.2098	0	11.7791	0	24.0266	0	16.3173	0	21.9947	HYDROXYPROLINE-RICH GLYCOPROTEIN FAMILY PROTEIN
cassava4.1_026793M	0.304414	3.9568	0.574163	2.7418	0.0293129	4.7528	7.02976	1.837	0	4.0285	HYDROXYPROLINE-RICH GLYCOPROTEIN FAMILY PROTEIN
cassava4.1_028501M	19.5519	1.4672	23.1404	1.4712	0.797224	1.7605	1.96727	2.1097	0.224636	2.2445	HYDROXYPROLINE-RICH GLYCOPROTEIN FAMILY PROTEIN
cassava4.1_034171M	28.077	0.694	1.64127	0.4417	0.0411813	0.2683	0	0.1448	0	0.2563	HYDROXYPROLINE-RICH GLYCOPROTEIN FAMILY PROTEIN
cassava4.1_033160M	50.6812	0.8531	16.8727	0.5872	3.59711	0.5483	0.475006	0.3757	1.2732	0.4752	HYDROXYPROLINE-RICH GLYCOPROTEIN FAMILY PROTEIN
cassava4.1_013748M	7.58634	2.0176	60.7815	0.9273	52.8143	0.936	37.6714	0.8692	0.669494	0.4942	HYDROXYSTEROID DEHYDROGENASE 2
cassava4.1_012077M	20.0689	1.6823	47.6066	0.8404	20.1918	0.7433	30.5391	0.7982	0.380258	0.4303	HYDROXYSTEROID DEHYDROGENASE 2
cassava4.1_020127M	0	3.1072	0.156253	2.7077	0.0447785	3.0642	0	4.0965	0	4.0161	HYPOXIA-RESPONSIVE FAMILY PROTEIN
cassava4.1_007760M	0	11.4294	0	7.2425	0	14.5589	0	30.2839	0	42.4598	IAA-LEUCINE RESISTANT (ILR)-LIKE 2
cassava4.1_007927M	0.438209	0.4053	20.8328	0.7058	15.7708	0.8195	0.251482	0.41	0	0.3747	IAA-LEUCINE RESISTANT (ILR)-LIKE GENE 6
cassava4.1_006690M	0.438209	0.3637	16.8727	0.6253	1.21011	0.6833	0.0981623	0.4118	0	0.3431	IAA-LEUCINE RESISTANT (ILR)-LIKE GENE 6
cassava4.1_017600M	54.4184	1.2513	37.4432	0.7928	0.332143	0.4118	0.398202	0.3784	0.526238	0.4777	ILI1 BINDING BHLH 1
cassava4.1_005370M	2.56947	1.9421	49.5339	1.2498	8.64132	1.4656	0.164566	2.0479	0.456708	2.0275	INDETERMINATE(ID)-DOMAIN 7
cassava4.1_012706M	68.1089	1.0588	57.5737	1.156	17.2584	1.438	24.4747	0.8547	0.402097	0.3758	INDOLE-3-ACETIC ACID INDUCIBLE 11
cassava4.1_014928M	68.5237	1.0141	41.2348	0.8656	2.1355	0.6887	0.0527939	0.4928	0.250913	0.4745	INDOLE-3-ACETIC ACID INDUCIBLE 14
cassava4.1_015494M	68.5237	1.0522	65.5668	0.9897	12.9937	0.8224	0.274225	0.5501	0.941113	0.4561	INDOLE-3-ACETIC ACID INDUCIBLE 29
cassava4.1_016115M	63.5322	0.9808	64.5338	0.9814	5.02375	0.7756	0.315723	0.538	0.484461	0.4078	INDOLE-3-ACETIC ACID INDUCIBLE 29
cassava4.1_014431M	48.6885	1.181	2.5656	1.6165	10.1395	1.4698	0.18569	2.5279	38.7067	0.9173	INDOLE-3-ACETIC ACID INDUCIBLE 29
cassava4.1_009728M	68.0672	1.0592	13.4269	0.6892	0.694162	0.592	0.78689	0.4707	0.0540261	0.4102	INDOLE-3-ACETIC ACID INDUCIBLE 9
cassava4.1_012891M	68.2617	1.0626	41.2348	0.8566	2.79947	0.6139	0.251482	0.5	0.198728	0.3739	INDOLE-3-ACETIC ACID INDUCIBLE 9
cassava4.1_010083M	68.5237	1.0323	48.2993	0.881	2.42006	0.5892	0.0400247	0.4244	0.259105	0.3361	INDOLE-3-ACETIC ACID INDUCIBLE 9
cassava4.1_009872M	55.1334	0.9382	9.98492	0.5753	0.463829	0.4557	0.190547	0.3372	0.12248	0.3183	INDOLE-3-ACETIC ACID INDUCIBLE 9
cassava4.1_009755M	7.58634	0.6217	4.51201	0.4603	0	0.2308	0	0.1242	0	0.1208	INDOLE-3-ACETIC ACID INDUCIBLE 9
cassava4.1_020941M	21.2239	0.6588	13.4269	0.5691	2.53248	0.4964	2.06056	0.5077	0.669494	0.4589	INFLORESCENCE DEFICIENT IN ABSCISSION (IDA)-LIKE 4
cassava4.1_002230M	11.5244	0.5307	19.7023	0.6979	2.42006	0.6248	0.0854181	0.3974	0.080075	0.4603	INORGANIC H PYROPHOSPHATASE FAMILY PROTEIN
cassava4.1_002355M	64.4182	1.1443	16.8727	0.6648	0.0411813	0.3382	0	0.2876	0.032967	0.2507	INOSINE-URIDINE PREFERRING NUCLEOSIDE HYDROLASE FAMILY PROTEIN
cassava4.1_006143M	68.3874	1.0963	1.12507	2.7646	0.0293129	4.7381	0.0748678	3.8763	0	4.8729	INOSITOL TRANSPORTER 1
cassava4.1_004444M	0.816553	0.4823	51.9751	0.9132	14.3622	0.808	0.286592	0.5453	0.224636	0.586	INOSITOL TRANSPORTER 2
cassava4.1_010903M	57.9848	1.2837	7.83644	2.3121	0.637196	2.5313	0.315723	3.148	0.241563	2.8555	INSULINASE (PEPTIDASE FAMILY M16) FAMILY PROTEIN
cassava4.1_033866M	0	18.5305	1.25875	7.65	0.694162	6.2159	0.502766	9.2244	0.0410168	16.9763	INTEGRASE-TYPE DNA-BINDING SUPERFAMILY PROTEIN
cassava4.1_025233M	1.65466	2.6295	1.25875	2.8019	0	6.6354	0	5.2416	0	7.1545	INTEGRASE-TYPE DNA-BINDING SUPERFAMILY PROTEIN
cassava4.1_015402M	0	5.8095	0.106225	4.5715	0.0899972	4.2573	1.16335	3.2054	0.028316	5.262	INTEGRASE-TYPE DNA-BINDING SUPERFAMILY PROTEIN
cassava4.1_016485M	0	3.32	0.606323	2.2727	0	6.7459	0.822122	1.5627	0	5.1824	INTEGRASE-TYPE DNA-BINDING SUPERFAMILY PROTEIN
cassava4.1_029028M	0	5.2531	5.98248	2.5627	18.0006	1.6729	0.18569	3.9441	0.0167259	5.1776	INTEGRASE-TYPE DNA-BINDING SUPERFAMILY PROTEIN
cassava4.1_030658M	36.7772	0.7628	31.2991	1.384	5.28371	1.8912	2.94192	2.4574	0.072333	3.2621	INTEGRASE-TYPE DNA-BINDING SUPERFAMILY PROTEIN
cassava4.1_018072M	45.4553	0.8637	0	3.3803	0	3.4516	0	6.1402	0	3.0987	INTEGRASE-TYPE DNA-BINDING SUPERFAMILY PROTEIN
cassava4.1_015180M	0.421224	2.2216	42.6888	1.2453	1.64486	1.5482	0.0936946	2.1988	0.0167259	2.6046	INTEGRASE-TYPE DNA-BINDING SUPERFAMILY PROTEIN
cassava4.1_012390M	0	2.8911	65.0167	1.1465	11.7473	1.4329	1.74395	2.5302	0.730685	2.1207	INTEGRASE-TYPE DNA-BINDING SUPERFAMILY PROTEIN
cassava4.1_029110M	57.9848	1.1538	10.5822	1.5447	26.995	0.8026	52.3934	0.9924	0.472812	0.4819	INTEGRASE-TYPE DNA-BINDING SUPERFAMILY PROTEIN
cassava4.1_032789M	31.1203	0.6939	5.35304	0.5716	0.136846	0.4509	0.115531	0.3457	0.152155	0.4074	INTEGRASE-TYPE DNA-BINDING SUPERFAMILY PROTEIN
cassava4.1_028782M	53.0491	0.8418	12.127	0.596	0.100436	0.4073	0	0.245	0.0540261	0.3924	INTEGRASE-TYPE DNA-BINDING SUPERFAMILY PROTEIN
cassava4.1_007488M	18.5276	0.6891	27.3373	0.7563	11.7473	0.7101	0.190547	0.4168	0.0540261	0.3861	INTEGRASE-TYPE DNA-BINDING SUPERFAMILY PROTEIN
cassava4.1_032457M	10.5263	0.4025	2.85318	0.4504	0.567421	0.4472	0.0854181	0.2057	0.0540261	0.3318	INTEGRASE-TYPE DNA-BINDING SUPERFAMILY PROTEIN
cassava4.1_026788M	3.46271	1.7275	1.95131	0.573	0.0835437	0.4794	21.6478	0.647	0.0540261	0.326	INTEGRASE-TYPE DNA-BINDING SUPERFAMILY PROTEIN
cassava4.1_016343M	17.8888	0.3379	43.4876	0.6657	5.55343	0.4709	0.315723	0.2422	0.198728	0.293	INTEGRASE-TYPE DNA-BINDING SUPERFAMILY PROTEIN
cassava4.1_013886M	14.4373	0.5991	9.57266	0.6434	0.0411813	0.4294	0.123425	0.4566	0	0.2367	INTEGRASE-TYPE DNA-BINDING SUPERFAMILY PROTEIN
cassava4.1_021971M	64.1061	1.2359	0.694814	0.4856	0	0.1907	19.419	0.8426	0	0.2008	INTEGRASE-TYPE DNA-BINDING SUPERFAMILY PROTEIN
cassava4.1_005961M	25.8745	0.6883	0.388544	0.2472	0	0.1263	0	0.1472	0	0.137	INTEGRASE-TYPE DNA-BINDING SUPERFAMILY PROTEIN
cassava4.1_017022M	24.4522	0.637	2.2519	0.2725	0	0.1394	0	0.092	0	0.1095	INTEGRASE-TYPE DNA-BINDING SUPERFAMILY PROTEIN
cassava4.1_033353M	41.5618	0.8003	0.616693	0.276	0	0.1765	0	0.0885	0	0.077	INTEGRASE-TYPE DNA-BINDING SUPERFAMILY PROTEIN
cassava4.1_016167M	20.0689	0.5908	0.201827	0.1264	0	0.0442	0	0.0201	0	0.0209	INTEGRASE-TYPE DNA-BINDING SUPERFAMILY PROTEIN
cassava4.1_003216M	3.46271	1.9641	5.72033	0.4978	0.278721	0.4489	0.219827	0.2991	1.2732	0.5211	INTEGRASE-TYPE DNA-BINDING SUPERFAMILY PROTEIN
cassava4.1_003308M	11.7809	1.5433	33.5483	0.7585	1.13827	0.6092	0.578378	0.4367	1.92647	0.6821	INTEGRASE-TYPE DNA-BINDING SUPERFAMILY PROTEIN
cassava4.1_003598M	68.5237	1.0513	29.314	0.6833	2.03624	0.4467	0.822122	0.3678	1.45036	0.4765	INTEGRASE-TYPE DNA-BINDING SUPERFAMILY PROTEIN
cassava4.1_013315M	15.5715	0.696	47.6066	0.8591	59.3986	0.9983	0.0527939	0.3512	5.15938	0.6685	INTEGRASE-TYPE DNA-BINDING SUPERFAMILY PROTEIN
cassava4.1_026160M	3.28038	0.5279	41.2348	0.8852	6.12697	0.7654	0.0527939	0.4781	0.032967	0.4676	INTER-ALPHA-TRYPSIN INHIBITOR HEAVY CHAIN-RELATED
cassava4.1_023322M	65.8823	1.2371	22.5511	0.5374	0.837561	0.4491	52.3934	0.9924	1.02766	0.4726	INTERFERON-RELATED DEVELOPMENTAL REGULATOR FAMILY PROTEIN / IFRD PROTEIN FAMILY
cassava4.1_011113M	52.2592	0.8903	32.0268	0.6984	2.1355	0.5371	0.159576	0.3485	0.35678	0.349	IQ CALMODULIN-BINDING MOTIF FAMILY PROTEIN
cassava4.1_015639M	37.6293	1.278	23.732	0.7312	0.0578322	0.4002	0	0.2888	0.0594052	0.2468	IQ-DOMAIN 10
cassava4.1_014179M	26.4831	0.6207	0.201827	0.2291	0	0.12	0	0.1527	0	0.0964	IQ-DOMAIN 10
cassava4.1_010690M	2.5627	2.317	49.5339	0.8116	32.7596	0.7994	0.822122	0.4755	36.0697	0.8068	IQ-DOMAIN 11
cassava4.1_009315M	25.8745	1.428	62.3114	1.1315	11.1869	0.7049	5.7757	0.7068	0.080075	0.4482	IQ-DOMAIN 12
cassava4.1_024500M	68.5237	1.0652	69.4701	1.0296	9.1592	0.5782	8.48494	0.6177	0.35678	0.3634	IQ-DOMAIN 12
cassava4.1_028957M	64.8543	1.1443	58.8234	0.916	1.74376	0.5461	4.20354	0.5466	0.080075	0.3118	IQ-DOMAIN 12
cassava4.1_023975M	63.5322	0.969	38.9494	0.7255	1.21011	0.4218	2.61905	0.4685	0.131271	0.2513	IQ-DOMAIN 12
cassava4.1_025852M	61.9013	0.9335	3.22724	0.3142	0.0578322	0.1289	0.0981623	0.1859	0.116191	0.2324	IQ-DOMAIN 19
cassava4.1_012230M	16.2861	0.6034	9.27545	0.6429	0.105914	0.4415	0	0.4628	0.0196238	0.4689	IQ-DOMAIN 21
cassava4.1_006597M	32.7491	1.43	6.85058	0.4897	0.100436	0.3303	49.365	0.934	0.0540261	0.2759	IQ-DOMAIN 22
cassava4.1_008176M	56.8848	0.912	28.6726	0.7349	0.637196	0.5184	1.63551	0.4703	0.080075	0.3862	IQ-DOMAIN 26
cassava4.1_027688M	20.6038	0.7202	0.201827	0.3935	0.0835437	0.3809	0	0.3174	0.207632	0.3794	IQ-DOMAIN 26
cassava4.1_004257M	52.2592	0.8847	37.4432	0.7922	8.23333	0.6732	5.7757	0.6622	0.274114	0.4681	IQ-DOMAIN 31
cassava4.1_011075M	60.662	0.9314	49.5339	0.8003	1.74376	0.4517	1.63551	0.452	0.860522	0.4512	IQ-DOMAIN 33
cassava4.1_026363M	10.5263	0.5592	5.02804	0.4951	2.53248	0.4715	0.164566	0.3634	0.18394	0.3443	IRON REGULATED 2
cassava4.1_011922M	61.9013	1.1364	29.9651	0.8491	0.310681	0.6282	0.219827	0.3311	0.116191	0.4403	ISOPENTENYLTRANSFERASE 5
cassava4.1_028388M	68.5237	1.0516	50.096	1.2411	0.136846	0.4355	0.0527939	0.1431	0.0594052	0.1235	ISOPENTENYLTRANSFERASE 5
cassava4.1_015195M	1.45661	4.0082	15.5707	2.2128	0.345434	3.4575	0.926256	3.4589	0.072333	4.5265	JASMONATE-ZIM-DOMAIN PROTEIN 1
cassava4.1_014096M	0	2.9767	29.9651	1.4512	16.5352	1.3994	0.274225	1.9657	0.0855427	2.2151	JASMONATE-ZIM-DOMAIN PROTEIN 1
cassava4.1_009349M	0	2.9879	16.8727	1.3929	2.65326	1.5244	10.7269	1.3075	0.976725	1.7075	JASMONATE-ZIM-DOMAIN PROTEIN 3
cassava4.1_018315M	0	23.778	0	7.3608	0	11.0413	0.0748678	7.3947	0	17.8789	JASMONATE-ZIM-DOMAIN PROTEIN 8
cassava4.1_010193M	2.38193	0.3139	3.22724	0.5403	1.13827	0.5011	0	0.3535	0.152155	0.5445	JASMONIC ACID CARBOXYL METHYLTRANSFERASE
cassava4.1_025705M	35.9315	0.6643	59.375	0.9152	0.501655	0.4961	18.0428	0.6754	0.0656621	0.3194	JOSEPHIN PROTEIN-RELATED
cassava4.1_001067M	3.73998	1.9251	16.8727	1.5176	7.47722	1.4969	0	3.5144	0.0572858	2.5952	JUMONJI 14
cassava4.1_029286M	57.9848	0.8862	12.127	0.4929	0.797224	0.3755	2.76034	0.455	2.56934	0.4716	K+ UPTAKE PERMEASE 6
cassava4.1_002000M	8.22448	1.5607	12.8173	1.548	29.8755	1.2019	0.0720847	3.1982	0.0504187	2.113	K+ UPTAKE TRANSPORTER 3
cassava4.1_009363M	8.80285	0.3085	7.24011	0.4799	0.0411813	0.3523	0.0400247	0.2328	0.032967	0.2851	KAR-UP F-BOX 1
cassava4.1_008995M	68.5237	1.0676	11.8282	0.5602	1.74376	0.5726	0.822122	0.4347	12.4078	0.6331	KAR-UP F-BOX 1
cassava4.1_005849M	2.5627	2.0656	6.85058	1.5369	0.502145	1.6268	0.0358199	2.007	0.0656621	1.8664	KINASE-RELATED PROTEIN OF UNKNOWN FUNCTION (DUF1296)
cassava4.1_001933M	40.7018	0.8089	1.00801	0.3966	0.0411813	0.3379	0	0.3191	0	0.292	KINESIN 3
cassava4.1_006589M	68.5237	1.0283	63.7908	1.1572	18.0006	1.3821	0.178539	2.2225	0.976725	2.1778	KINESIN MOTOR FAMILY PROTEIN
cassava4.1_015851M	63.5322	0.9828	12.5317	0.6718	1.29802	0.6747	0.115531	0.4888	0.274114	0.5464	KIP-RELATED PROTEIN 6
cassava4.1_015897M	40.7018	0.7993	8.83641	0.7073	1.24095	0.6417	0.0854181	0.4228	0.259105	0.5216	KIP-RELATED PROTEIN 6
cassava4.1_023294M	68.5237	1.0094	23.1404	1.7639	1.21011	2.8933	0.246213	3.7135	0.0410168	4.8059	KNOTTED1-LIKE HOMEOBOX GENE 3
cassava4.1_010084M	38.4562	1.4713	2.85318	1.6768	0.0634436	2.2017	0.536479	1.8292	0.0410168	2.1111	KNOTTED-LIKE FROM ARABIDOPSIS THALIANA
cassava4.1_031492M	5.08425	0.3621	0.780333	0.24	0	0.1189	0	0.0615	0	0.0621	KNOX ARABIDOPSIS THALIANA MEINOX
cassava4.1_016338M	61.5286	1.3145	69.1056	1.0699	57.8275	1.121	47.0569	1.1111	0.860522	0.4462	KUNITZ TRYPSIN INHIBITOR 1
cassava4.1_004439M	12.8627	0.4182	1.00801	0.1745	0.0411813	0.0854	0	0.1071	0	0.0704	LACCASE 2
cassava4.1_011108M	14.0158	0.4032	0.30274	0.2206	0.30325	0.5586	0.984783	0.5276	0	0.3097	LACCASE 5
cassava4.1_012403M	36.7772	0.6051	26.1227	0.6707	0.0899972	2.7272	3.78442	1.8449	0.484461	1.6662	LACCASE 5
cassava4.1_004785M	14.0158	0.3505	0.694814	0.2985	0.0578322	0.197	0.0854181	0.2496	0.032967	0.1685	LACCASE/DIPHENOL OXIDASE FAMILY PROTEIN
cassava4.1_005501M	68.5237	1.01	2.85318	0.2854	0.0411813	0.1929	0.365968	0.2886	0	0.1207	LACCASE/DIPHENOL OXIDASE FAMILY PROTEIN
cassava4.1_004799M	14.0158	0.5959	0.201827	0.2153	0	0.1229	0	0.1721	0	0.1062	LACCASE/DIPHENOL OXIDASE FAMILY PROTEIN
cassava4.1_004807M	15.915	0.572	0.616693	0.1712	0	0.0948	0	0.0878	0	0.0721	LACCASE/DIPHENOL OXIDASE FAMILY PROTEIN
cassava4.1_017629M	25.8745	0.6281	0	2.862	0.0293129	2.9756	0	3.8792	0	3.0666	LACTOYLGLUTATHIONE LYASE / GLYOXALASE I FAMILY PROTEIN
cassava4.1_017898M	44.738	1.4233	2.44825	2.4079	0.0899972	3.0273	0.0589133	3.7618	0.472812	2.3289	LACTOYLGLUTATHIONE LYASE / GLYOXALASE I FAMILY PROTEIN
cassava4.1_016510M	63.5322	0.9732	0.388544	0.3895	0.0578322	0.3809	28.967	0.7548	0.35678	0.5001	LACTOYLGLUTATHIONE LYASE / GLYOXALASE I FAMILY PROTEIN
cassava4.1_013606M	2.38445	2.8665	2.91885	1.8076	0.0293129	3.182	0.0748678	3.5534	0	5.8467	LATE EMBRYOGENESIS ABUNDANT (LEA) HYDROXYPROLINE-RICH GLYCOPROTEIN FAMILY
cassava4.1_015596M	8.80285	2.3033	3.92429	2.408	0.0293129	3.9719	0.822122	2.0667	0.028316	4.8042	LATE EMBRYOGENESIS ABUNDANT (LEA) HYDROXYPROLINE-RICH GLYCOPROTEIN FAMILY
cassava4.1_014586M	2.5627	2.3643	43.4876	0.8345	50.966	1.119	53.4593	1.0075	0.0410168	2.4411	LATE EMBRYOGENESIS ABUNDANT (LEA) HYDROXYPROLINE-RICH GLYCOPROTEIN FAMILY
cassava4.1_013739M	28.7099	1.5793	12.5317	1.9106	0.837561	2.4067	7.39426	1.7154	0.941113	2.1984	LATE EMBRYOGENESIS ABUNDANT (LEA) HYDROXYPROLINE-RICH GLYCOPROTEIN FAMILY
cassava4.1_016187M	11.7809	1.4118	5.22814	1.6919	0.0447785	2.0407	4.64202	1.7634	0.0572858	2.1594	LATE EMBRYOGENESIS ABUNDANT (LEA) HYDROXYPROLINE-RICH GLYCOPROTEIN FAMILY
cassava4.1_015247M	27.3037	0.6942	9.98492	0.6568	0.204722	0.533	0.164566	0.4828	0.0196238	0.3972	LATE EMBRYOGENESIS ABUNDANT (LEA) HYDROXYPROLINE-RICH GLYCOPROTEIN FAMILY
cassava4.1_017784M	68.5237	1.0398	55.2276	0.9012	1.35824	0.5815	0.765	0.4875	0.0540261	0.3801	LATE EMBRYOGENESIS ABUNDANT (LEA) HYDROXYPROLINE-RICH GLYCOPROTEIN FAMILY
cassava4.1_014426M	56.3533	0.8943	4.78752	0.6349	2.03624	0.5998	0	0.3641	0	0.2812	LATE EMBRYOGENESIS ABUNDANT (LEA) HYDROXYPROLINE-RICH GLYCOPROTEIN FAMILY
cassava4.1_016183M	24.4522	0.6953	0.352707	0.3703	0	0.2498	0	0.2313	0	0.1685	LATE EMBRYOGENESIS ABUNDANT (LEA) HYDROXYPROLINE-RICH GLYCOPROTEIN FAMILY
cassava4.1_031137M	9.69536	0.5045	3.12382	0.4175	0.100436	0.3585	0	0.2046	0.032967	0.1622	LATE EMBRYOGENESIS ABUNDANT (LEA) HYDROXYPROLINE-RICH GLYCOPROTEIN FAMILY
cassava4.1_014604M	43.2115	0.771	12.5317	0.5136	0.340037	0.3174	0	0.1358	0	0.081	LATE EMBRYOGENESIS ABUNDANT (LEA) HYDROXYPROLINE-RICH GLYCOPROTEIN FAMILY
cassava4.1_034127M	34.3779	1.3364	13.8499	0.6124	0.0835437	0.429	4.64202	0.6754	2.30442	0.6677	LATE EMBRYOGENESIS ABUNDANT (LEA) HYDROXYPROLINE-RICH GLYCOPROTEIN FAMILY
cassava4.1_020224M	0	3.7398	0	2.7106	0.374655	2.6048	0.178539	2.0448	0.0167259	3.5241	LATE EMBRYOGENESIS ABUNDANT 3 (LEA3) FAMILY PROTEIN
cassava4.1_019959M	0.369646	7.5219	0	28.122	0	40.2423	0	44.2177	0	41.8678	LATE EMBRYOGENESIS ABUNDANT 4-5
cassava4.1_018356M	3.73998	1.9333	6.85058	1.6595	4.46522	1.5847	0.0486218	2.9476	0.0167259	2.7649	LATE EMBRYOGENESIS ABUNDANT PROTEIN
cassava4.1_018419M	43.9672	0.8003	8.14977	0.618	0.136846	0.4027	0	0.2422	0	0.1497	LATE EMBRYOGENESIS ABUNDANT PROTEIN
cassava4.1_025947M	7.58634	1.9737	0	4.9754	0	4.6176	0	12.2739	0.0786899	2.5406	LATE EMBRYOGENESIS ABUNDANT PROTEIN (LEA) FAMILY PROTEIN
cassava4.1_029135M	30.2503	0.8224	49.5339	0.8737	7.47722	0.7429	0.0527939	0.4822	0.080075	0.4436	LATERAL ORGAN BOUNDARIES (LOB) DOMAIN FAMILY PROTEIN
cassava4.1_011789M	13.389	0.5207	52.6264	1.2632	1.24095	1.9017	0.41397	2.635	0.072333	3.0604	LECITHIN:CHOLESTEROL ACYLTRANSFERASE 3
cassava4.1_026993M	5.77179	0.4119	69.4701	1.044	0.860047	1.9028	1.082	2.3519	0.0410168	3.0323	LECITHIN:CHOLESTEROL ACYLTRANSFERASE 3
cassava4.1_027050M	28.7099	1.4418	0.294161	2.3198	0.144682	2.1439	0	3.4715	0.0410168	2.8539	LECTIN PROTEIN KINASE FAMILY PROTEIN
cassava4.1_003335M	27.3037	0.7557	51.3401	0.893	0.0656986	0.4623	0.181913	0.4047	0	0.2808	LECTIN PROTEIN KINASE FAMILY PROTEIN
cassava4.1_000950M	16.5896	1.4815	32.7896	0.7825	7.14096	0.6836	1.22558	0.4666	0.31418	0.4197	LEUCINE-RICH RECEPTOR-LIKE PROTEIN KINASE FAMILY PROTEIN
cassava4.1_028316M	36.7772	0.671	33.5483	0.7511	0.463829	0.4525	1.28379	0.479	0.12248	0.3679	LEUCINE-RICH RECEPTOR-LIKE PROTEIN KINASE FAMILY PROTEIN
cassava4.1_000970M	68.5237	1.0312	4.51201	0.5971	0.0411813	0.3941	0	0.2696	0	0.3179	LEUCINE-RICH RECEPTOR-LIKE PROTEIN KINASE FAMILY PROTEIN
cassava4.1_001024M	41.5618	1.3468	36.1662	0.7665	1.41184	0.4835	0.984783	0.4832	0.0594052	0.2964	LEUCINE-RICH RECEPTOR-LIKE PROTEIN KINASE FAMILY PROTEIN
cassava4.1_001257M	7.64254	1.6811	13.8499	0.6812	0.230393	0.4852	0.881375	0.4684	0.0540261	0.2856	LEUCINE-RICH RECEPTOR-LIKE PROTEIN KINASE FAMILY PROTEIN
cassava4.1_004994M	60.662	0.9212	17.9626	0.5665	0.694162	0.3779	0.132519	0.2359	0.0540261	0.2526	LEUCINE-RICH RECEPTOR-LIKE PROTEIN KINASE FAMILY PROTEIN
cassava4.1_000708M	53.0491	1.2412	5.35304	0.6145	0	0.2992	0	0.2717	0	0.2427	LEUCINE-RICH RECEPTOR-LIKE PROTEIN KINASE FAMILY PROTEIN
cassava4.1_000983M	5.43737	0.4119	0.616693	0.422	0	0.241	0	0.1035	0	0.1344	LEUCINE-RICH RECEPTOR-LIKE PROTEIN KINASE FAMILY PROTEIN
cassava4.1_000755M	55.1334	0.8937	10.5822	0.603	3.59711	0.6284	0.420939	0.449	4.89465	0.6322	LEUCINE-RICH RECEPTOR-LIKE PROTEIN KINASE FAMILY PROTEIN
cassava4.1_029023M	0.767484	2.5081	2.44825	1.9167	0	3.0579	0	2.4303	0	3.9049	LEUCINE-RICH REPEAT (LRR) FAMILY PROTEIN
cassava4.1_010547M	52.2592	1.1929	1.64127	0.4688	0	0.1895	0	0.1721	0.12248	0.462	LEUCINE-RICH REPEAT (LRR) FAMILY PROTEIN
cassava4.1_010307M	57.9848	1.2146	31.2991	0.6708	0.694162	0.4687	0.765	0.3368	0.241563	0.433	LEUCINE-RICH REPEAT (LRR) FAMILY PROTEIN
cassava4.1_010257M	68.1477	1.0881	26.1227	1.4507	56.9112	1.0921	1.63551	0.5507	0.860522	0.4223	LEUCINE-RICH REPEAT (LRR) FAMILY PROTEIN
cassava4.1_009924M	29.3799	0.6976	9.57266	0.5467	0.230393	0.4679	0.0400247	0.2795	0.0196238	0.28	LEUCINE-RICH REPEAT (LRR) FAMILY PROTEIN
cassava4.1_029149M	4.78447	0.3584	3.79377	0.4097	0.278721	0.3732	0	0.1567	0.0196238	0.2143	LEUCINE-RICH REPEAT (LRR) FAMILY PROTEIN
cassava4.1_030439M	2.38193	0.2468	3.12382	0.3436	0	0.1617	0	0.0743	0.0196238	0.1449	LEUCINE-RICH REPEAT (LRR) FAMILY PROTEIN
cassava4.1_009710M	21.2239	0.5866	0.30274	0.2693	0	0.1334	0	0.139	0	0.0759	LEUCINE-RICH REPEAT (LRR) FAMILY PROTEIN
cassava4.1_030813M	31.1203	0.7296	21.4577	0.7101	9.1592	0.7423	0.190547	0.4983	4.33276	0.7202	LEUCINE-RICH REPEAT (LRR) FAMILY PROTEIN
cassava4.1_008576M	62.3376	0.9492	17.9626	0.5912	5.28371	0.5606	0.822122	0.3395	2.04268	0.4811	LEUCINE-RICH REPEAT (LRR) FAMILY PROTEIN
cassava4.1_029495M	0.179333	6.8595	0	5.4494	0	11.3097	0.186317	3.4901	0	8.1534	LEUCINE-RICH REPEAT PROTEIN KINASE FAMILY PROTEIN
cassava4.1_003161M	0.304414	3.237	2.5656	1.9736	0.0899972	2.7121	0.178539	2.4362	0.0167259	3.5414	LEUCINE-RICH REPEAT PROTEIN KINASE FAMILY PROTEIN
cassava4.1_003119M	1.65466	3.2012	11.8282	1.9757	0.463829	2.5851	1.16335	2.2823	0.164799	3.0136	LEUCINE-RICH REPEAT PROTEIN KINASE FAMILY PROTEIN
cassava4.1_001334M	19.0681	1.3168	4.51201	1.5056	0.463829	1.7176	0	2.4574	0	2.9707	LEUCINE-RICH REPEAT PROTEIN KINASE FAMILY PROTEIN
cassava4.1_000624M	35.9315	0.796	2.66495	1.711	0.274895	2.091	0.0748678	3.8492	0	2.9551	LEUCINE-RICH REPEAT PROTEIN KINASE FAMILY PROTEIN
cassava4.1_003504M	8.43579	1.6112	1.03907	2	0.0293129	3.2778	0.41397	2.3987	0.028316	2.8303	LEUCINE-RICH REPEAT PROTEIN KINASE FAMILY PROTEIN
cassava4.1_017609M	64.8543	1.1191	3.46997	1.92	3.19246	1.519	0.0748678	2.4713	0.0410168	2.7591	LEUCINE-RICH REPEAT PROTEIN KINASE FAMILY PROTEIN
cassava4.1_017805M	56.3533	0.856	8.47886	1.9937	15.172	1.4399	0.578378	2.2159	0.072333	2.6354	LEUCINE-RICH REPEAT PROTEIN KINASE FAMILY PROTEIN
cassava4.1_003591M	63.5322	0.9807	1.79173	0.5874	1.36692	0.611	0.62544	0.6234	0.0540261	0.4706	LEUCINE-RICH REPEAT PROTEIN KINASE FAMILY PROTEIN
cassava4.1_029466M	51.347	1.3806	58.8234	0.9059	13.7579	0.6339	8.48494	0.5998	0.751503	0.4678	LEUCINE-RICH REPEAT PROTEIN KINASE FAMILY PROTEIN
cassava4.1_018204M	17.8888	0.7189	0.616693	0.3937	0.183342	0.2988	0.0400247	0.3587	0.380258	0.4612	LEUCINE-RICH REPEAT PROTEIN KINASE FAMILY PROTEIN
cassava4.1_000584M	60.1564	0.9606	15.5707	0.8038	0.282697	0.6291	0.190547	0.6205	0.032967	0.4516	LEUCINE-RICH REPEAT PROTEIN KINASE FAMILY PROTEIN
cassava4.1_002087M	58.5268	1.2683	6.85058	0.6575	0.136846	0.5121	0.159576	0.3536	0.032967	0.4367	LEUCINE-RICH REPEAT PROTEIN KINASE FAMILY PROTEIN
cassava4.1_001386M	59.5936	1.1806	63.047	0.954	16.5352	0.7602	1.96727	0.4954	0.080075	0.4065	LEUCINE-RICH REPEAT PROTEIN KINASE FAMILY PROTEIN
cassava4.1_002782M	62.7901	1.0975	3.12382	0.6514	0.536218	0.6474	0.0400247	0.4019	0.0540261	0.3901	LEUCINE-RICH REPEAT PROTEIN KINASE FAMILY PROTEIN
cassava4.1_002604M	15.915	0.6864	12.127	0.7417	0.500788	0.6462	0.18569	0.5192	0	0.3797	LEUCINE-RICH REPEAT PROTEIN KINASE FAMILY PROTEIN
cassava4.1_030102M	66.0278	1.103	8.83641	0.647	0.0411813	0.405	0.0400247	0.4337	0.0196238	0.3727	LEUCINE-RICH REPEAT PROTEIN KINASE FAMILY PROTEIN
cassava4.1_003180M	22.9452	0.6113	12.8173	0.436	3.41032	0.411	0.286592	0.3258	0.472812	0.3561	LEUCINE-RICH REPEAT PROTEIN KINASE FAMILY PROTEIN
cassava4.1_030844M	25.8745	0.7962	25.684	0.7775	0.144682	0.5186	1.40456	0.4454	0.0855427	0.3444	LEUCINE-RICH REPEAT PROTEIN KINASE FAMILY PROTEIN
cassava4.1_003073M	50.0308	0.8312	17.9626	0.6419	5.02375	0.6491	0.181913	0.4459	0.164799	0.3444	LEUCINE-RICH REPEAT PROTEIN KINASE FAMILY PROTEIN
cassava4.1_024454M	68.5237	1.0118	21.4577	0.7584	0.230393	0.5235	0.607313	0.4658	0	0.3366	LEUCINE-RICH REPEAT PROTEIN KINASE FAMILY PROTEIN
cassava4.1_003570M	18.5276	0.6848	1.25875	0.5165	0.0411813	0.3424	0	0.2941	0	0.319	LEUCINE-RICH REPEAT PROTEIN KINASE FAMILY PROTEIN
cassava4.1_001065M	68.2014	1.0671	1.07083	0.4906	0	0.3371	0.0854181	0.3616	0	0.3146	LEUCINE-RICH REPEAT PROTEIN KINASE FAMILY PROTEIN
cassava4.1_028345M	58.5268	0.9112	61.3258	0.9517	0.374655	0.523	0.0634714	0.3604	0	0.3132	LEUCINE-RICH REPEAT PROTEIN KINASE FAMILY PROTEIN
cassava4.1_003422M	18.5276	1.379	1.64127	0.5709	0.374655	0.5218	0	0.2991	0	0.2895	LEUCINE-RICH REPEAT PROTEIN KINASE FAMILY PROTEIN
cassava4.1_003207M	43.2115	0.8473	0.201827	0.4517	0	0.3905	0	0.2644	0	0.2859	LEUCINE-RICH REPEAT PROTEIN KINASE FAMILY PROTEIN
cassava4.1_003613M	52.2592	0.9134	20.8328	0.7156	0.0656986	0.4905	0.164566	0.3986	0	0.262	LEUCINE-RICH REPEAT PROTEIN KINASE FAMILY PROTEIN
cassava4.1_009555M	63.5322	0.9812	4.51201	0.6288	0.0578322	0.4137	0	0.2768	0.0196238	0.2357	LEUCINE-RICH REPEAT PROTEIN KINASE FAMILY PROTEIN
cassava4.1_024190M	57.9848	0.943	12.8173	0.6832	0.797224	0.497	0	0.2719	0	0.2279	LEUCINE-RICH REPEAT PROTEIN KINASE FAMILY PROTEIN
cassava4.1_001059M	37.6293	0.7687	7.83644	0.5671	0.240576	0.5164	0.0400247	0.3393	0	0.2231	LEUCINE-RICH REPEAT PROTEIN KINASE FAMILY PROTEIN
cassava4.1_001331M	65.3985	1.1008	2.44825	0.5373	0.0411813	0.2819	0	0.3236	0	0.2186	LEUCINE-RICH REPEAT PROTEIN KINASE FAMILY PROTEIN
cassava4.1_003190M	40.0099	0.8147	3.12382	0.4851	0.100436	0.3916	0	0.1821	0	0.2007	LEUCINE-RICH REPEAT PROTEIN KINASE FAMILY PROTEIN
cassava4.1_002063M	64.2899	1.1459	1.25875	0.4172	0	0.1864	0	0.1071	0	0.1794	LEUCINE-RICH REPEAT PROTEIN KINASE FAMILY PROTEIN
cassava4.1_003001M	43.2115	0.8486	1.30358	0.5104	0.0411813	0.3416	0	0.1493	0	0.1616	LEUCINE-RICH REPEAT PROTEIN KINASE FAMILY PROTEIN
cassava4.1_002963M	47.112	0.8131	3.22724	0.3427	0	0.2254	0	0.1181	0	0.1402	LEUCINE-RICH REPEAT PROTEIN KINASE FAMILY PROTEIN
cassava4.1_033003M	15.2198	1.5082	14.58	1.927	8.23333	1.4777	0	4.1306	33.2376	1.2769	LEUCINE-RICH REPEAT PROTEIN KINASE FAMILY PROTEIN
cassava4.1_031526M	63.5322	0.9945	40.5111	1.5436	48.7805	1.186	0	3.6764	51.5355	0.9929	LEUCINE-RICH REPEAT PROTEIN KINASE FAMILY PROTEIN
cassava4.1_021140M	38.4562	1.3365	30.6534	1.6107	28.0276	1.3176	0	3.5773	47.5699	1.1203	LEUCINE-RICH REPEAT PROTEIN KINASE FAMILY PROTEIN
cassava4.1_004481M	66.1708	1.105	5.72033	0.5892	2.42006	0.606	0.926256	0.499	0.484461	0.5177	LEUCINE-RICH REPEAT PROTEIN KINASE FAMILY PROTEIN
cassava4.1_002168M	60.662	1.1831	38.9494	0.7995	7.14096	0.6553	0.18569	0.393	3.26586	0.577	LEUCINE-RICH REPEAT PROTEIN KINASE FAMILY PROTEIN
cassava4.1_031395M	36.7772	0.5822	51.3401	0.8142	2.42006	0.4112	0.365968	0.201	0.0540261	0.1837	LEUCINE-RICH REPEAT RECEPTOR-LIKE PROTEIN KINASE FAMILY PROTEIN
cassava4.1_022782M	29.3799	0.7088	3.92429	0.4556	0.100436	0.2918	0	0.1201	0	0.1239	LEUCINE-RICH REPEAT RECEPTOR-LIKE PROTEIN KINASE FAMILY PROTEIN
cassava4.1_025524M	6.91898	0.6672	5.22814	0.5562	0	0.2522	0	0.1288	0	0.1028	LEUCINE-RICH REPEAT TRANSMEMBRANE PROTEIN KINASE
cassava4.1_000765M	3.73998	2.1569	41.9322	0.7757	0.0656986	0.3657	37.6714	0.9102	29.3365	0.8446	LEUCINE-RICH REPEAT TRANSMEMBRANE PROTEIN KINASE
cassava4.1_001048M	14.4373	1.8083	20.8328	1.6366	2.98782	1.798	0.578378	2.3343	2.90341	1.8923	LEUCINE-RICH REPEAT TRANSMEMBRANE PROTEIN KINASE
cassava4.1_003365M	40.0099	0.7385	5.72033	0.532	0.567421	0.5785	0.572242	0.4472	0.0594052	0.4589	LEUCINE-RICH REPEAT TRANSMEMBRANE PROTEIN KINASE FAMILY PROTEIN
cassava4.1_001082M	65.0281	1.1376	54.0461	0.9024	12.3855	0.7332	0.251482	0.4339	0.18394	0.419	LEUCINE-RICH REPEAT TRANSMEMBRANE PROTEIN KINASE FAMILY PROTEIN
cassava4.1_001201M	20.0689	0.509	8.47886	0.4917	0.230393	0.2778	0.159576	0.2329	0	0.177	LEUCINE-RICH REPEAT TRANSMEMBRANE PROTEIN KINASE FAMILY PROTEIN
cassava4.1_003347M	0	4.5425	46.8699	0.838	23.5403	0.725	0.123425	0.1617	48.8704	0.9333	LEUCINE-RICH REPEAT TRANSMEMBRANE PROTEIN KINASE FAMILY PROTEIN
cassava4.1_011784M	14.4373	0.3108	0.388544	0.246	0.0411813	0.2391	0	0.1494	0	0.164	LEUCOANTHOCYANIDIN DIOXYGENASE
cassava4.1_010809M	11.5244	0.2278	0	0.195	0	0.1952	0	0.1086	0	0.1318	LEUCOANTHOCYANIDIN DIOXYGENASE
cassava4.1_013714M	14.4373	0.497	35.5544	0.7286	3.19246	0.507	0.398202	0.314	0.63353	0.4201	LIGHT HARVESTING COMPLEX PHOTOSYSTEM II
cassava4.1_013632M	68.5237	1.0886	0.616693	0.3337	1.36692	0.415	32.813	1.1543	2.04268	0.5056	LIGHT HARVESTING COMPLEX PHOTOSYSTEM II SUBUNIT 6
cassava4.1_012930M	63.5322	1.1017	8.83641	0.6414	0.0411813	0.4596	0.0854181	0.5445	0	0.3528	LIGHT-REGULATED ZINC FINGER PROTEIN 1
cassava4.1_007891M	0.369646	2.1718	5.22814	1.522	6.41882	1.4062	1.87705	1.6719	0.31418	1.8447	LIKE HETEROCHROMATIN PROTEIN (LHP1)
cassava4.1_012343M	13.0727	0.6062	7.83644	0.7021	0.97169	0.5856	0.0720847	0.4592	0.472812	0.5744	LIPASE 1
cassava4.1_011468M	51.347	0.9283	3.46997	0.6781	0.100436	0.5288	0	0.3554	0.032967	0.295	LIPID PHOSPHATE PHOSPHATASE 3
cassava4.1_019271M	63.5322	0.9938	62.6648	0.9599	31.6817	0.8581	0.78689	0.5691	0.0736752	0.4682	LIPID TRANSFER PROTEIN 1
cassava4.1_001463M	68.5237	1.0109	25.684	0.7666	0.536218	0.4773	0.0527939	0.3772	0.0196238	0.3184	LIPOXYGENASE 1
cassava4.1_001616M	59.5936	0.9201	41.9322	0.7529	9.1592	0.6022	0.881375	0.4434	1.92647	0.5106	LIPOXYGENASE 1
cassava4.1_024437M	46.1415	0.7939	28.6726	0.6736	10.1395	0.6344	0.420939	0.3472	1.92647	0.4092	LIPOXYGENASE 1
cassava4.1_001361M	63.5322	0.9624	64.5338	0.9573	22.6734	0.7102	13.7443	0.585	0.274114	0.3324	LIPOXYGENASE 2
cassava4.1_012800M	3.28038	0.5662	65.5668	0.9856	0.525058	0.6609	53.4593	1.0085	0.032967	0.4871	LISH DIMERISATION MOTIF;WD40/YVTN REPEAT-LIKE-CONTAINING DOMAIN
cassava4.1_027392M	2.26745	0.3794	65.0167	0.9654	0.310681	0.4828	0.502766	0.488	0.0540261	0.3113	LISH DIMERISATION MOTIF;WD40/YVTN REPEAT-LIKE-CONTAINING DOMAIN
cassava4.1_016832M	40.7018	0.8375	0	3.4207	0	7.5186	0	5.5215	0	8.1761	LOB DOMAIN-CONTAINING PROTEIN 1
cassava4.1_022967M	58.5268	1.2361	0	5.6583	0	11.8747	0	5.968	0	10.2099	LOB DOMAIN-CONTAINING PROTEIN 11
cassava4.1_017634M	67.3749	1.0899	49.0171	0.8776	4.77286	0.6462	0.0854181	0.438	0.108952	0.4902	LOB DOMAIN-CONTAINING PROTEIN 25
cassava4.1_014770M	21.7703	1.6239	1.95131	2.49	0.0447785	3.8024	2.76034	1.938	0.072333	2.9693	LOB DOMAIN-CONTAINING PROTEIN 37
cassava4.1_014772M	67.8333	1.1015	2.66495	2.183	0.0899972	2.8289	11.2004	1.4697	0.0572858	2.6314	LOB DOMAIN-CONTAINING PROTEIN 37
cassava4.1_018537M	38.4562	0.6473	42.6888	0.8028	2.65326	0.5574	0.0527939	0.2335	0.152155	0.273	LOB DOMAIN-CONTAINING PROTEIN 4
cassava4.1_023995M	15.2198	1.6614	7.47248	1.881	0.536218	2.1574	24.4747	1.3069	51.5355	0.9913	LOB DOMAIN-CONTAINING PROTEIN 4
cassava4.1_012667M	2.89949	4.5919	38.9494	1.8351	0.513823	4.1616	0	19.9189	0	18.4904	LOB DOMAIN-CONTAINING PROTEIN 41
cassava4.1_006394M	8.01506	0.4483	9.27545	0.5568	0.100436	0.3964	0	0.2887	0.032967	0.2889	LONG CHAIN BASE2
cassava4.1_002820M	28.077	0.7571	50.7212	1.272	2.79947	1.6547	0.984783	2.1377	0.118441	2.5307	LONG-CHAIN ACYL-COA SYNTHETASE 7
cassava4.1_002349M	26.4831	1.6038	45.6279	1.3788	3.82201	1.6267	1.40456	1.9686	0.31418	2.4325	LONG-CHAIN FATTY ALCOHOL DEHYDROGENASE FAMILY PROTEIN
cassava4.1_003303M	19.0681	0.7782	2.91885	0.6641	0.567421	0.5317	0.0527939	0.4609	0.0736752	0.5269	LORICRIN-RELATED
cassava4.1_020609M	20.0689	1.4766	0.330864	2.5523	5.55343	1.5965	32.099	1.2927	4.08999	1.5123	LOW-MOLECULAR-WEIGHT CYSTEINE-RICH 18
cassava4.1_005582M	68.5237	1.027	1.59223	0.5213	0.183342	0.4228	0.684722	0.615	0.869747	0.5616	LUNG SEVEN TRANSMEMBRANE RECEPTOR FAMILY PROTEIN
cassava4.1_021656M	12.1076	0.3696	6.85058	0.3378	1.35824	0.338	0	0.2063	0.57958	0.3051	LYSM DOMAIN GPI-ANCHORED PROTEIN 1 PRECURSOR
cassava4.1_008568M	30.2503	0.71	24.4495	0.7026	7.82149	0.6995	0.572242	0.491	0.751503	0.5823	LYSM DOMAIN GPI-ANCHORED PROTEIN 1 PRECURSOR
cassava4.1_007724M	17.8888	1.7847	8.14977	1.7043	4.46522	1.5436	0.0358199	3.2371	0.274114	2.0176	MAGNESIUM/PROTON EXCHANGER
cassava4.1_005115M	29.3799	1.6424	12.5317	1.5156	20.1918	1.2718	0.0358199	3.6068	0.35678	1.6513	MAGNESIUM/PROTON EXCHANGER
cassava4.1_004032M	60.1564	0.8711	21.4577	2.1534	0.500788	4.3513	0.186317	5.4276	0.0410168	7.5195	MAJOR FACILITATOR SUPERFAMILY PROTEIN
cassava4.1_004026M	53.0491	1.4275	3.92429	2.4566	0.0899972	3.6829	0.0358199	5.7902	0.0167259	5.4932	MAJOR FACILITATOR SUPERFAMILY PROTEIN
cassava4.1_028664M	40.0099	0.7682	15.5707	1.9381	0.345434	3.322	0.246213	3.5401	0.0410168	4.9159	MAJOR FACILITATOR SUPERFAMILY PROTEIN
cassava4.1_007285M	19.5519	1.6288	20.8328	0.7931	2.1355	1.9543	6.76761	1.5138	0.0167259	3.7945	MAJOR FACILITATOR SUPERFAMILY PROTEIN
cassava4.1_004147M	68.2617	1.0883	32.7896	1.5904	0.0899972	3.0726	0.0358199	2.9414	0.0410168	3.5333	MAJOR FACILITATOR SUPERFAMILY PROTEIN
cassava4.1_004211M	68.5237	1.031	32.7896	1.3037	0.230393	2.1813	13.2395	1.4227	0	3.5221	MAJOR FACILITATOR SUPERFAMILY PROTEIN
cassava4.1_008484M	12.1076	0.6721	62.6648	1.1434	46.5777	1.1313	4.93401	1.8843	0.028316	2.312	MAJOR FACILITATOR SUPERFAMILY PROTEIN
cassava4.1_034201M	12.1076	1.5988	38.1074	1.4035	1.86329	2.0478	30.5391	1.3075	0.57958	2.1454	MAJOR FACILITATOR SUPERFAMILY PROTEIN
cassava4.1_010593M	3.60003	0.3873	2.44825	0.487	0.0835437	0.5094	0	0.3114	0.207632	0.4785	MAJOR FACILITATOR SUPERFAMILY PROTEIN
cassava4.1_006832M	13.708	0.6675	14.2477	0.6895	2.03624	0.6024	0.607313	0.562	0.0540261	0.4385	MAJOR FACILITATOR SUPERFAMILY PROTEIN
cassava4.1_004125M	67.0562	1.0656	1.64127	0.5597	0.0411813	0.2915	0.502766	0.3461	0.0736752	0.4302	MAJOR FACILITATOR SUPERFAMILY PROTEIN
cassava4.1_003447M	61.5286	0.9704	20.8328	0.7581	2.65326	0.7123	1.74395	0.7186	0	0.4266	MAJOR FACILITATOR SUPERFAMILY PROTEIN
cassava4.1_007688M	9.14621	0.4706	3.12382	0.4019	0.332143	0.3797	0.0854181	0.2631	0.435254	0.4169	MAJOR FACILITATOR SUPERFAMILY PROTEIN
cassava4.1_034174M	2.57584	0.4276	38.1074	0.7792	3.59711	0.6198	0.181913	0.3305	0.116191	0.4109	MAJOR FACILITATOR SUPERFAMILY PROTEIN
cassava4.1_009972M	1.65466	0.4469	2.91885	0.5976	0	0.4361	0.190547	0.4735	0.0540261	0.3777	MAJOR FACILITATOR SUPERFAMILY PROTEIN
cassava4.1_004492M	7.58634	0.3776	34.11	0.7054	2.272	0.5055	0.62544	0.2894	0.198728	0.3717	MAJOR FACILITATOR SUPERFAMILY PROTEIN
cassava4.1_026541M	3.64136	0.4698	1.17304	0.496	0.0578322	0.3857	0	0.2898	0	0.3461	MAJOR FACILITATOR SUPERFAMILY PROTEIN
cassava4.1_028638M	55.1334	0.8948	15.0308	0.5138	0.502145	0.2623	2.06056	0.4457	0.108952	0.313	MAJOR FACILITATOR SUPERFAMILY PROTEIN
cassava4.1_008509M	2.89949	0.3675	3.79377	0.6074	0	0.4295	0	0.304	0.0196238	0.2892	MAJOR FACILITATOR SUPERFAMILY PROTEIN
cassava4.1_004700M	2.56947	0.3335	13.8499	0.5472	0.136846	0.4782	0	0.2248	0.0736752	0.2758	MAJOR FACILITATOR SUPERFAMILY PROTEIN
cassava4.1_026543M	56.3533	0.8775	7.83644	0.4636	0.100436	0.2867	0.0854181	0.3592	0	0.2716	MAJOR FACILITATOR SUPERFAMILY PROTEIN
cassava4.1_006984M	43.9672	0.84	8.47886	0.5109	0.0411813	0.2657	0	0.1254	0.0540261	0.2019	MAJOR FACILITATOR SUPERFAMILY PROTEIN
cassava4.1_004197M	33.5656	0.6117	0	0.2149	0	0.17	0	0.0589	0	0.0759	MAJOR FACILITATOR SUPERFAMILY PROTEIN
cassava4.1_004356M	61.1053	0.8837	1.12507	0.2136	0.0411813	0.1136	0	0.052	0.0196238	0.0675	MAJOR FACILITATOR SUPERFAMILY PROTEIN
cassava4.1_003811M	29.3799	0.7202	4.78752	0.359	0	0.1165	0	0.078	0.032967	0.0431	MAJOR FACILITATOR SUPERFAMILY PROTEIN
cassava4.1_004213M	8.22448	0.5212	0.352707	0.2604	0	0.0387	0	0.0195	0	0.0233	MAJOR FACILITATOR SUPERFAMILY PROTEIN
cassava4.1_031435M	0.750783	0.5	4.37477	0.5249	1.24095	0.6649	1.87705	0.5373	0.198728	0.597	MAJOR FACILITATOR SUPERFAMILY PROTEIN
cassava4.1_034420M	10.5263	1.6983	8.47886	1.72	0.0899972	2.4245	1.16335	1.7978	9.6828	1.3971	MAJOR FACILITATOR SUPERFAMILY PROTEIN
cassava4.1_025260M	35.172	0.7067	2.44825	0.486	0.374655	0.482	0.0527939	0.3132	0.57958	0.5071	MAJOR FACILITATOR SUPERFAMILY PROTEIN
cassava4.1_007055M	16.5896	0.623	2.2519	0.3472	0.694162	0.4093	2.30924	0.4473	1.53724	0.485	MAJOR FACILITATOR SUPERFAMILY PROTEIN
cassava4.1_005999M	4.78447	0.5897	1.80314	0.5591	0.278721	0.5282	0.0720847	0.4878	0.259105	0.5266	MAJOR FACILITATOR SUPERFAMILY PROTEIN
cassava4.1_006169M	11.2226	0.6898	9.27545	0.6335	0.30325	0.593	0.0634714	0.48	0.507845	0.6143	MAJOR FACILITATOR SUPERFAMILY PROTEIN
cassava4.1_004234M	50.6812	0.8359	66.0417	1.1037	49.5291	0.9165	0.0634714	0.4456	31.6994	0.7919	MAJOR FACILITATOR SUPERFAMILY PROTEIN
cassava4.1_004247M	32.7491	0.6593	53.3358	0.8445	10.1395	0.6122	0.286592	0.3343	3.26586	0.4615	MAJOR FACILITATOR SUPERFAMILY PROTEIN
cassava4.1_004093M	26.4831	0.4802	60.7815	1.1522	5.28371	0.5774	0	0.1632	2.04268	0.4279	MAJOR FACILITATOR SUPERFAMILY PROTEIN
cassava4.1_001580M	10.9778	0.6687	9.27545	0.6972	0.136846	0.4607	0.536479	0.535	0.0196238	0.4109	MALECTIN/RECEPTOR-LIKE PROTEIN KINASE FAMILY PROTEIN
cassava4.1_002016M	0.737618	2.4776	13.8499	1.6839	1.86329	1.8027	17.3539	1.3529	1.35524	1.84	MALECTIN/RECEPTOR-LIKE PROTEIN KINASE FAMILY PROTEIN
cassava4.1_006737M	16.9704	0.5519	11.3875	0.4573	0.463829	0.3837	0.0634714	0.303	0.164799	0.3283	MANNOSE-BINDING LECTIN SUPERFAMILY PROTEIN
cassava4.1_030265M	34.3779	0.7748	35.5544	0.7738	2.79947	0.5918	0.159576	0.4332	0.380258	0.516	MANNOSE-BINDING LECTIN SUPERFAMILY PROTEIN
cassava4.1_004025M	0.421224	2.4076	52.6264	1.2066	33.8056	1.203	1.48705	1.6448	0.0410168	2.0836	MAP KINASE 20
cassava4.1_003987M	67.8975	1.0676	21.4577	1.4138	1.5511	1.6556	4.20354	1.656	0.456708	2.0618	MAP KINASE 9
cassava4.1_010246M	7.37142	0.4869	7.24011	0.4896	0.797224	0.459	0.62544	0.4406	2.04268	0.531	MAP KINASE KINASE 2
cassava4.1_006446M	52.2592	0.8686	1.4558	2.7675	0	6.4223	0	5.7165	0	5.9368	MATE EFFLUX FAMILY PROTEIN
cassava4.1_005699M	3.25854	2.434	0.156253	4.0205	0.0293129	5.5122	0	5.7327	0.0410168	3.4532	MATE EFFLUX FAMILY PROTEIN
cassava4.1_024764M	54.4184	0.8737	44.2279	0.8298	0.502145	0.5131	0.684722	0.4766	0.0594052	0.4098	MATE EFFLUX FAMILY PROTEIN
cassava4.1_006571M	3.73998	0.42	6.85058	0.4753	1.36692	0.4347	0.181913	0.3348	0.526238	0.3639	MATE EFFLUX FAMILY PROTEIN
cassava4.1_004782M	21.2239	0.7228	12.5317	0.707	0.144682	0.5435	0	0.3838	0	0.3001	MATE EFFLUX FAMILY PROTEIN
cassava4.1_023374M	1.40557	0.459	3.6451	0.511	0.513823	0.3819	0.0854181	0.2624	0.0540261	0.2958	MATE EFFLUX FAMILY PROTEIN
cassava4.1_005980M	5.43737	0.2601	0.694814	0.3233	0.240576	0.3888	0	0.1873	0.032967	0.2673	MATE EFFLUX FAMILY PROTEIN
cassava4.1_006593M	2.57584	0.2483	0	0.275	0	0.3161	0	0.1574	0	0.2615	MATE EFFLUX FAMILY PROTEIN
cassava4.1_004883M	63.5322	0.9433	1.45046	0.4382	0.100436	0.3995	0	0.3583	0	0.2236	MATE EFFLUX FAMILY PROTEIN
cassava4.1_025777M	12.4764	1.8961	0.388544	0.3648	0	0.173	0	0.1189	0.032967	0.2196	MATE EFFLUX FAMILY PROTEIN
cassava4.1_006447M	10.5263	0.5682	1.12507	0.3889	0.0411813	0.2508	0.0400247	0.1262	0	0.1727	MATE EFFLUX FAMILY PROTEIN
cassava4.1_005109M	21.7703	0.4924	0.516524	0.2878	0.100436	0.2299	0	0.2113	0	0.143	MATE EFFLUX FAMILY PROTEIN
cassava4.1_016266M	0	2.9367	0	2.6538	0.0293129	2.8158	0	5.3469	0.0167259	3.8237	MATERNAL EFFECT EMBRYO ARREST 14
cassava4.1_017408M	12.1076	1.7992	31.2991	1.4073	17.2584	1.3734	0	3.6735	0.18394	2.533	MATERNAL EFFECT EMBRYO ARREST 59
cassava4.1_017664M	0	2.9252	62.6648	0.9695	45.0661	0.9191	20.0803	1.3036	42.7579	0.9267	MATERNAL EFFECT EMBRYO ARREST 59
cassava4.1_030806M	20.0689	0.435	22.5511	0.498	1.13827	0.3287	0.572242	0.2703	0.032967	0.1421	MATRIX METALLOPROTEINASE
cassava4.1_029799M	66.0278	1.1862	40.5111	1.5752	0.837561	2.7982	42.7722	1.2044	3.10619	2.2052	MATRIX METALLOPROTEINASE
cassava4.1_023901M	7.37142	0.3162	7.47248	0.495	0.100436	0.5101	0.164566	0.2968	0.435254	0.4015	MATRIXIN FAMILY PROTEIN
cassava4.1_034068M	16.9704	0.5076	8.14977	0.4751	0.157828	0.3085	0.0527939	0.2695	0	0.1319	MATRIXIN FAMILY PROTEIN
cassava4.1_027040M	14.0158	0.3101	15.5707	0.3486	0.30325	0.2002	0.0854181	0.1395	0.0540261	0.1176	MATRIXIN FAMILY PROTEIN
cassava4.1_028380M	46.1415	0.8263	51.3401	0.825	6.41882	0.652	0.251482	0.478	49.227	0.9659	MATRIXIN FAMILY PROTEIN
cassava4.1_002139M	3.46271	1.9308	3.79377	1.9135	0.0447785	2.5199	0.572242	2.0914	0.0786899	2.1709	MECHANOSENSITIVE CHANNEL OF SMALL CONDUCTANCE-LIKE 10
cassava4.1_001806M	50.6812	1.221	4.10592	0.4961	0	0.2543	0	0.2166	0.0540261	0.1632	MECHANOSENSITIVE CHANNEL OF SMALL CONDUCTANCE-LIKE 10
cassava4.1_022830M	68.5237	1.0536	42.6888	0.8199	8.23333	0.6547	0.926256	0.4961	0.35678	0.4485	MECHANOSENSITIVE CHANNEL OF SMALL CONDUCTANCE-LIKE 4
cassava4.1_005117M	15.2198	1.3689	29.314	1.3051	0.694162	1.6902	0.130096	1.7404	0.0572858	2.039	MECHANOSENSITIVE ION CHANNEL PROTEIN
cassava4.1_001165M	2.5627	1.6356	34.883	1.3604	4.46522	1.4195	0.881375	1.6231	0.0410168	2.0549	MEI2-LIKE PROTEIN 1
cassava4.1_001677M	56.3533	1.2801	43.4876	1.4049	36.6338	1.2874	0.572242	2.1029	0.596925	1.973	MEI2-LIKE PROTEIN 1
cassava4.1_007792M	63.2671	0.9746	50.096	1.2324	2.272	1.7065	0.822122	1.7363	0.472812	2.1339	MELIBIASE FAMILY PROTEIN
cassava4.1_019452M	0.816553	2.4478	20.4301	1.7164	0.204722	2.2157	5.19317	1.6171	0.028316	2.9887	MEMBRANE-ANCHORED UBIQUITIN-FOLD PROTEIN 6 PRECURSOR
cassava4.1_019463M	0.421224	2.2071	5.02804	1.6129	0.97169	1.8774	10.2709	1.3696	0.152155	2.3281	MEMBRANE-ANCHORED UBIQUITIN-FOLD PROTEIN 6 PRECURSOR
cassava4.1_000795M	2.08886	1.7478	9.98492	1.6622	0.513823	1.8463	0.0486218	2.5916	0.0410168	2.4892	MET-10+ LIKE FAMILY PROTEIN / KELCH REPEAT-CONTAINING PROTEIN
cassava4.1_016017M	68.5237	1.0317	59.375	0.9335	8.64132	0.7327	0.502766	0.5302	0.282509	0.467	METACASPASE 1
cassava4.1_024242M	19.5519	0.4607	51.9751	0.849	17.2584	0.6835	1.16335	0.5202	0.402097	0.3348	METACASPASE 1
cassava4.1_030194M	61.9013	1.1545	25.0647	0.7498	1.41184	0.5848	0.0720847	0.3883	0.032967	0.3087	METACASPASE 1
cassava4.1_014761M	60.662	0.9456	21.9569	0.7186	0.450252	0.4765	0.0854181	0.3897	0.032967	0.2623	METACASPASE 1
cassava4.1_032049M	16.2861	0.5929	2.2519	0.4271	0.204722	0.294	0	0.2606	0.0417168	0.2357	METACASPASE 1
cassava4.1_027095M	20.0689	0.6274	46.8699	0.8719	28.0276	0.8186	0.684722	0.6539	0.63353	0.4745	METAL-DEPENDENT PROTEIN HYDROLASE
cassava4.1_021644M	5.77179	0.5195	4.10592	0.4508	1.5511	0.4704	0.926256	0.4289	1.11364	0.4852	METALLO-HYDROLASE/OXIDOREDUCTASE SUPERFAMILY PROTEIN
cassava4.1_020510M	8.80285	0.5907	0.56587	2.8864	0.567421	1.9522	0.78689	2.194	8.7299	1.4955	METALLOTHIONEIN 2A
cassava4.1_020499M	28.7099	1.6723	0.294161	2.5146	0.0812142	2.6416	2.19813	2.1929	3.10619	1.807	METALLOTHIONEIN 2A
cassava4.1_014146M	51.347	0.831	69.2612	1.0654	0.567421	2.0855	0.572242	1.8941	0.0410168	2.4179	METHYL ESTERASE 1
cassava4.1_030787M	28.077	0.7681	8.14977	0.6317	0.0411813	0.386	0.0634714	0.1923	0	0.1954	METHYL ESTERASE 10
cassava4.1_013663M	19.5519	1.3134	8.14977	0.7134	0	0.4759	0	0.4735	6.03909	0.709	METHYL ESTERASE 17
cassava4.1_014304M	53.0491	1.3594	28.0875	1.6059	0.130439	3.0656	0.219827	3.2311	0.0410168	4.7976	METHYL ESTERASE 3
cassava4.1_014330M	16.5896	1.3154	61.3258	1.1337	0.0447785	2.7366	0	3.4726	0.028316	3.8169	METHYL ESTERASE 5
cassava4.1_028293M	68.5237	1.0279	37.4432	0.7795	4.46522	0.5936	0.190547	0.2952	14.9343	0.6934	METHYLENETETRAHYDROFOLATE REDUCTASE FAMILY PROTEIN
cassava4.1_005716M	0.737618	2.2615	32.0268	1.403	0.274895	2.4181	10.2709	1.388	0.207632	2.0164	METHYLTRANSFERASES
cassava4.1_013793M	40.7018	0.8485	2.17973	0.5538	0.0578322	0.455	0	0.3155	0.0196238	0.4611	MICROTUBULE END BINDING PROTEIN EB1A
cassava4.1_013963M	42.3689	0.745	11.8282	0.531	0.694162	0.4391	2.30924	0.445	0.730685	0.4439	MICROTUBULE END BINDING PROTEIN EB1A
cassava4.1_004341M	61.9013	1.2358	9.57266	0.5124	0.100436	0.2624	1.02759	0.368	0.596925	0.4248	MICROTUBULE-ASSOCIATED PROTEIN 65-8
cassava4.1_020102M	12.1076	0.7354	33.5483	0.8504	0.157828	0.5811	0.274225	0.3525	0	0.4539	MINI ZINC FINGER 1
cassava4.1_017521M	60.662	1.3143	0.156253	2.2152	0	3.174	0	4.2803	0	3.862	MITOCHONDRIAL IMPORT INNER MEMBRANE TRANSLOCASE SUBUNIT TIM17/TIM22/TIM23 FAMILY PROTEIN
cassava4.1_012396M	41.5618	0.756	17.4058	1.8213	0.274895	2.9579	0.765	2.6665	0.0410168	3.8304	MITOCHONDRIAL SUBSTRATE CARRIER FAMILY PROTEIN
cassava4.1_011971M	21.2239	1.3717	8.14977	1.4052	0.0447785	1.8457	0.246213	2.0075	0	2.7236	MITOCHONDRIAL SUBSTRATE CARRIER FAMILY PROTEIN
cassava4.1_006957M	55.1334	0.9343	9.57266	0.5562	0.694162	0.543	0.420939	0.4814	0.869747	0.6409	MITOCHONDRIAL SUBSTRATE CARRIER FAMILY PROTEIN
cassava4.1_028477M	11.7809	0.4949	3.92429	0.5868	0.637196	0.609	0.251482	0.476	1.76205	0.6734	MITOCHONDRIAL SUBSTRATE CARRIER FAMILY PROTEIN
cassava4.1_009954M	34.3779	0.7484	36.1662	0.6975	28.0276	0.7273	0.984783	0.4998	3.8746	0.547	MITOGEN-ACTIVATED PROTEIN KINASE 1
cassava4.1_010219M	2.33865	2.1439	4.51201	1.854	1.41184	1.9818	16.7538	1.402	0.152155	2.3411	MITOGEN-ACTIVATED PROTEIN KINASE 3
cassava4.1_010778M	0	5.4248	1.64127	2.575	0.0447785	3.1136	2.19813	2.7634	0	4.42	MITOGEN-ACTIVATED PROTEIN KINASE KINASE KINASE 19
cassava4.1_020998M	0.304414	4.7037	1.4558	2.9123	0.12136	4.0095	9.35465	1.8278	0.0572858	4.2343	MITOGEN-ACTIVATED PROTEIN KINASE KINASE KINASE 19
cassava4.1_032656M	44.738	1.3273	65.0167	0.9796	1.03604	1.6975	45.2623	0.9262	0.0786899	2.1471	MITOTIC-LIKE CYCLIN 3B FROM ARABIDOPSIS
cassava4.1_018238M	53.0491	0.8414	69.2612	1.0812	29.8755	0.7267	4.42454	0.5371	0.435254	0.448	MLP-LIKE PROTEIN 28
cassava4.1_018351M	45.4553	0.7334	69.4701	1.0284	23.5403	0.7018	1.87705	0.4809	0.484461	0.3943	MLP-LIKE PROTEIN 28
cassava4.1_018251M	68.5237	1.015	65.5668	0.9992	10.6121	0.6442	0.881375	0.4677	0.0736752	0.3536	MLP-LIKE PROTEIN 28
cassava4.1_033055M	29.3799	0.6918	0.201827	0.3061	0.230393	0.2607	0	0.2194	0	0.3514	MLP-LIKE PROTEIN 31
cassava4.1_033060M	19.5519	0.2307	0	0.0539	0	0.0052	0	0.0062	0	0.0106	MLP-LIKE PROTEIN 31
cassava4.1_017971M	3.95563	2.9132	6.85058	0.3562	0.0578322	0.1493	0	0.0627	0	0.0401	MLP-LIKE PROTEIN 423
cassava4.1_018015M	47.9009	1.2174	17.9626	1.543	0.726422	2.1262	18.0428	1.3015	1.45036	1.5728	MLP-LIKE PROTEIN 423
cassava4.1_030957M	68.5237	1.0061	54.0461	0.8614	1.5511	0.5436	0.0854181	0.3766	0.0540261	0.1983	MLP-LIKE PROTEIN 43
cassava4.1_014170M	44.738	0.8635	12.8173	1.5053	0.0293129	2.0047	0	2.5574	0.028316	2.3852	MOG1/PSBP/DUF1795-LIKE PHOTOSYSTEM II REACTION CENTER PSBP FAMILY PROTEIN
cassava4.1_012896M	63.5322	0.9866	33.5483	1.2305	0.0634436	1.8653	0.0748678	2.2212	0.028316	1.9886	MOG1/PSBP/DUF1795-LIKE PHOTOSYSTEM II REACTION CENTER PSBP FAMILY PROTEIN
cassava4.1_022495M	31.1203	0.7099	12.127	0.5113	10.1395	0.581	0.765	0.4565	12.4078	0.621	MOLYBDOPTERIN BIOSYNTHESIS CNX1 PROTEIN / MOLYBDENUM COFACTOR BIOSYNTHESIS ENZYME CNX1 (CNX1)
cassava4.1_006812M	14.4373	0.5563	3.6451	0.4405	0.97169	0.4738	0.78689	0.4008	0.730685	0.432	MONOGALACTOSYLDIACYLGLYCEROL SYNTHASE 2
cassava4.1_021533M	42.3689	0.6474	67.8082	1.1784	18.0006	1.8538	1.87705	2.9329	0.751503	3.2803	MULTIDRUG RESISTANCE-ASSOCIATED PROTEIN 1
cassava4.1_000215M	34.3779	1.2939	29.9651	0.7864	0.0578322	0.4629	0	0.3781	0.224636	0.4995	MULTIDRUG RESISTANCE-ASSOCIATED PROTEIN 3
cassava4.1_000205M	47.112	0.8761	42.6888	1.243	0.694162	1.6656	0.397463	1.7309	0.18394	2.1626	MULTIDRUG RESISTANCE-ASSOCIATED PROTEIN 4
cassava4.1_000220M	2.57584	3.0603	0	3.3612	0	4.0218	0	7.3189	0	6.1583	MULTIDRUG RESISTANCE-ASSOCIATED PROTEIN 6
cassava4.1_024671M	0.438209	0.244	63.7908	1.0957	56.9112	1.0676	2.76034	0.6464	4.08999	0.7331	MULTIPROTEIN BRIDGING FACTOR 1C
cassava4.1_032908M	16.2861	0.3431	37.4432	0.6294	7.14096	0.4626	1.40456	0.3083	0.472812	0.2647	MUTT/NUDIX FAMILY PROTEIN
cassava4.1_030636M	12.8627	0.5917	5.22814	0.3997	0	0.1273	0	0.1493	0	0.1333	MYB DOMAIN PROTEIN 103
cassava4.1_030455M	6.91898	0.3455	8.14977	0.4811	0	0.1223	0	0.0829	0	0.0845	MYB DOMAIN PROTEIN 103
cassava4.1_008746M	59.1131	1.1774	12.127	0.5583	0.105914	0.4032	0.0981623	0.2697	0.0196238	0.3257	MYB DOMAIN PROTEIN 106
cassava4.1_008985M	4.24003	0.3118	28.6726	1.8228	3.19246	0.5649	0.822122	0.412	0	0.1834	MYB DOMAIN PROTEIN 111
cassava4.1_028718M	14.8612	1.7015	7.83644	0.4666	6.12697	0.5579	0	0.215	0	0.2966	MYB DOMAIN PROTEIN 12
cassava4.1_022667M	29.3799	1.8681	34.883	0.6937	0.500788	0.4541	1.48705	0.3554	0.0736752	0.3373	MYB DOMAIN PROTEIN 28
cassava4.1_027220M	55.1334	1.2818	69.4701	1.0345	1.13827	0.4479	1.28379	0.3088	0.0540261	0.2864	MYB DOMAIN PROTEIN 28
cassava4.1_031309M	14.8612	1.3975	8.47886	0.5475	0.0578322	0.2842	0	0.2723	0.032967	0.2979	MYB DOMAIN PROTEIN 42
cassava4.1_013527M	63.7459	1.2396	11.3875	0.5961	1.5511	0.5181	0.286592	0.3785	0	0.1472	MYB DOMAIN PROTEIN 42
cassava4.1_023988M	9.69536	0.3777	24.4495	0.5356	0.105914	0.151	0	0.0564	0	0.0574	MYB DOMAIN PROTEIN 42
cassava4.1_031629M	9.14621	0.5361	0.616693	0.2969	0	0.0678	0	0.0475	0	0.0255	MYB DOMAIN PROTEIN 42
cassava4.1_012707M	0	5.9875	0	4.8683	0	3.991	0	9.7819	0	4.65	MYB DOMAIN PROTEIN 43
cassava4.1_025854M	15.915	0.324	40.5111	0.7583	5.55343	0.5986	0.572242	0.3719	0.825913	0.4764	MYB DOMAIN PROTEIN 5
cassava4.1_012643M	15.5715	0.4488	0.694814	0.3896	3.19246	0.6256	0.123425	0.4196	31.6994	0.8458	MYB DOMAIN PROTEIN 5
cassava4.1_022136M	28.077	0.7046	18.506	0.5575	0.0411813	0.1819	0.0400247	0.2203	0.0540261	0.3478	MYB DOMAIN PROTEIN 52
cassava4.1_007328M	11.5244	1.8373	69.4701	1.0105	5.28371	0.6188	0.420939	0.347	1.66257	0.5034	MYB DOMAIN PROTEIN 55
cassava4.1_007846M	35.9315	0.8408	1.07083	0.4503	0	0.2732	0	0.2055	0.0417168	0.2597	MYB DOMAIN PROTEIN 61
cassava4.1_012290M	16.9704	0.4159	0	4.9538	0	10.9992	0	10.2742	0	12.7908	MYB DOMAIN PROTEIN 62
cassava4.1_012335M	22.4117	1.999	0.156253	3.7725	0	7.7687	0	7.3233	0	7.8311	MYB DOMAIN PROTEIN 62
cassava4.1_022192M	40.0099	0.6543	14.2477	2.404	0.797224	3.3186	1.96727	2.9265	0.669494	3.4113	MYB DOMAIN PROTEIN 62
cassava4.1_011897M	37.6293	0.7387	27.3373	0.7462	0.0656986	0.3684	0	0.2471	0	0.1171	MYB DOMAIN PROTEIN 63
cassava4.1_030774M	33.5656	0.6876	0.414848	0.3485	0.0578322	0.2867	0	0.2343	0.0540261	0.3625	MYB DOMAIN PROTEIN 66
cassava4.1_033883M	0.438209	0.3462	66.3445	1.1219	6.77957	0.6863	0.572242	0.3082	0.0540261	0.2683	MYB DOMAIN PROTEIN 66
cassava4.1_016142M	25.1826	0.5774	0.753159	0.3339	0	0.135	0	0.0828	0	0.1391	MYB DOMAIN PROTEIN 66
cassava4.1_022961M	23.7301	0.7752	47.6066	0.8952	18.0006	0.8104	0.0854181	0.376	4.08999	0.7051	MYB DOMAIN PROTEIN 70
cassava4.1_013877M	47.112	0.7513	0.106225	5.6513	0	9.0124	0	8.2625	0	10.6816	MYB DOMAIN PROTEIN 78
cassava4.1_028492M	10.5263	0.6057	9.98492	0.7277	0	0.3163	0	0.2937	0	0.2344	MYB DOMAIN PROTEIN 84
cassava4.1_033233M	28.077	1.6647	58.8234	1.1958	0.345434	0.399	12.2246	0.7437	0	0.3101	MYB DOMAIN PROTEIN 86
cassava4.1_025187M	25.1826	1.9653	5.02804	2.6315	0.0293129	7.2501	0.0358199	7.5456	0.028316	8.6786	MYB-LIKE 102
cassava4.1_022996M	25.1826	0.4003	36.1662	1.6423	3.41032	2.442	0.926256	2.8509	0.282509	3.7156	MYB-LIKE 102
cassava4.1_023877M	45.4553	0.7909	39.719	0.7038	1.24095	0.3868	0.274225	0.2887	0.187358	0.28	MYB-LIKE HTH TRANSCRIPTIONAL REGULATOR FAMILY PROTEIN
cassava4.1_009038M	0.421224	2.7874	0.156253	1.8888	0.0899972	2.7	0	2.6019	0	3.3344	MYB-LIKE TRANSCRIPTION FACTOR FAMILY PROTEIN
cassava4.1_014027M	7.64254	0.4369	1.79173	0.5325	0.0411813	0.3814	0	0.1881	0	0.2078	MYB-LIKE TRANSCRIPTION FACTOR FAMILY PROTEIN
cassava4.1_013973M	12.1076	0.6013	5.35304	0.6329	0.332143	0.5985	0.0527939	0.4501	0.12248	0.608	MYB-LIKE TRANSCRIPTION FACTOR FAMILY PROTEIN
cassava4.1_009145M	0.767484	3.3266	34.11	1.5994	36.6338	1.2773	0.62544	2.2173	0.0572858	2.8424	MYOSIN HEAVY CHAIN-RELATED
cassava4.1_030403M	0.369646	5.2958	5.35304	3.2715	1.35824	2.4438	7.02976	2.0761	0.484461	3.2333	MYOSIN HEAVY CHAIN-RELATED PROTEIN
cassava4.1_016197M	49.3765	0.8607	3.46997	0.4371	0.0411813	0.2213	8.48494	0.6682	0.0540261	0.2851	MYZUS PERSICAE-INDUCED LIPASE 1
cassava4.1_032633M	20.0689	0.6879	0.960418	0.4769	0.0411813	0.2899	0.0527939	0.2581	0	0.1758	NAC (NO APICAL MERISTEM) DOMAIN TRANSCRIPTIONAL REGULATOR SUPERFAMILY PROTEIN
cassava4.1_010976M	15.2198	0.4143	0.352707	0.4007	0.0411813	0.3339	0	0.3008	0.0196238	0.2916	NAC DOMAIN CONTAINING PROTEIN 2
cassava4.1_022751M	25.8745	0.6522	26.7732	0.6636	0.726422	0.388	0.78689	0.3793	0.484461	0.2827	NAC DOMAIN CONTAINING PROTEIN 2
cassava4.1_010885M	61.5286	1.1969	9.57266	0.5762	0	0.2507	0	0.1801	0	0.1723	NAC DOMAIN CONTAINING PROTEIN 12
cassava4.1_015927M	8.80285	1.6384	1.17304	2.3826	0.0899972	2.619	0.0589133	5.723	0	3.4749	NAC DOMAIN CONTAINING PROTEIN 36
cassava4.1_012939M	53.0491	1.2505	1.64127	2.0005	0.144682	2.2937	25.1503	0.8098	20.6914	1.2818	NAC DOMAIN CONTAINING PROTEIN 36
cassava4.1_028980M	39.2365	0.7905	31.2991	0.6744	4.10525	0.6369	1.5453	0.4105	0.730685	0.4645	NAC DOMAIN CONTAINING PROTEIN 41
cassava4.1_010010M	68.5237	1.0039	4.17253	5.8803	0.274895	9.2415	0.397463	10.2653	0.0656621	14.5095	NAC DOMAIN CONTAINING PROTEIN 47
cassava4.1_010191M	53.662	0.8159	0.938069	4.8048	0.0293129	8.9057	0.0358199	8.5376	0	11.1812	NAC DOMAIN CONTAINING PROTEIN 47
cassava4.1_011537M	12.4764	0.521	14.58	0.7418	0.513823	0.5647	0.115531	0.4524	0.0196238	0.3748	NAC DOMAIN CONTAINING PROTEIN 50
cassava4.1_032739M	43.2115	0.7713	3.43799	0.4925	0	0.2734	0.190547	0.427	0.0540261	0.3751	NAC DOMAIN CONTAINING PROTEIN 73
cassava4.1_022415M	53.0491	0.8366	0.616693	0.3467	0	0.2521	0	0.2631	0	0.1547	NAC DOMAIN CONTAINING PROTEIN 73
cassava4.1_030482M	68.5237	1.112	7.83644	2.9757	0.463829	4.0079	0.41397	5.1823	0.0410168	7.1098	NAC DOMAIN CONTAINING PROTEIN 74
cassava4.1_010869M	55.1334	1.4251	0.106225	4.1955	0	6.3766	0	9.5511	0	7.3091	NAC DOMAIN CONTAINING PROTEIN 80
cassava4.1_021360M	11.2226	0.5964	32.7896	0.8138	0.282697	0.561	0.926256	0.5524	0.0196238	0.326	NAC DOMAIN CONTAINING PROTEIN 83
cassava4.1_031849M	54.4184	1.1824	6.85058	1.4991	54.481	0.9528	0.164566	0.4912	0.484461	0.3179	NAC DOMAIN CONTAINING PROTEIN 83
cassava4.1_023870M	0.507357	0.303	12.5317	0.445	0.525058	0.3857	1.5453	0.4885	0.198728	0.3799	NAC TRANSCRIPTION FACTOR-LIKE 9
cassava4.1_028212M	0.346653	0.1518	0.694814	0.4532	0	0.2519	0	0.146	0	0.166	NAC TRANSCRIPTION FACTOR-LIKE 9
cassava4.1_013089M	34.3779	1.6763	0	11.7811	0	25.0392	0	34.1798	0	46.3276	NAD(P)-BINDING ROSSMANN-FOLD SUPERFAMILY PROTEIN
cassava4.1_026795M	29.3799	1.5361	13.8499	1.6862	2.1355	1.9735	0.397463	2.9238	0.0855427	3.1363	NAD(P)-BINDING ROSSMANN-FOLD SUPERFAMILY PROTEIN
cassava4.1_030286M	11.5244	1.9041	9.27545	2.1024	0.463829	2.763	4.64202	1.897	0.57958	2.4903	NAD(P)-BINDING ROSSMANN-FOLD SUPERFAMILY PROTEIN
cassava4.1_015059M	66.0278	1.1282	7.24011	1.5512	0.155984	1.9515	0.0358199	2.5642	0.0410168	2.2529	NAD(P)-BINDING ROSSMANN-FOLD SUPERFAMILY PROTEIN
cassava4.1_014649M	67.8975	1.0998	65.3377	1.1533	19.4327	1.546	6.36843	1.8422	0.976725	2.1694	NAD(P)-BINDING ROSSMANN-FOLD SUPERFAMILY PROTEIN
cassava4.1_013798M	26.4831	1.3477	3.43799	1.7441	0.193905	2.0868	0.0748678	2.388	0.118441	2.0275	NAD(P)-BINDING ROSSMANN-FOLD SUPERFAMILY PROTEIN
cassava4.1_023634M	43.9672	0.8424	63.478	0.9615	53.3973	0.9405	4.42454	0.648	0.456708	0.4945	NAD(P)-BINDING ROSSMANN-FOLD SUPERFAMILY PROTEIN
cassava4.1_013447M	14.4373	0.6241	17.9626	0.6616	1.09331	0.5276	0.0854181	0.3299	0.18394	0.4428	NAD(P)-BINDING ROSSMANN-FOLD SUPERFAMILY PROTEIN
cassava4.1_031500M	12.8627	0.5495	10.922	0.6145	0.536218	0.4884	0.0854181	0.316	0.131271	0.4262	NAD(P)-BINDING ROSSMANN-FOLD SUPERFAMILY PROTEIN
cassava4.1_011994M	49.3765	0.8991	26.7732	0.8049	0.105914	0.5307	4.20354	0.6627	0.0540261	0.4201	NAD(P)-BINDING ROSSMANN-FOLD SUPERFAMILY PROTEIN
cassava4.1_022007M	47.112	1.2974	23.732	0.7686	3.19246	0.5556	2.76034	0.6642	0.032967	0.397	NAD(P)-BINDING ROSSMANN-FOLD SUPERFAMILY PROTEIN
cassava4.1_011840M	67.4453	1.0989	30.6534	0.7337	3.41032	0.5275	6.76761	0.5258	0.0736752	0.3709	NAD(P)-BINDING ROSSMANN-FOLD SUPERFAMILY PROTEIN
cassava4.1_013847M	24.4522	0.7045	1.07083	0.3876	0.100436	0.4265	0	0.3184	0.0540261	0.3595	NAD(P)-BINDING ROSSMANN-FOLD SUPERFAMILY PROTEIN
cassava4.1_013804M	38.4562	0.8597	0.352707	0.4326	0.0578322	0.3914	0.0400247	0.3795	0	0.3444	NAD(P)-BINDING ROSSMANN-FOLD SUPERFAMILY PROTEIN
cassava4.1_009457M	61.9013	0.9665	6.85058	0.4727	0.105914	0.3933	0.132519	0.407	0.0594052	0.3339	NAD(P)-BINDING ROSSMANN-FOLD SUPERFAMILY PROTEIN
cassava4.1_013495M	50.6812	1.5354	48.2993	0.7626	15.172	0.6284	0.274225	0.2623	0.472812	0.3106	NAD(P)-BINDING ROSSMANN-FOLD SUPERFAMILY PROTEIN
cassava4.1_011143M	6.91898	0.2727	2.2519	0.3892	1.24095	0.4131	4.42454	0.4888	0.0855427	0.3025	NAD(P)-BINDING ROSSMANN-FOLD SUPERFAMILY PROTEIN
cassava4.1_014175M	37.6293	0.7195	0.30274	0.4142	0	0.2631	0	0.2989	0	0.2945	NAD(P)-BINDING ROSSMANN-FOLD SUPERFAMILY PROTEIN
cassava4.1_016650M	37.6293	0.7964	10.922	0.5243	0.0656986	0.3149	0	0.1918	0.0196238	0.2358	NAD(P)-BINDING ROSSMANN-FOLD SUPERFAMILY PROTEIN
cassava4.1_010997M	12.1076	0.4941	1.25875	0.3256	0.12136	0.2704	0.420939	0.3389	0.0196238	0.2281	NAD(P)-BINDING ROSSMANN-FOLD SUPERFAMILY PROTEIN
cassava4.1_013608M	3.73998	0.5432	7.24011	0.4664	0.0411813	0.3136	0	0.1352	0.032967	0.132	NAD(P)-BINDING ROSSMANN-FOLD SUPERFAMILY PROTEIN
cassava4.1_013517M	19.0681	0.6612	3.22724	0.4548	0.0411813	0.2232	0.0400247	0.2814	0	0.1287	NAD(P)-BINDING ROSSMANN-FOLD SUPERFAMILY PROTEIN
cassava4.1_010209M	9.69536	0.4821	0.388544	0.4075	0.797224	0.5501	0.475006	0.5213	1.11364	0.5832	NAD(P)-BINDING ROSSMANN-FOLD SUPERFAMILY PROTEIN
cassava4.1_010953M	13.708	0.3864	2.44825	0.3195	0.513823	0.3483	0.0981623	0.238	1.22003	0.4425	NAD(P)-BINDING ROSSMANN-FOLD SUPERFAMILY PROTEIN
cassava4.1_030699M	17.3194	0.5584	20.8328	0.5626	7.47722	0.5498	0.62544	0.4422	4.08999	0.4898	NAD(P)-BINDING ROSSMANN-FOLD SUPERFAMILY PROTEIN
cassava4.1_011047M	68.5237	1.0548	49.0171	1.339	56.9112	1.1438	0.502766	0.3403	9.6828	0.6141	NAD(P)-BINDING ROSSMANN-FOLD SUPERFAMILY PROTEIN
cassava4.1_012689M	14.4373	0.5817	4.17253	0.4246	26.0697	0.7593	0	0.1436	1.2732	0.4843	NAD(P)-BINDING ROSSMANN-FOLD SUPERFAMILY PROTEIN
cassava4.1_018366M	46.1415	1.3181	57.0215	1.2804	1.74376	1.9719	3.3935	2.2265	0.472812	2.2996	NAD(P)H:PLASTOQUINONE DEHYDROGENASE COMPLEX SUBUNIT O
cassava4.1_017909M	67.2676	1.088	27.3373	1.3121	0.694162	1.7955	1.87705	2.0863	0.0786899	2.2093	NAD(P)H:PLASTOQUINONE DEHYDROGENASE COMPLEX SUBUNIT O
cassava4.1_011923M	52.2592	0.8206	4.37477	2.7702	0.0812142	4.073	0.123425	4.1936	0	7.1657	NAD(P)-LINKED OXIDOREDUCTASE SUPERFAMILY PROTEIN
cassava4.1_010159M	68.5237	1.0266	55.2276	1.2452	6.12697	1.6723	3.78442	1.7764	0.776963	2.2335	NAD(P)-LINKED OXIDOREDUCTASE SUPERFAMILY PROTEIN
cassava4.1_013237M	8.80285	0.5686	17.9626	0.6446	1.35824	0.559	0.398202	0.4627	0.152155	0.4351	NAD(P)-LINKED OXIDOREDUCTASE SUPERFAMILY PROTEIN
cassava4.1_016642M	56.3533	0.8992	40.5111	0.7704	24.3493	0.7534	0.536479	0.3833	0.402097	0.4088	NAD(P)-LINKED OXIDOREDUCTASE SUPERFAMILY PROTEIN
cassava4.1_010707M	5.08425	0.2137	1.07083	0.3044	0.501655	0.3917	0.0634714	0.2391	0.0855427	0.3055	NAD(P)-LINKED OXIDOREDUCTASE SUPERFAMILY PROTEIN
cassava4.1_023958M	0.438209	0.4006	3.52968	1.5788	11.1869	1.3414	23.0404	0.8417	51.5355	0.9914	NADH-UBIQUINONE OXIDOREDUCTASE-RELATED
cassava4.1_016672M	23.7301	0.7839	37.4432	0.8139	4.10525	0.7361	0.0634714	0.4376	0.12248	0.5095	NADPH:QUINONE OXIDOREDUCTASE
cassava4.1_025227M	2.26408	2.6855	17.4058	1.6737	15.7708	1.4798	4.93401	1.6507	0.207632	2.1375	NB-ARC DOMAIN-CONTAINING DISEASE RESISTANCE PROTEIN
cassava4.1_025499M	2.38445	1.8511	8.83641	1.6889	0.0293129	2.0216	0.0936946	2.0639	0	2.0614	NB-ARC DOMAIN-CONTAINING DISEASE RESISTANCE PROTEIN
cassava4.1_013941M	59.1131	0.9162	23.1404	1.3441	5.02375	1.3583	5.7757	1.3161	0	2.04	NB-ARC DOMAIN-CONTAINING DISEASE RESISTANCE PROTEIN
cassava4.1_014551M	40.7018	0.6104	58.8234	1.2073	0.155984	2.473	1.02759	2.1119	0.0410168	2.9248	NC DOMAIN-CONTAINING PROTEIN-RELATED
cassava4.1_032863M	21.7703	0.5573	1.12507	0.1841	0	0.0975	0	0.2821	0	0.116	NC DOMAIN-CONTAINING PROTEIN-RELATED
cassava4.1_021198M	68.5237	1.0473	1.17304	0.4537	0	0.2018	0	0.1391	0	0.0729	NC DOMAIN-CONTAINING PROTEIN-RELATED
cassava4.1_016248M	20.6038	0.6303	1.30358	0.4794	0.193905	0.4551	0.0400247	0.2914	0.152155	0.434	NDR1/HIN1-LIKE 1
cassava4.1_030562M	47.112	1.2322	10.922	1.4181	0.193905	1.5954	0.0486218	1.9715	0	2.2318	NDR1/HIN1-LIKE 8
cassava4.1_002110M	4.78447	0.507	2.85318	0.5165	0.136846	0.481	0.765	0.4925	0.0540261	0.4261	NEUTRAL/ALKALINE NON-LYSOSOMAL CERAMIDASE
cassava4.1_032765M	28.7099	1.413	8.14977	1.7194	0.0899972	2.5123	0.881375	2.0696	0.18394	2.1662	NHL DOMAIN-CONTAINING PROTEIN
cassava4.1_006100M	47.9009	0.8586	2.44825	0.465	0.567421	0.4552	0	0.2279	0	0.3238	NHL DOMAIN-CONTAINING PROTEIN
cassava4.1_011913M	53.662	0.8153	1.04329	5.1774	0.0447785	8.428	0.0936946	7.1836	0.028316	9.5784	NICOTIANAMINE SYNTHASE 3
cassava4.1_014904M	16.2861	0.6093	5.72033	0.5762	0.105914	0.4514	0.0400247	0.4504	0.080075	0.5417	NICOTINAMIDASE 1
cassava4.1_014946M	45.4553	0.8544	1.95131	0.4874	0.567421	0.5234	0.475006	0.4915	2.42652	0.6494	NICOTINAMIDASE 1
cassava4.1_016399M	7.58634	0.611	14.2477	0.7201	2.1355	0.6939	0.0634714	0.479	0.131271	0.5274	NICOTINAMIDASE 2
cassava4.1_019789M	14.8612	1.4954	34.11	0.7824	1.21011	1.6629	47.8904	1.0587	0.0410168	2.7576	NIM1-INTERACTING 2
cassava4.1_000922M	1.30356	1.9617	2.5656	1.9608	0.155984	1.9504	0.123425	2.2264	0	2.9115	NIN LIKE PROTEIN 7
cassava4.1_026283M	60.662	1.2224	0	4.2433	0.694162	2.7032	0	12.6203	4.08999	1.9801	NINE-CIS-EPOXYCAROTENOID DIOXYGENASE 3
cassava4.1_003867M	61.9013	1.2324	54.0461	0.8327	4.10525	0.5499	0.164566	0.2983	2.30442	0.4859	NINE-CIS-EPOXYCAROTENOID DIOXYGENASE 4
cassava4.1_004551M	2.76558	0.5355	0.30274	0.3727	0	0.2073	0	0.1483	0.0196238	0.1052	NITRATE EXCRETION TRANSPORTER1
cassava4.1_007225M	62.7901	0.9521	19.1058	0.6018	0	0.1906	0.181913	0.1814	0	0.0736	NITRATE REDUCTASE 1
cassava4.1_031400M	40.7018	0.7209	8.47886	0.4075	0	0.1084	0.0981623	0.115	0.0196238	0.0335	NITRATE REDUCTASE 1
cassava4.1_016435M	8.80285	0.4946	3.46997	0.5048	0	0.2683	0	0.141	0	0.1191	NITRATE TRANSMEMBRANE TRANSPORTERS
cassava4.1_004034M	6.05557	2.0162	25.0647	0.608	0.0578322	0.2634	0	0.0366	0	0.0408	NITRATE TRANSPORTER 1.5
cassava4.1_004044M	29.3799	1.8351	0.667459	3.5048	0.0293129	5.3616	0	7.8601	0.0167259	7.9173	NITRATE TRANSPORTER 1.7
cassava4.1_004524M	11.5244	0.3966	2.91885	0.4739	0.100436	0.3348	0.0400247	0.2052	0.402097	0.3135	NITRATE TRANSPORTER 1:2
cassava4.1_021575M	16.9704	0.591	3.12382	0.4325	0.0656986	0.2368	0	0.0848	0	0.1466	NITRATE TRANSPORTER2.5
cassava4.1_003338M	2.36363	0.5193	27.3373	0.7615	0.97169	0.6829	0.0981623	0.3888	0	0.3437	NITROREDUCTASE FAMILY PROTEIN
cassava4.1_010716M	0.737618	2.6279	23.1404	1.6762	38.3383	1.257	42.1809	1.1321	0.63353	2.1535	N-MYC DOWNREGULATED-LIKE 1
cassava4.1_011427M	42.3689	0.8216	4.51201	0.4462	0	0.1839	4.42454	0.6074	0.032967	0.2798	N-MYC DOWNREGULATED-LIKE 1
cassava4.1_013175M	47.9009	0.8513	4.17253	0.5698	0.30325	0.4978	1.082	0.5169	0.402097	0.5162	N-MYC DOWNREGULATED-LIKE 1
cassava4.1_010943M	35.172	1.4955	16.2017	0.6008	0	0.2063	45.7508	0.935	3.26586	0.6191	N-MYC DOWNREGULATED-LIKE 2
cassava4.1_002610M	15.2198	0.6289	5.72033	0.6845	1.5511	0.6942	0.0854181	0.3618	0.369357	0.5718	NO POLLEN GERMINATION RELATED 1
cassava4.1_033092M	19.0681	0.7585	11.3875	0.6587	0.536218	0.6068	0.0634714	0.4141	0.0540261	0.4107	NOD26-LIKE INTRINSIC PROTEIN 5;1
cassava4.1_027276M	31.1203	0.6516	7.47248	0.609	0.193905	0.483	0.123425	0.3833	0.0656621	0.3647	NOD26-LIKE INTRINSIC PROTEIN 6;1
cassava4.1_009434M	0.737618	2.6705	0	14.0773	0	9.9428	0	5.5826	0	6.3786	NODULIN MTN21 /EAMA-LIKE TRANSPORTER FAMILY PROTEIN
cassava4.1_030591M	5.08425	0.6337	57.5737	0.9408	0.97169	1.7098	1.63551	1.8388	0	2.8248	NODULIN MTN21 /EAMA-LIKE TRANSPORTER FAMILY PROTEIN
cassava4.1_029342M	10.0371	0.5618	50.096	1.1742	1.09331	1.6281	0.822122	2.202	0	2.7668	NODULIN MTN21 /EAMA-LIKE TRANSPORTER FAMILY PROTEIN
cassava4.1_010172M	4.24003	0.2699	64.1935	1.1228	0.837561	1.5542	0.178539	1.9385	0.0167259	2.6661	NODULIN MTN21 /EAMA-LIKE TRANSPORTER FAMILY PROTEIN
cassava4.1_015151M	1.45661	0.3379	68.6123	1.0458	7.14096	0.6883	0.984783	0.4267	0.730685	0.4952	NODULIN MTN21 /EAMA-LIKE TRANSPORTER FAMILY PROTEIN
cassava4.1_010886M	62.3376	0.9663	18.506	0.7116	8.64132	0.7257	0.470417	0.4867	0.0594052	0.4123	NODULIN MTN21 /EAMA-LIKE TRANSPORTER FAMILY PROTEIN
cassava4.1_010568M	19.0681	0.5356	5.98248	0.5394	0.463829	0.4922	0.0634714	0.363	0.032967	0.3743	NODULIN MTN21 /EAMA-LIKE TRANSPORTER FAMILY PROTEIN
cassava4.1_008977M	13.0727	0.6214	4.17253	0.5629	0.450252	0.4696	0	0.3447	0.032967	0.3012	NODULIN MTN21 /EAMA-LIKE TRANSPORTER FAMILY PROTEIN
cassava4.1_016786M	10.0371	0.3848	1.12507	0.4341	0.513823	0.4211	0.181913	0.2917	0	0.2985	NODULIN MTN21 /EAMA-LIKE TRANSPORTER FAMILY PROTEIN
cassava4.1_010365M	4.78447	0.5204	0.108444	0.4282	0.0411813	0.348	0.0527939	0.2349	0.0417168	0.2494	NODULIN MTN21 /EAMA-LIKE TRANSPORTER FAMILY PROTEIN
cassava4.1_028823M	49.3765	0.8119	64.1935	0.9545	0.463829	0.3817	0.78689	0.3455	0.250913	0.2025	NODULIN MTN21 /EAMA-LIKE TRANSPORTER FAMILY PROTEIN
cassava4.1_011137M	1.35422	0.5409	0.352707	0.394	0.204722	0.4343	0	0.2689	0	0.1921	NODULIN MTN21 /EAMA-LIKE TRANSPORTER FAMILY PROTEIN
cassava4.1_010541M	53.0491	0.9109	1.79173	0.4341	0	0.2829	0	0.1867	0	0.1771	NODULIN MTN21 /EAMA-LIKE TRANSPORTER FAMILY PROTEIN
cassava4.1_026665M	19.0681	0.251	54.6887	0.861	1.09331	0.4048	0	0.1302	0.0540261	0.1724	NODULIN MTN21 /EAMA-LIKE TRANSPORTER FAMILY PROTEIN
cassava4.1_010274M	22.9452	0.4739	13.8499	0.4474	0.726422	0.3368	0.159576	0.1894	0.032967	0.1571	NODULIN MTN21 /EAMA-LIKE TRANSPORTER FAMILY PROTEIN
cassava4.1_014395M	60.1564	1.2158	7.47248	0.3787	0	0.1172	0	0.0424	0	0.0644	NODULIN MTN21 /EAMA-LIKE TRANSPORTER FAMILY PROTEIN
cassava4.1_023295M	0.346653	0.3146	0.201827	0.3363	0	0.1807	0	0.0731	0	0.0571	NODULIN MTN21 /EAMA-LIKE TRANSPORTER FAMILY PROTEIN
cassava4.1_030485M	59.5936	0.8569	12.127	0.2478	0.0656986	0.0961	0.0854181	0.0899	0.032967	0.046	NODULIN MTN21 /EAMA-LIKE TRANSPORTER FAMILY PROTEIN
cassava4.1_008814M	35.9315	1.7895	67.0193	1.2067	2.65326	0.3426	0	0.0267	0.0594052	0.0438	NODULIN MTN21 /EAMA-LIKE TRANSPORTER FAMILY PROTEIN
cassava4.1_023431M	14.8612	0.2227	0	0.1141	0	0.0769	0	0.055	0	0.0425	NODULIN MTN21 /EAMA-LIKE TRANSPORTER FAMILY PROTEIN
cassava4.1_028864M	15.915	0.6595	3.79377	0.5301	5.28371	0.6527	0.190547	0.4409	1.22003	0.557	NODULIN MTN21 /EAMA-LIKE TRANSPORTER FAMILY PROTEIN
cassava4.1_030719M	2.57584	2.6441	32.7896	1.601	8.23333	1.7696	53.4476	1.021	0.0572858	3.5102	NODULIN MTN3 FAMILY PROTEIN
cassava4.1_014638M	2.38445	2.2624	0.156253	2.5412	0	3.451	0	3.3718	0	3.4607	NODULIN MTN3 FAMILY PROTEIN
cassava4.1_014650M	49.3765	0.8487	7.24011	1.9985	0.282697	2.9869	0.18569	3.0622	0.118441	3.2301	NODULIN MTN3 FAMILY PROTEIN
cassava4.1_015143M	16.5896	0.6696	53.3358	0.9004	26.995	0.8015	0.470417	0.3963	0.507845	0.4098	NODULIN MTN3 FAMILY PROTEIN
cassava4.1_028141M	57.418	0.8809	1.45046	0.3445	0.183342	0.2774	3.97751	0.5341	0.187358	0.3401	NODULIN MTN3 FAMILY PROTEIN
cassava4.1_022559M	68.3874	1.2799	66.8642	1.2588	3.19246	0.3036	0.398202	0.1471	0.825913	0.1481	NODULIN MTN3 FAMILY PROTEIN
cassava4.1_032999M	9.69536	0.5161	1.79173	0.2146	0	0.0944	0	0.0574	0	0.0721	NODULIN MTN3 FAMILY PROTEIN
cassava4.1_005071M	3.60003	0.51	1.17304	0.4464	0.374655	0.4257	0.274225	0.2935	0.18394	0.326	NODULIN-LIKE / MAJOR FACILITATOR SUPERFAMILY PROTEIN
cassava4.1_005256M	11.7809	0.6746	9.98492	0.5609	2.98782	0.5632	0.926256	0.4082	1.53724	0.534	NON-SPECIFIC PHOSPHOLIPASE C1
cassava4.1_005538M	24.4522	0.761	7.83644	0.602	0.157828	0.4777	0.881375	0.527	0.0540261	0.3159	NON-SPECIFIC PHOSPHOLIPASE C2
cassava4.1_027396M	66.3974	1.2095	57.5737	0.9001	0.501655	0.576	5.47536	0.5744	0.0540261	0.3516	NRAMP METAL ION TRANSPORTER 6
cassava4.1_004792M	51.347	0.9028	46.8699	0.8215	0	0.2905	0	0.1042	0	0.1296	NRAMP METAL ION TRANSPORTER 6
cassava4.1_003664M	0.737618	2.8335	59.375	0.9509	48.0656	0.916	35.7328	0.8839	50.8659	1.0438	NSP-INTERACTING KINASE 1
cassava4.1_003718M	66.7078	1.0756	9.27545	0.7137	0.0578322	0.4748	0.0854181	0.5158	0.0540261	0.437	NSP-INTERACTING KINASE 2
cassava4.1_003688M	63.5322	0.9804	21.9569	0.7289	0.637196	0.5037	0.365968	0.4784	0.0540261	0.3888	NSP-INTERACTING KINASE 2
cassava4.1_011879M	56.8848	0.9368	25.0647	0.7824	0.726422	0.6675	0.0854181	0.515	0.032967	0.4998	N-TERMINAL NUCLEOPHILE AMINOHYDROLASES (NTN HYDROLASES) SUPERFAMILY PROTEIN
cassava4.1_010588M	0.776256	0.4771	0.201827	0.4486	0.0578322	0.5008	0	0.4258	0.0540261	0.4819	N-TERMINAL NUCLEOPHILE AMINOHYDROLASES (NTN HYDROLASES) SUPERFAMILY PROTEIN
cassava4.1_004016M	0.369646	2.0652	5.72033	1.621	1.5511	1.5473	2.19813	1.4692	2.42652	1.3429	NUCLEAR PROTEIN X1
cassava4.1_003691M	0.683495	2.0183	5.02804	1.6469	6.77957	1.4691	13.2395	1.3154	3.26586	1.4072	NUCLEAR PROTEIN X1
cassava4.1_002083M	5.43737	1.6845	12.8173	1.4322	1.24095	1.5795	0.178539	2.0074	2.56934	1.4056	NUCLEAR PROTEIN X1
cassava4.1_017382M	40.0099	0.8111	44.2279	0.8395	23.5403	0.7775	0.115531	0.3562	0.402097	0.4839	NUCLEAR TRANSPORT FACTOR 2 (NTF2) FAMILY PROTEIN
cassava4.1_025498M	46.1415	0.8395	45.6279	0.8228	31.6817	0.8154	13.2395	0.6996	0.484461	0.4423	NUCLEAR TRANSPORT FACTOR 2 (NTF2) FAMILY PROTEIN
cassava4.1_016806M	16.2861	0.6285	14.58	0.5521	1.35824	0.5021	0.607313	0.4776	1.35524	0.5654	NUCLEAR TRANSPORT FACTOR 2 (NTF2) FAMILY PROTEIN
cassava4.1_001883M	20.6038	1.4411	27.3373	0.7702	1.21011	0.5959	0.398202	0.4845	2.56934	0.612	NUCLEOLAR PROTEIN GAR2-RELATED
cassava4.1_024400M	52.2592	1.2282	23.1404	1.4944	1.03604	2.0333	1.87705	1.9444	0.274114	2.1496	NUCLEOSIDE DIPHOSPHATE KINASE 2
cassava4.1_009241M	17.3194	0.7049	2.17973	0.4687	0.0578322	0.3703	0	0.3653	0	0.358	NUCLEOSIDE TRANSPORTER FAMILY PROTEIN
cassava4.1_027399M	50.0308	0.8795	41.2348	0.8057	1.86329	0.5796	0.0634714	0.3009	0.0540261	0.2821	NUCLEOTIDE/SUGAR TRANSPORTER FAMILY PROTEIN
cassava4.1_011279M	20.6038	0.6344	0.201827	0.2515	0	0.141	0	0.2537	0	0.125	NUCLEOTIDE/SUGAR TRANSPORTER FAMILY PROTEIN
cassava4.1_011105M	13.389	0.5854	0	0.2403	0	0.1361	0	0.2143	0	0.1209	NUCLEOTIDE/SUGAR TRANSPORTER FAMILY PROTEIN
cassava4.1_028482M	43.9672	1.3199	21.4577	1.5076	1.36692	1.8612	0.926256	2.0739	0.118441	2.3243	NUCLEOTIDE-DIPHOSPHO-SUGAR TRANSFERASES SUPERFAMILY PROTEIN
cassava4.1_010773M	1.6267	0.5028	5.35304	0.5921	0.97169	0.6026	0.0634714	0.4048	0.250913	0.4849	NUCLEOTIDE-DIPHOSPHO-SUGAR TRANSFERASES SUPERFAMILY PROTEIN
cassava4.1_005319M	16.9704	1.3948	14.2477	0.7686	13.7579	0.7117	0	0.495	0.63353	0.4629	NUCLEOTIDE-DIPHOSPHO-SUGAR TRANSFERASES SUPERFAMILY PROTEIN
cassava4.1_012021M	1.09112	0.3819	2.5656	0.4654	0.797224	0.4972	0.181913	0.3271	0.131271	0.3426	NUCLEOTIDE-DIPHOSPHO-SUGAR TRANSFERASES SUPERFAMILY PROTEIN
cassava4.1_012815M	55.7721	1.2027	16.2017	0.6932	0.502145	0.455	0.536479	0.39	0	0.2991	NUCLEOTIDE-DIPHOSPHO-SUGAR TRANSFERASES SUPERFAMILY PROTEIN
cassava4.1_029083M	23.7301	0.6881	0.694814	0.3307	0.0411813	0.2097	0	0.2977	0	0.2066	NUCLEOTIDE-DIPHOSPHO-SUGAR TRANSFERASES SUPERFAMILY PROTEIN
cassava4.1_030032M	31.8376	0.7936	0.352707	0.4645	0	0.3712	0	0.3364	0.484461	0.547	NUCLEOTIDE-DIPHOSPHO-SUGAR TRANSFERASES SUPERFAMILY PROTEIN
cassava4.1_010677M	63.5322	1.1856	6.85058	0.4853	0.0656986	0.3098	6.76761	0.6069	2.04268	0.512	NUCLEOTIDE-DIPHOSPHO-SUGAR TRANSFERASES SUPERFAMILY PROTEIN
cassava4.1_006028M	17.3194	0.5562	17.9626	0.5966	2.65326	0.5259	0.984783	0.4062	1.2732	0.4453	NUCLEOTIDE-DIPHOSPHO-SUGAR TRANSFERASES SUPERFAMILY PROTEIN
cassava4.1_012622M	11.7809	0.6485	8.47886	0.5777	0.726422	0.5408	0.132519	0.446	0.380258	0.4772	NUCLEOTIDE-RHAMNOSE SYNTHASE/EPIMERASE-REDUCTASE
cassava4.1_008912M	0.179333	2.7913	5.35304	1.5378	8.64132	1.3402	0.475006	1.788	0.028316	2.6268	NUCLEOTIDE-SUGAR TRANSPORTER FAMILY PROTEIN
cassava4.1_011017M	37.6293	0.6322	1.79173	0.2383	0.0411813	0.101	0	0.0845	0	0.0891	NUCLEOTIDE-SUGAR TRANSPORTER FAMILY PROTEIN
cassava4.1_024463M	11.2226	1.5622	36.855	1.3675	0.345434	2.0133	12.2246	1.3565	0.596925	1.9605	NUCLEOTIDE-SUGAR TRANSPORTER FAMILY PROTEIN
cassava4.1_031591M	14.8612	1.4613	9.98492	0.603	1.86329	0.5608	0.365968	0.489	34.6367	0.8371	NUCLEOTIDE-SUGAR TRANSPORTER FAMILY PROTEIN
cassava4.1_015542M	67.2676	1.0832	9.57266	0.6251	0.183342	0.4314	0	0.2859	0.032967	0.2593	NUDIX HYDROLASE HOMOLOG 12
cassava4.1_017452M	23.7301	1.4175	4.78752	1.6741	1.13827	1.7346	0.684722	2.1845	0.0167259	2.2389	NUDIX HYDROLASE HOMOLOG 17
cassava4.1_016913M	67.0562	1.1973	18.506	1.8322	60.0935	1.1075	0.536479	2.9168	41.115	1.2717	NUDIX HYDROLASE HOMOLOG 17
cassava4.1_011063M	36.7772	0.8438	14.58	0.6934	0.278721	0.4121	0	0.1888	0	0.2295	NUDIX HYDROLASE HOMOLOG 8
cassava4.1_010176M	60.1564	0.9609	18.506	0.704	0.204722	0.4083	0	0.1922	0	0.2293	NUDIX HYDROLASE HOMOLOG 8
cassava4.1_006398M	28.7099	0.6926	32.0268	0.7447	0.797224	0.4628	0.572242	0.4551	0.669494	0.4538	O-ACYLTRANSFERASE (WSD1-LIKE) FAMILY PROTEIN
cassava4.1_014933M	66.7078	1.1692	7.24011	2.3528	0.0899972	3.5567	19.419	1.5335	2.71246	2.027	OBF BINDING PROTEIN 1
cassava4.1_034416M	68.5237	1.0136	43.4876	0.856	7.82149	0.7073	0.572242	0.5527	0.131271	0.4836	OBF BINDING PROTEIN 4
cassava4.1_032748M	32.7491	0.7683	3.12382	0.4956	0	0.3231	0	0.3973	0	0.2639	OBF BINDING PROTEIN 4
cassava4.1_011241M	29.3799	1.4649	0.405585	2.2612	0.0447785	2.9375	0	3.3553	0.028316	2.7682	OCTICOSAPEPTIDE/PHOX/BEM1P FAMILY PROTEIN
cassava4.1_008140M	21.7703	0.5929	36.855	0.802	53.3973	0.948	0.0981623	0.4742	21.4388	0.8002	OCTICOSAPEPTIDE/PHOX/BEM1P FAMILY PROTEIN
cassava4.1_007280M	15.2198	0.5723	25.684	0.6686	11.1869	0.7	0.115531	0.3756	2.56934	0.5711	OCTICOSAPEPTIDE/PHOX/BEM1P FAMILY PROTEIN
cassava4.1_003717M	2.26408	2.5263	1.25875	3.0926	0	5.0503	0	5.3467	0	8.5583	O-FUCOSYLTRANSFERASE FAMILY PROTEIN
cassava4.1_003586M	1.30356	2.2051	24.4495	1.4192	24.3493	1.2969	0.164566	2.1374	0.0572858	2.1889	O-FUCOSYLTRANSFERASE FAMILY PROTEIN
cassava4.1_032767M	11.7809	0.5486	3.6451	0.4983	23.5403	0.749	1.28379	0.5385	0.152155	0.4248	O-FUCOSYLTRANSFERASE FAMILY PROTEIN
cassava4.1_006111M	43.2115	0.8381	4.51201	0.5852	1.21011	0.5228	0.0400247	0.378	0.0540261	0.4111	O-FUCOSYLTRANSFERASE FAMILY PROTEIN
cassava4.1_004062M	0.421224	2.3201	54.6887	1.2846	1.74376	1.6469	3.97751	0.6945	0.63353	1.8049	O-FUCOSYLTRANSFERASE FAMILY PROTEIN
cassava4.1_007570M	0	5.6835	0	10.2003	0	27.0207	0	29.4962	0	41.2022	O-GLYCOSYL HYDROLASES FAMILY 17 PROTEIN
cassava4.1_006863M	2.33865	2.8309	7.47248	2.0968	0.0899972	2.5569	0	6.9258	0	5.7767	O-GLYCOSYL HYDROLASES FAMILY 17 PROTEIN
cassava4.1_011788M	66.9404	1.1432	65.5668	0.9913	0.463829	2.5116	53.4593	1.0128	0.941113	2.4469	O-GLYCOSYL HYDROLASES FAMILY 17 PROTEIN
cassava4.1_006180M	19.5519	0.6836	23.1404	0.6838	12.3855	0.7126	0.822122	0.5295	0.187358	0.4595	O-GLYCOSYL HYDROLASES FAMILY 17 PROTEIN
cassava4.1_005970M	47.9009	0.8234	0.201827	0.3786	2.53248	0.5593	0.0720847	0.3626	0.18394	0.4511	O-GLYCOSYL HYDROLASES FAMILY 17 PROTEIN
cassava4.1_007423M	24.4522	0.6399	34.883	0.8003	5.55343	0.7897	0.274225	0.354	0	0.4427	O-GLYCOSYL HYDROLASES FAMILY 17 PROTEIN
cassava4.1_026443M	36.7772	0.7813	1.45046	0.5477	0.0578322	0.5067	0.0634714	0.3465	0	0.433	O-GLYCOSYL HYDROLASES FAMILY 17 PROTEIN
cassava4.1_007157M	14.4373	0.5403	1.12507	0.468	0.0411813	0.3738	0.219827	0.3967	0	0.3537	O-GLYCOSYL HYDROLASES FAMILY 17 PROTEIN
cassava4.1_007073M	20.6038	0.5456	36.855	0.7058	17.2584	0.6598	0.164566	0.2575	0.12248	0.3296	O-GLYCOSYL HYDROLASES FAMILY 17 PROTEIN
cassava4.1_006981M	13.389	0.4074	0.352707	0.2389	1.5511	0.4776	0.0527939	0.1824	1.66257	0.5101	O-GLYCOSYL HYDROLASES FAMILY 17 PROTEIN
[truncated: 2,004 more rows]
