# Supplementary material for: Reactive oxygen species regulate leaf pulvinus abscission zone cell separation in response to water-deficit stress in cassava
Source: Sci Rep. 2016 Feb 22;6:21542. doi: 10.1038/srep21542 (PMC4761936; doi:10.1038/srep21542)
Supplement: Supplemental Data S2 [file srep21542-s2.xls]

## Sheet: S1
List of the differentially expressed genes in seven (S1-S7) SOTA clusters.
ProbeSetID	KEGG ORTHOLOGY	BEST ARABIDOPSIS TAIR10 HIT SYMBOL	T1_vs_T1 Fold Change	T2_vs_T1 Fold Change	T3_vs_T1 Fold Change	T4_vs_T1 Fold Change	T5_vs_T1Fold Change	T6_vs_T1 Fold Change	Cluster
cassava4.1_029727M	AT3G20830	"AGC (CAMP-DEPENDENT, CGMP-DEPENDENT AND PROTEIN KINASE C) KINASE FAMILY PROTEIN"	0	-0.556818	-0.953998	-2.25981	-2.8954	-3.20423	S1
cassava4.1_007271M	AT1G04620	"COENZYME F420 HYDROGENASE FAMILY / DEHYDROGENASE, BETA SUBUNIT FAMILY"	0	-0.319586	-0.831101	-1.19133	-1.67623	-1.45008	S1
cassava4.1_009098M	AT3G03690	"CORE-2/I-BRANCHING BETA-1,6-N-ACETYLGLUCOSAMINYLTRANSFERASE FAMILY PROTEIN"	0	0.202136	-0.58814	-1.11029	-1.28314	-1.75926	S1
cassava4.1_008154M	AT5G15050	"CORE-2/I-BRANCHING BETA-1,6-N-ACETYLGLUCOSAMINYLTRANSFERASE FAMILY PROTEIN"	0	-0.651314	-1.28842	-1.98279	-2.2716	-2.02915	S1
cassava4.1_009439M	AT1G71070	"CORE-2/I-BRANCHING BETA-1,6-N-ACETYLGLUCOSAMINYLTRANSFERASE FAMILY PROTEIN"	0	-0.557454	-1.13797	-2.22702	-2.66018	-2.79987	S1
cassava4.1_032585M	AT1G50520	"CYTOCHROME P450, FAMILY 705, SUBFAMILY A, POLYPEPTIDE 27"	0	-0.598588	-1.64386	-1.49167	-1.0026	-0.887633	S1
cassava4.1_005312M	AT4G12320	"CYTOCHROME P450, FAMILY 706, SUBFAMILY A, POLYPEPTIDE 6"	0	-0.376508	-0.825721	-1.27474	-2.0505	-1.2536	S1
cassava4.1_005680M	AT2G46950	"CYTOCHROME P450, FAMILY 709, SUBFAMILY B, POLYPEPTIDE 2"	0	-0.150401	-0.206395	-0.476137	-1.26986	-0.990223	S1
cassava4.1_005817M	AT5G57260	"CYTOCHROME P450, FAMILY 71, SUBFAMILY B, POLYPEPTIDE 10"	0	-0.0964989	-0.728096	-2.20357	-4.30757	-3.8427	S1
cassava4.1_009296M	AT3G26300	"CYTOCHROME P450, FAMILY 71, SUBFAMILY B, POLYPEPTIDE 34"	0	-0.0139168	-0.865385	-1.84944	-1.84373	-3.2723	S1
cassava4.1_005931M	AT3G26300	"CYTOCHROME P450, FAMILY 71, SUBFAMILY B, POLYPEPTIDE 34"	0	-0.332062	-1.2849	-2.18902	-1.80289	-3.36885	S1
cassava4.1_005510M	AT2G26170	"CYTOCHROME P450, FAMILY 711, SUBFAMILY A, POLYPEPTIDE 1"	0	-0.102063	-0.825466	-0.768568	-1.07006	-1.15586	S1
cassava4.1_015765M	AT5G24910	"CYTOCHROME P450, FAMILY 714, SUBFAMILY A, POLYPEPTIDE 1"	0	-0.451465	-0.524293	-1.00433	-1.66566	-2.0601	S1
cassava4.1_024049M	AT5G24910	"CYTOCHROME P450, FAMILY 714, SUBFAMILY A, POLYPEPTIDE 1"	0	-0.244685	-0.216753	-1.37221	-2.29619	-2.28209	S1
cassava4.1_032139M	AT5G24910	"CYTOCHROME P450, FAMILY 714, SUBFAMILY A, POLYPEPTIDE 1"	0	-0.781901	-0.843474	-1.96804	-2.90293	-3.09296	S1
cassava4.1_011087M	AT5G24910	"CYTOCHROME P450, FAMILY 714, SUBFAMILY A, POLYPEPTIDE 1"	0	-0.547932	-2.11841	-4.42353	-5.05889	-4.41427	S1
cassava4.1_008395M	AT1G19630	"CYTOCHROME P450, FAMILY 722, SUBFAMILY A, POLYPEPTIDE 1"	0	-0.589876	-0.753896	-1.32301	-1.79937	-2.38383	S1
cassava4.1_005079M	AT4G39950	"CYTOCHROME P450, FAMILY 79, SUBFAMILY B, POLYPEPTIDE 2"	0	0.226015	-1.152	-3.54456	-6.05889	-5.92139	S1
cassava4.1_005059M	AT4G39950	"CYTOCHROME P450, FAMILY 79, SUBFAMILY B, POLYPEPTIDE 2"	0	0.0965317	-1.35181	-4.03979	-6.12784	-6.2109	S1
cassava4.1_005530M	AT4G31970	"CYTOCHROME P450, FAMILY 82, SUBFAMILY C, POLYPEPTIDE 2"	0	0.00504062	0.118094	-0.335699	-1.11873	-0.823677	S1
cassava4.1_022134M	AT4G31940	"CYTOCHROME P450, FAMILY 82, SUBFAMILY C, POLYPEPTIDE 4"	0	0.139731	-0.959879	-2.09851	-2.66292	-2.01976	S1
cassava4.1_005422M	AT3G25180	"CYTOCHROME P450, FAMILY 82, SUBFAMILY G, POLYPEPTIDE 1"	0	0.262072	0.517024	-1.56022	-2.69713	-1.46793	S1
cassava4.1_006243M	AT4G31500	"CYTOCHROME P450, FAMILY 83, SUBFAMILY B, POLYPEPTIDE 1"	0	0.506094	-0.56811	-1.29265	-0.961002	-1.12092	S1
cassava4.1_006174M	AT4G31500	"CYTOCHROME P450, FAMILY 83, SUBFAMILY B, POLYPEPTIDE 1"	0	-0.440851	-0.808943	-2.3555	-4.0807	-2.42043	S1
cassava4.1_005110M	AT2G45970	"CYTOCHROME P450, FAMILY 86, SUBFAMILY A, POLYPEPTIDE 8"	0	0.321582	-2.07279	-3.51457	-5.22162	-5.00231	S1
cassava4.1_026580M	AT1G05160	"CYTOCHROME P450, FAMILY 88, SUBFAMILY A, POLYPEPTIDE 3"	0	0.521453	0.263395	-0.555757	-1.43284	-1.43168	S1
cassava4.1_005469M	AT5G06900	"CYTOCHROME P450, FAMILY 93, SUBFAMILY D, POLYPEPTIDE 1"	0	-1.45403	-1.52658	-4.09296	-5.15843	-5.03505	S1
cassava4.1_008122M	AT3G06350	"DEHYDROQUINATE DEHYDRATASE, PUTATIVE / SHIKIMATE DEHYDROGENASE, PUTATIVE"	0	0.353775	-0.134477	-0.976248	-2.29761	-2.35476	S1
cassava4.1_000748M	AT5G17680	"DISEASE RESISTANCE PROTEIN (TIR-NBS-LRR CLASS), PUTATIVE"	0	0.523361	-0.316169	-0.860661	-1.58338	-1.58338	S1
cassava4.1_003633M	AT1G68050	"FLAVIN-BINDING, KELCH REPEAT, F BOX 1"	0	2.02123	-0.0593446	0.0094905	0.00389003	-0.429537	S1
cassava4.1_003629M	AT1G68050	"FLAVIN-BINDING, KELCH REPEAT, F BOX 1"	0	1.96713	0.0282862	-0.000432873	-0.0128975	-0.511485	S1
cassava4.1_003627M	AT1G68050	"FLAVIN-BINDING, KELCH REPEAT, F BOX 1"	0	1.95539	-0.0497556	-0.130365	0.0219061	-0.518701	S1
cassava4.1_030377M	AT5G28840	"GDP-D-MANNOSE 3\',5\'-EPIMERASE"	0	0.457332	-0.606254	-1.14529	0.200128	-0.391191	S1
cassava4.1_001096M	AT3G29320	"GLYCOSYL TRANSFERASE, FAMILY 35"	0	0.156526	-0.455614	-1.08498	-1.00029	-0.894054	S1
cassava4.1_028401M	AT4G25150	"HAD SUPERFAMILY, SUBFAMILY IIIB ACID PHOSPHATASE "	0	-0.89459	-1.20357	-2.15521	-2.42818	-2.19429	S1
cassava4.1_033558M	AT1G75210	"HAD-SUPERFAMILY HYDROLASE, SUBFAMILY IG, 5\'-NUCLEOTIDASE"	0	0.0731347	-1.00058	-0.980512	-1.0511	-1.48157	S1
cassava4.1_002340M	AT4G24970	"HISTIDINE KINASE-, DNA GYRASE B-, AND HSP90-LIKE ATPASE FAMILY PROTEIN"	0	-0.470729	-0.8847	-0.792357	-1.42663	-1.38421	S1
cassava4.1_029783M	AT4G08170	"INOSITOL 1,3,4-TRISPHOSPHATE 5/6-KINASE FAMILY PROTEIN"	0	-0.305432	-0.715723	-1.11747	-1.33206	-1.32807	S1
cassava4.1_017481M	AT4G39730	"LIPASE/LIPOOXYGENASE, PLAT/LH2 FAMILY PROTEIN"	0	0.072586	0.0586628	-0.375572	-0.870915	-1.28033	S1
cassava4.1_003819M	AT4G13780	"METHIONINE--TRNA LIGASE, PUTATIVE / METHIONYL-TRNA SYNTHETASE, PUTATIVE / METRS, PUTATIVE"	0	-0.344465	-1.03771	-1.52326	-1.67392	-1.851	S1
cassava4.1_011576M	AT1G72830	"NUCLEAR FACTOR Y, SUBUNIT A3"	0	-0.094033	-0.529697	-0.558092	-0.725231	-1.08131	S1
cassava4.1_011722M	AT1G72830	"NUCLEAR FACTOR Y, SUBUNIT A3"	0	-0.0369698	-0.564478	-0.628831	-0.774231	-1.09357	S1
cassava4.1_011590M	AT1G72830	"NUCLEAR FACTOR Y, SUBUNIT A3"	0	-0.0111517	-0.380822	-0.675535	-0.772505	-1.12061	S1
cassava4.1_026597M	AT4G14540	"NUCLEAR FACTOR Y, SUBUNIT B3"	0	-0.428566	-0.99137	-1.19529	-1.8879	-1.93954	S1
cassava4.1_004853M	AT4G02940	"OXIDOREDUCTASE, 2OG-FE(II) OXYGENASE FAMILY PROTEIN"	0	-0.673003	-1.18279	-1.07735	-0.566613	-1.152	S1
cassava4.1_011998M	AT1G23740	"OXIDOREDUCTASE, ZINC-BINDING DEHYDROGENASE FAMILY PROTEIN"	0	-0.93126	-1.63756	-1.85831	-3.31617	-3.09419	S1
cassava4.1_004868M	AT1G75260	"OXIDOREDUCTASES, ACTING ON NADH OR NADPH"	0	-0.242977	-0.783638	-1.26882	-0.98736	-1.51953	S1
cassava4.1_008996M	AT2G19940	"OXIDOREDUCTASES, ACTING ON THE ALDEHYDE OR OXO GROUP OF DONORS, NAD OR NADP AS ACCEPTOR;COPPER ION BINDING"	0	-0.560856	-0.922757	-1.03682	-1.26708	-1.09727	S1
cassava4.1_007082M	AT5G03555	"PERMEASE, CYTOSINE/PURINES, URACIL, THIAMINE, ALLANTOIN FAMILY PROTEIN"	0	-0.502873	-0.746858	-1.42391	-1.78737	-1.93236	S1
cassava4.1_017995M	AT5G54530	"PROTEIN OF UNKNOWN FUNCTION, DUF538"	0	0.0224743	-0.483783	-1.36105	-1.16391	-1.07674	S1
cassava4.1_016538M	AT5G46230	"PROTEIN OF UNKNOWN FUNCTION, DUF538"	0	0.0501882	-0.218766	-0.558304	-0.452649	-1.07795	S1
cassava4.1_017567M	AT2G03350	"PROTEIN OF UNKNOWN FUNCTION, DUF538"	0	-0.593572	-1.20191	-1.78737	-1.48884	-1.93898	S1
cassava4.1_006844M	AT1G76620	"PROTEIN OF UNKNOWN FUNCTION, DUF547"	0	-0.0405266	-0.746858	-1.00752	-1.76955	-1.76562	S1
cassava4.1_004585M	AT5G66600	"PROTEIN OF UNKNOWN FUNCTION, DUF547"	0	-0.43733	-1.18541	-1.64025	-2.06975	-2.1805	S1
cassava4.1_015926M	AT1G11700	"PROTEIN OF UNKNOWN FUNCTION, DUF584"	0	-0.240929	-0.297254	-0.640704	-1.16069	-1.0595	S1
cassava4.1_016817M	AT4G04630	"PROTEIN OF UNKNOWN FUNCTION, DUF584"	0	0.321235	-0.407746	-1.4185	-1.86197	-1.84011	S1
cassava4.1_014601M	AT5G23100	"PROTEIN OF UNKNOWN FUNCTION, DUF617"	0	-0.68455	-1.21156	-1.62638	-1.92577	-2.18377	S1
cassava4.1_013867M	AT2G41660	"PROTEIN OF UNKNOWN FUNCTION, DUF617"	0	-0.646564	-0.924673	-1.60077	-2.17072	-2.22095	S1
cassava4.1_016217M	AT1G21050	"PROTEIN OF UNKNOWN FUNCTION, DUF617"	0	-0.223643	-0.434013	-1.00868	-2.41504	-2.58381	S1
cassava4.1_021332M	AT5G65340	"PROTEIN OF UNKNOWN FUNCTION, DUF617"	0	-2.75341	-3.7819	-5.24332	-5.27649	-5.65836	S1
cassava4.1_010027M	AT5G11420	"PROTEIN OF UNKNOWN FUNCTION, DUF642"	0	0.439464	0.175301	-0.189022	-1.49248	-1.40813	S1
cassava4.1_009659M	AT5G14150	"PROTEIN OF UNKNOWN FUNCTION, DUF642"	0	-0.220278	-0.775219	-1.44261	-0.163429	-0.459378	S1
cassava4.1_030282M	AT1G70250	"RECEPTOR SERINE/THREONINE KINASE, PUTATIVE"	0	0.113967	-0.666118	-1.09634	-0.913216	-1.89808	S1
cassava4.1_029792M	AT3G46860	"SERINE PROTEASE INHIBITOR, POTATO INHIBITOR I-TYPE FAMILY PROTEIN"	0	-0.197269	-0.199587	-0.679226	-0.71596	-2.0052	S1
cassava4.1_023432M	AT3G25820	"TERPENE SYNTHASE-LIKE SEQUENCE-1,8-CINEOLE"	0	0.500394	-0.886833	-3.03979	-1.38082	-4.0613	S1
cassava4.1_023495M	AT3G25820	"TERPENE SYNTHASE-LIKE SEQUENCE-1,8-CINEOLE"	0	0.0255958	-0.491673	-2.95456	-1.38722	-4.24332	S1
cassava4.1_016678M	AT2G03810	18S PRE-RIBOSOMAL ASSEMBLY PROTEIN GAR2-RELATED	0	0.468844	-0.505533	-1.43479	-2.18574	-2.19628	S1
cassava4.1_018388M	AT1G60950	2FE-2S FERREDOXIN-LIKE SUPERFAMILY PROTEIN	0	0.228357	0.13829	-0.218095	-0.931536	-1.61617	S1
cassava4.1_009709M	AT4G25420	2-OXOGLUTARATE (2OG) AND FE(II)-DEPENDENT OXYGENASE SUPERFAMILY PROTEIN	0	-0.392895	-0.828025	-0.943416	-1.72118	-1.08712	S1
cassava4.1_026036M	AT1G06620	2-OXOGLUTARATE (2OG) AND FE(II)-DEPENDENT OXYGENASE SUPERFAMILY PROTEIN	0	-0.371646	-0.502464	-0.853605	-1.03091	-1.10222	S1
cassava4.1_014082M	AT5G66060	2-OXOGLUTARATE (2OG) AND FE(II)-DEPENDENT OXYGENASE SUPERFAMILY PROTEIN	0	-0.285249	-0.442222	-1.15779	-0.522426	-1.18017	S1
cassava4.1_010188M	AT3G21420	2-OXOGLUTARATE (2OG) AND FE(II)-DEPENDENT OXYGENASE SUPERFAMILY PROTEIN	0	-0.382137	-1.94231	-2.14497	-2.13353	-2.44144	S1
cassava4.1_005262M	AT4G39980	3-DEOXY-D-ARABINO-HEPTULOSONATE 7-PHOSPHATE SYNTHASE 1	0	-0.186229	-0.926591	-1.01101	-1.19496	-1.1805	S1
cassava4.1_005216M	AT2G26250	3-KETOACYL-COA SYNTHASE 10	0	0.168	-0.355498	-0.438307	-0.642054	-1.0807	S1
cassava4.1_005280M	AT2G26250	3-KETOACYL-COA SYNTHASE 10	0	0.0833836	-0.700873	-0.757062	-1.24605	-1.58251	S1
cassava4.1_005777M	AT2G26640	3-KETOACYL-COA SYNTHASE 11	0	0.504976	-0.406407	-1.2109	-1.62638	-1.69526	S1
cassava4.1_034181M	AT1G24290	AAA-TYPE ATPASE FAMILY PROTEIN	0	0.174662	-0.552791	-0.572608	-1.13511	-0.824699	S1
cassava4.1_000384M	AT3G28345	ABC TRANSPORTER FAMILY PROTEIN	0	-0.147841	-1.26084	-1.13226	-0.68571	-0.867489	S1
cassava4.1_012473M	AT3G49290	ABL INTERACTOR-LIKE PROTEIN 2	0	-1.06975	-1.66018	-2.80995	-4.05889	-3.97256	S1
cassava4.1_007943M	AT1G69040	ACT DOMAIN REPEAT 4	0	-0.46893	-0.696658	-1.20856	-1.26986	-1.43635	S1
cassava4.1_007080M	AT1G69040	ACT DOMAIN REPEAT 4	0	-0.431092	-0.682233	-1.00549	-2.04573	-1.4572	S1
cassava4.1_012441M	AT1G69040	ACT DOMAIN REPEAT 4	0	-0.377444	-0.661775	-1.18508	-1.3419	-1.46315	S1
cassava4.1_007541M	AT1G69040	ACT DOMAIN REPEAT 4	0	-0.356975	-0.691989	-1.1933	-1.57089	-1.54625	S1
cassava4.1_000990M	AT3G05470	ACTIN-BINDING FH2 (FORMIN HOMOLOGY 2) FAMILY PROTEIN	0	0.173383	-0.568966	-1.15907	-2.01508	-2.25567	S1
cassava4.1_008666M	AT2G23060	ACYL-COA N-ACYLTRANSFERASES (NAT) SUPERFAMILY PROTEIN	0	0.227002	-0.165531	-0.261535	-1.1421	-1.12753	S1
cassava4.1_013563M	AT1G72030	ACYL-COA N-ACYLTRANSFERASES (NAT) SUPERFAMILY PROTEIN	0	-0.40679	-0.383831	-1.09019	-2.03327	-2.49248	S1
cassava4.1_014932M	AT5G47740	ADENINE NUCLEOTIDE ALPHA HYDROLASES-LIKE SUPERFAMILY PROTEIN	0	-0.616393	-1.53408	-1.13037	-2.8365	-1.78986	S1
cassava4.1_015730M	AT1G44760	ADENINE NUCLEOTIDE ALPHA HYDROLASES-LIKE SUPERFAMILY PROTEIN	0	0.668845	-0.581001	-1.00376	-1.42779	-1.81604	S1
cassava4.1_017852M	AT2G03720	ADENINE NUCLEOTIDE ALPHA HYDROLASES-LIKE SUPERFAMILY PROTEIN	0	-0.378007	-1.12879	-1.57476	-2.92467	-3.23107	S1
cassava4.1_029361M	AT2G03720	ADENINE NUCLEOTIDE ALPHA HYDROLASES-LIKE SUPERFAMILY PROTEIN	0	-0.713592	-1.59074	-2.17919	-4.07826	-3.70275	S1
cassava4.1_025254M	AT1G48960	ADENINE NUCLEOTIDE ALPHA HYDROLASES-LIKE SUPERFAMILY PROTEIN	0	1.41181	0.464041	-0.0545421	-1.1623	-0.0829884	S1
cassava4.1_005446M	AT5G48300	ADP GLUCOSE PYROPHOSPHORYLASE 1	0	-0.0954196	-0.244002	-0.977384	-1.56747	-1.6398	S1
cassava4.1_016582M	AT1G71692	AGAMOUS-LIKE 12	0	-0.545192	-0.919479	-1.0604	-0.972563	-1.35808	S1
cassava4.1_010506M	AT2G03060	AGAMOUS-LIKE 30	0	-0.29814	-0.478547	-0.560005	-0.905629	-1.08896	S1
cassava4.1_031362M	AT2G13810	AGD2-LIKE DEFENSE RESPONSE PROTEIN 1	0	-1.55512	-2.16942	-3.71596	-5.50635	-4.68038	S1
cassava4.1_008991M	AT2G13360	ALANINE:GLYOXYLATE AMINOTRANSFERASE	0	0.190678	-0.0316512	0.0994972	-1.08865	-0.581864	S1
cassava4.1_009575M	AT1G77120	ALCOHOL DEHYDROGENASE 1	0	-0.317966	-1.88257	-0.728574	0.345396	-0.858044	S1
cassava4.1_032422M	AT1G77120	ALCOHOL DEHYDROGENASE 1	0	-0.00520307	-0.818834	-0.625044	-1.0743	-0.627048	S1
cassava4.1_006504M	AT4G36250	ALDEHYDE DEHYDROGENASE 3F1	0	0.128161	-0.528865	-0.845806	-1.89486	-1.9754	S1
cassava4.1_029922M	AT4G20070	ALLANTOATE AMIDOHYDROLASE	0	-0.189022	-1.14752	-0.984502	-0.932086	-0.608012	S1
cassava4.1_006532M	AT5G42650	ALLENE OXIDE SYNTHASE	0	-0.505124	-0.602964	-0.995391	-1.25326	-2.44772	S1
cassava4.1_031712M	AT5G14390	ALPHA/BETA-HYDROLASES SUPERFAMILY PROTEIN	0	-0.07552	-0.453636	-0.750494	-1.05529	-1.0598	S1
cassava4.1_029685M	AT1G47480	ALPHA/BETA-HYDROLASES SUPERFAMILY PROTEIN	0	-0.302404	-0.210229	-0.737687	-0.606035	-1.11216	S1
cassava4.1_023511M	AT4G18550	ALPHA/BETA-HYDROLASES SUPERFAMILY PROTEIN	0	0.18612	0.486148	0.00834346	0.1956	-1.38949	S1
cassava4.1_009998M	AT1G52510	ALPHA/BETA-HYDROLASES SUPERFAMILY PROTEIN	0	0.808838	0.0339339	-1.27788	-1.76317	-1.42895	S1
cassava4.1_009923M	AT1G52510	ALPHA/BETA-HYDROLASES SUPERFAMILY PROTEIN	0	0.759667	-0.146244	-1.17658	-1.83908	-1.5039	S1
cassava4.1_011334M	AT4G02340	ALPHA/BETA-HYDROLASES SUPERFAMILY PROTEIN	0	0.310456	0.0745054	-0.404496	-0.725947	-1.54036	S1
cassava4.1_018098M	AT4G19860	ALPHA/BETA-HYDROLASES SUPERFAMILY PROTEIN	0	-0.226341	-0.793607	-0.800375	-1.34081	-0.970017	S1
cassava4.1_012091M	AT2G39420	ALPHA/BETA-HYDROLASES SUPERFAMILY PROTEIN	0	0.247441	-0.749766	-0.973696	-1.37333	-0.199421	S1
cassava4.1_013203M	AT1G19190	ALPHA/BETA-HYDROLASES SUPERFAMILY PROTEIN	0	0.461738	-0.207561	-0.536587	-1.50226	-0.788116	S1
cassava4.1_008949M	AT5G08370	ALPHA-GALACTOSIDASE 2	0	-0.127526	-1.48924	-1.38458	-1.11779	-1.82215	S1
cassava4.1_006636M	AT2G28100	ALPHA-L-FUCOSIDASE 1	0	-0.276485	-1.28349	-1.85988	-0.409278	-1.77942	S1
cassava4.1_007875M	AT2G28100	ALPHA-L-FUCOSIDASE 1	0	-0.550888	-1.42237	-1.9568	-0.337339	-1.94009	S1
cassava4.1_025099M	AT3G18440	ALUMINUM-ACTIVATED MALATE TRANSPORTER 9	0	0.573375	-1.05649	-3.01625	-1.80289	-2.96917	S1
cassava4.1_022571M	AT1G58360	AMINO ACID PERMEASE 1	0	-0.112163	-0.772998	-1.4994	-1.08957	-1.30579	S1
cassava4.1_006537M	AT5G49630	AMINO ACID PERMEASE 6	0	-0.177392	-0.726902	-1.08927	-1.21357	-1.15264	S1
cassava4.1_012720M	AT5G23810	AMINO ACID PERMEASE 7	0	0.156914	0.19131	-0.0285576	-0.851521	-1.22533	S1
cassava4.1_007111M	AT3G13620	AMINO ACID PERMEASE FAMILY PROTEIN	0	-0.828025	-1.28736	-1.78538	-2.73025	-2.35845	S1
cassava4.1_006046M	AT3G19553	AMINO ACID PERMEASE FAMILY PROTEIN	0	-0.113099	-1.12816	-0.294243	-1.25154	-0.559579	S1
cassava4.1_006044M	AT3G19553	AMINO ACID PERMEASE FAMILY PROTEIN	0	-0.0683926	-0.440459	-0.388167	-1.81502	-0.752923	S1
cassava4.1_029055M	AT4G21120	AMINO ACID TRANSPORTER 1	0	-0.576045	-1.14465	-1.22837	-0.355682	-0.216082	S1
cassava4.1_003774M	AT5G04700	ANKYRIN REPEAT FAMILY PROTEIN	0	0.0380147	-0.364199	-1.01654	-0.880179	-1.0905	S1
cassava4.1_007362M	AT3G18670	ANKYRIN REPEAT FAMILY PROTEIN	0	-0.0837527	-0.488633	-1.02005	-0.846065	-1.21023	S1
cassava4.1_002029M	AT3G18670	ANKYRIN REPEAT FAMILY PROTEIN	0	-0.10656	-0.393842	-0.823167	-0.411004	-1.30472	S1
cassava4.1_003995M	AT1G34050	ANKYRIN REPEAT FAMILY PROTEIN	0	0.68733	0.104471	-0.77967	-1.13131	-1.7617	S1
cassava4.1_004910M	AT4G03500	ANKYRIN REPEAT FAMILY PROTEIN	0	-0.731925	-1.07157	-2.45878	-1.83187	-1.99885	S1
cassava4.1_023093M	AT4G33280	AP2/B3-LIKE TRANSCRIPTIONAL FACTOR FAMILY PROTEIN	0	0.12075	-0.107182	-0.354944	-0.993092	-1.04275	S1
cassava4.1_028119M	AT5G66980	AP2/B3-LIKE TRANSCRIPTIONAL FACTOR FAMILY PROTEIN	0	-0.189351	-0.160202	-1.45561	-1.57218	-1.24571	S1
cassava4.1_032065M	AT2G14750	APS KINASE	0	-0.0377101	-0.322289	-0.637109	-0.764886	-1.03505	S1
cassava4.1_025072M	AT5G64310	ARABINOGALACTAN PROTEIN 1	0	-0.415807	-1.18804	-1.88044	-2.34081	-1.72213	S1
cassava4.1_015112M	AT1G68725	ARABINOGALACTAN PROTEIN 19	0	-0.283492	-1.30045	-1.74275	-0.977384	-1.65426	S1
cassava4.1_018722M	AT2G47930	ARABINOGALACTAN PROTEIN 26	0	0.444243	-0.698295	-0.592919	-1.3441	-1.00347	S1
cassava4.1_010745M	AT4G25500	ARGININE/SERINE-RICH SPLICING FACTOR 35	0	0.324465	-1.4344	-1.38647	0.280006	-1.15489	S1
cassava4.1_000845M	AT1G69440	ARGONAUTE FAMILY PROTEIN	0	-0.0110064	-1.0386	-1.2923	-1.76611	-0.577336	S1
cassava4.1_002378M	AT4G36550	ARM REPEAT SUPERFAMILY PROTEIN	0	-0.097116	0.314406	-0.955396	-1.94064	-1.11372	S1
cassava4.1_004732M	AT2G45720	ARM REPEAT SUPERFAMILY PROTEIN	0	-0.304184	-0.678534	-1.16004	-1.30329	-1.17332	S1
cassava4.1_005613M	AT4G31890	ARM REPEAT SUPERFAMILY PROTEIN	0	0.421479	-1.69526	-1.46594	-1.93898	-1.45641	S1
cassava4.1_027557M	AT5G11550	ARM REPEAT SUPERFAMILY PROTEIN	0	0.0169241	-0.695956	-0.657673	-1.77251	-1.91866	S1
cassava4.1_007041M	AT4G16490	ARM REPEAT SUPERFAMILY PROTEIN	0	0.215492	-0.489038	-0.569822	-1.11092	-0.86171	S1
cassava4.1_000818M	AT1G76390	ARM REPEAT SUPERFAMILY PROTEIN	0	-0.00592721	-1.02738	-1.04008	-2.03387	-0.941199	S1
cassava4.1_011622M	AT1G15410	ASPARTATE-GLUTAMATE RACEMASE FAMILY	0	0.0783366	-0.81046	-1.55258	-1.8044	-0.665661	S1
cassava4.1_022768M	AT2G33620	AT HOOK MOTIF DNA-BINDING FAMILY PROTEIN	0	-0.208394	-0.506558	-0.614403	-0.833156	-1.15136	S1
cassava4.1_004013M	AT2G36910	ATP BINDING CASSETTE SUBFAMILY B1	0	0.335712	-0.68571	-0.988504	-1.49248	-1.36142	S1
cassava4.1_000656M	AT1G09620	ATP BINDING;LEUCINE-TRNA LIGASES;AMINOACYL-TRNA LIGASES;NUCLEOTIDE BINDING;ATP BINDING;AMINOACYL-TRNA LIGASES	0	0.667211	-3.04454	-3.28069	-3.48358	-3.45958	S1
cassava4.1_000480M	AT3G27870	ATPASE E1-E2 TYPE FAMILY PROTEIN / HALOACID DEHALOGENASE-LIKE HYDROLASE FAMILY PROTEIN	0	-0.0279691	-0.302938	-0.392516	-0.957356	-1.47835	S1
cassava4.1_003496M	AT1G31770	ATP-BINDING CASSETTE 14	0	-0.551522	-0.766603	-1.24571	-1.7413	-1.98965	S1
cassava4.1_019292M	AT1G04240	AUX/IAA TRANSCRIPTIONAL REGULATOR FAMILY PROTEIN	0	0.205393	-0.545403	-0.787867	-1.77251	-2.63039	S1
cassava4.1_029063M	AT5G15100	AUXIN EFFLUX CARRIER FAMILY PROTEIN	0	0.183328	-1.01917	-1.13638	-1.14688	-1.31258	S1
cassava4.1_003807M	AT1G73590	AUXIN EFFLUX CARRIER FAMILY PROTEIN	0	0.0881416	-0.303116	-0.941476	-1.53199	-1.67577	S1
cassava4.1_010607M	AT5G16530	AUXIN EFFLUX CARRIER FAMILY PROTEIN	0	0.026021	-0.699935	-1.5999	-1.82777	-1.89057	S1
cassava4.1_026579M	AT1G73590	AUXIN EFFLUX CARRIER FAMILY PROTEIN	0	0.00662118	-1.02327	-1.15329	-1.43245	-2.07765	S1
cassava4.1_033391M	AT2G01420	AUXIN EFFLUX CARRIER FAMILY PROTEIN	0	-0.116536	-1.45561	-2.18377	-3.63308	-3.84477	S1
cassava4.1_002885M	AT2G46530	AUXIN RESPONSE FACTOR 11	0	0.255803	-0.568324	-0.964658	-1.22533	-1.36922	S1
cassava4.1_002408M	AT2G46530	AUXIN RESPONSE FACTOR 11	0	0.842778	-0.625266	-1.22634	-1.58771	-2.37183	S1
cassava4.1_002980M	AT4G30080	AUXIN RESPONSE FACTOR 16	0	-0.138283	-0.907522	-1.2109	-1.31905	-1.11654	S1
cassava4.1_001979M	AT5G60450	AUXIN RESPONSE FACTOR 4	0	-0.0860479	-0.48076	-0.70228	-1.31401	-1.57648	S1
cassava4.1_012387M	AT2G33310	AUXIN-INDUCED PROTEIN 13	0	0.572987	0.237441	-0.133844	-0.72977	-1.01333	S1
cassava4.1_012530M	AT2G33310	AUXIN-INDUCED PROTEIN 13	0	1.59832	0.612022	0.878372	-0.489038	-0.308644	S1
cassava4.1_009064M	AT3G25290	AUXIN-RESPONSIVE FAMILY PROTEIN	0	-0.297077	-0.730488	-0.913488	-1.51416	-1.06733	S1
cassava4.1_008764M	AT5G47530	AUXIN-RESPONSIVE FAMILY PROTEIN	0	0.290896	-0.334243	-0.655626	-0.679458	-1.10098	S1
cassava4.1_009438M	AT5G47530	AUXIN-RESPONSIVE FAMILY PROTEIN	0	-0.656081	-1.34373	-0.988218	-1.69853	-2.16942	S1
cassava4.1_004196M	AT4G03400	AUXIN-RESPONSIVE GH3 FAMILY PROTEIN	0	0.490365	-0.508198	-1.64928	-2.42198	-1.24914	S1
cassava4.1_007556M	AT4G03400	AUXIN-RESPONSIVE GH3 FAMILY PROTEIN	0	0.293724	-0.480357	-1.78687	-2.18115	-2.23854	S1
cassava4.1_030219M	AT5G18970	AWPM-19-LIKE FAMILY PROTEIN	0	-0.0232698	-0.229213	-0.640029	-0.546667	-1.00029	S1
cassava4.1_006932M	AT1G32640	BASIC HELIX-LOOP-HELIX (BHLH) DNA-BINDING FAMILY PROTEIN	0	1.08638	-0.734803	-2.02386	-1.40316	-0.971997	S1
cassava4.1_007418M	AT4G00050	BASIC HELIX-LOOP-HELIX (BHLH) DNA-BINDING SUPERFAMILY PROTEIN	0	0.046002	-0.226679	-0.533242	-0.188365	-1.03298	S1
cassava4.1_030940M	AT1G68810	BASIC HELIX-LOOP-HELIX (BHLH) DNA-BINDING SUPERFAMILY PROTEIN	0	0.0852887	-0.490456	-0.791608	-1.07006	-1.30793	S1
cassava4.1_027046M	AT4G00050	BASIC HELIX-LOOP-HELIX (BHLH) DNA-BINDING SUPERFAMILY PROTEIN	0	0.219587	-0.567682	-1.40583	-1.47875	-1.44615	S1
cassava4.1_005583M	AT1G31050	BASIC HELIX-LOOP-HELIX (BHLH) DNA-BINDING SUPERFAMILY PROTEIN	0	0.360083	-0.697125	-1.37445	-2.13733	-2.00289	S1
cassava4.1_012210M	AT4G29100	BASIC HELIX-LOOP-HELIX (BHLH) DNA-BINDING SUPERFAMILY PROTEIN	0	0.118094	-0.486812	-1.02298	-0.693155	-0.70934	S1
cassava4.1_016693M	AT5G57150	BASIC HELIX-LOOP-HELIX (BHLH) DNA-BINDING SUPERFAMILY PROTEIN	0	0.349139	-0.651994	-1.28947	-0.724039	-0.964095	S1
cassava4.1_015642M	AT5G57150	BASIC HELIX-LOOP-HELIX (BHLH) DNA-BINDING SUPERFAMILY PROTEIN	0	0.371503	-0.591614	-1.40469	-0.656308	-0.911858	S1
cassava4.1_015591M	AT4G20970	BASIC HELIX-LOOP-HELIX (BHLH) DNA-BINDING SUPERFAMILY PROTEIN	0	-0.0366739	-0.244856	-1.44379	-1.2049	-0.0470701	S1
cassava4.1_009095M	AT1G27660	BASIC HELIX-LOOP-HELIX (BHLH) DNA-BINDING SUPERFAMILY PROTEIN	0	-0.214575	-0.22398	-0.858306	-1.09111	-0.948419	S1
cassava4.1_023959M	AT5G50915	BASIC HELIX-LOOP-HELIX (BHLH) DNA-BINDING SUPERFAMILY PROTEIN	0	0.778881	0.124593	0.224164	-1.20956	0.304394	S1
cassava4.1_034399M	AT4G00050	BASIC HELIX-LOOP-HELIX (BHLH) DNA-BINDING SUPERFAMILY PROTEIN	0	0.427392	-0.429926	-0.721183	-1.23379	-0.787119	S1
cassava4.1_013453M	AT3G21330	BASIC HELIX-LOOP-HELIX (BHLH) DNA-BINDING SUPERFAMILY PROTEIN	0	0.710261	0.137635	-0.00607208	-1.37034	-0.708396	S1
cassava4.1_025699M	AT5G41315	BASIC HELIX-LOOP-HELIX (BHLH) DNA-BINDING SUPERFAMILY PROTEIN	0	-0.0767367	-0.940091	-1.14178	-1.45008	-0.870651	S1
cassava4.1_023228M	AT4G35900	BASIC-LEUCINE ZIPPER (BZIP) TRANSCRIPTION FACTOR FAMILY PROTEIN	0	-0.347399	-1.33935	-2.58901	-2.55639	-3.03741	S1
cassava4.1_017602M	AT4G38960	B-BOX TYPE ZINC FINGER FAMILY PROTEIN	0	-0.208394	-0.300271	-0.835986	-1.00087	-1.21324	S1
cassava4.1_022074M	AT4G27310	B-BOX TYPE ZINC FINGER FAMILY PROTEIN	0	0.853197	-0.456999	-1.1678	-1.91213	-1.49859	S1
cassava4.1_014418M	AT5G07220	BCL-2-ASSOCIATED ATHANOGENE 3	0	0.619178	-0.903198	-2.16942	-1.21023	-1.28806	S1
cassava4.1_014044M	AT3G51780	BCL-2-ASSOCIATED ATHANOGENE 4	0	-0.663374	-1.29265	-1.73264	-1.50512	-2.05769	S1
cassava4.1_003413M	AT2G27990	BEL1-LIKE HOMEODOMAIN 8	0	-0.535332	-1.9105	-2.4066	-2.03564	-2.64837	S1
cassava4.1_029420M	AT5G42260	BETA GLUCOSIDASE 12	0	-0.332062	-0.708632	-1.09111	-1.34556	-1.34997	S1
cassava4.1_005140M	AT5G42260	BETA GLUCOSIDASE 12	0	-0.0193166	-0.923851	-1.89593	-2.32049	-2.70087	S1
cassava4.1_006336M	AT5G36890	BETA GLUCOSIDASE 42	0	-0.0451337	-0.621932	-0.811726	-1.01217	-0.920571	S1
cassava4.1_001621M	AT4G36360	BETA-GALACTOSIDASE 3	0	0.580338	-1.51746	-1.79887	-2.8847	-2.2723	S1
cassava4.1_032622M	AT1G61810	BETA-GLUCOSIDASE 45	0	0.0154976	-0.703924	-1.13289	-1.24229	-1.75877	S1
cassava4.1_012554M	AT4G25700	BETA-HYDROXYLASE 1	0	-0.211732	-0.69619	-0.853866	-1.39821	-1.70275	S1
cassava4.1_025074M	AT1G67730	BETA-KETOACYL REDUCTASE 1	0	0.256769	0.0356239	-0.468132	-0.823422	-1.50267	S1
cassava4.1_019533M	AT3G53980	BIFUNCTIONAL INHIBITOR/LIPID-TRANSFER PROTEIN/SEED STORAGE 2S ALBUMIN SUPERFAMILY PROTEIN	0	-0.323371	-0.674383	-1.04305	-0.704395	-1.30508	S1
cassava4.1_032504M	AT4G33550	BIFUNCTIONAL INHIBITOR/LIPID-TRANSFER PROTEIN/SEED STORAGE 2S ALBUMIN SUPERFAMILY PROTEIN	0	-1.41773	-1.99367	-3.45482	-3.68594	-3.10905	S1
cassava4.1_019240M	AT2G45180	BIFUNCTIONAL INHIBITOR/LIPID-TRANSFER PROTEIN/SEED STORAGE 2S ALBUMIN SUPERFAMILY PROTEIN	0	0.724039	-1.49086	-3.00231	-4.21893	-3.13797	S1
cassava4.1_019050M	AT4G12520	BIFUNCTIONAL INHIBITOR/LIPID-TRANSFER PROTEIN/SEED STORAGE 2S ALBUMIN SUPERFAMILY PROTEIN	0	-0.654944	-2.65199	-3.64025	-3.87408	-4.1456	S1
cassava4.1_012023M	AT5G65780	BRANCHED-CHAIN AMINO ACID AMINOTRANSFERASE 5 / BRANCHED-CHAIN AMINO ACID TRANSAMINASE 5 (BCAT5)	0	-0.0511002	-0.779175	-1.77448	-2.1623	-2.25912	S1
cassava4.1_017695M	AT3G61460	BRASSINOSTEROID-RESPONSIVE RING-H2	0	-0.0310614	-0.075368	-0.830332	-1.1743	-1.52367	S1
cassava4.1_017922M	AT3G61460	BRASSINOSTEROID-RESPONSIVE RING-H2	0	-0.405643	-0.605596	-1.19034	-1.83702	-1.64476	S1
cassava4.1_006661M	AT3G43930	BRCT DOMAIN-CONTAINING DNA REPAIR PROTEIN	0	0.436588	-1.11685	-0.94675	-1.26534	-1.0081	S1
cassava4.1_018206M	AT5G63160	BTB AND TAZ DOMAIN PROTEIN 1	0	-0.334243	-0.309896	-0.719994	-0.926865	-1.81451	S1
cassava4.1_010281M	AT1G05690	BTB AND TAZ DOMAIN PROTEIN 3	0	0.073409	-0.373514	-0.58316	-1.12438	-0.397258	S1
cassava4.1_010423M	AT1G05690	BTB AND TAZ DOMAIN PROTEIN 3	0	0.021764	-0.463549	-0.582944	-1.20723	-0.442418	S1
cassava4.1_027866M	AT5G25610	BURP DOMAIN-CONTAINING PROTEIN	0	-0.0295881	-0.35089	-0.612637	-1.45443	-1.33534	S1
cassava4.1_033143M	AT5G25610	BURP DOMAIN-CONTAINING PROTEIN	0	-0.163591	-0.8879	-1.79686	-2.29195	-2.38534	S1
cassava4.1_011813M	AT5G65210	BZIP TRANSCRIPTION FACTOR FAMILY PROTEIN	0	-0.481364	-0.918388	-1.02093	-1.4344	-1.28384	S1
cassava4.1_008770M	AT1G68640	BZIP TRANSCRIPTION FACTOR FAMILY PROTEIN	0	-0.321928	-0.67738	-0.940091	-1.06552	-1.33935	S1
cassava4.1_006304M	AT1G08320	BZIP TRANSCRIPTION FACTOR FAMILY PROTEIN	0	-0.573252	-1.06341	-1.6175	-2.32699	-2.37857	S1
cassava4.1_034218M	AT1G22610	C2 CALCIUM/LIPID-BINDING PLANT PHOSPHORIBOSYLTRANSFERASE FAMILY PROTEIN	0	-0.200747	-0.685245	-1.36736	-2.16877	-2.20025	S1
cassava4.1_015251M	AT3G58070	C2H2 AND C2HC ZINC FINGERS SUPERFAMILY PROTEIN	0	-0.16537	-0.866963	-1.91757	-2.46913	-2.76317	S1
cassava4.1_005633M	AT5G03150	C2H2-LIKE ZINC FINGER PROTEIN	0	0.181166	-0.512102	-1.02298	-0.782645	-1.06945	S1
cassava4.1_006226M	AT5G66730	C2H2-LIKE ZINC FINGER PROTEIN	0	0.169155	-0.400492	-0.106871	0.0710762	-1.10315	S1
cassava4.1_010311M	AT3G57670	C2H2-TYPE ZINC FINGER FAMILY PROTEIN	0	0.240375	-0.587056	-0.811219	-1.56918	-1.25257	S1
cassava4.1_010785M	AT3G57670	C2H2-TYPE ZINC FINGER FAMILY PROTEIN	0	-0.579275	-0.899695	-1.33388	-1.98793	-1.91866	S1
cassava4.1_026116M	AT1G67980	CAFFEOYL-COA 3-O-METHYLTRANSFERASE	0	-0.487824	-1.32916	-2.65654	-2.6056	-2.79386	S1
cassava4.1_020266M	AT2G43290	CALCIUM-BINDING EF-HAND FAMILY PROTEIN	0	-0.0223904	-0.325178	-0.63554	-1.17984	-1.08253	S1
cassava4.1_020193M	AT2G43290	CALCIUM-BINDING EF-HAND FAMILY PROTEIN	0	0.0861044	-0.0209258	-0.166989	-0.823422	-1.152	S1
cassava4.1_029553M	AT4G27280	CALCIUM-BINDING EF-HAND FAMILY PROTEIN	0	0.196103	-0.406981	-0.441634	-0.781901	-1.36848	S1
cassava4.1_027715M	AT3G59440	CALCIUM-BINDING EF-HAND FAMILY PROTEIN	0	-0.0377101	0.128029	-0.411963	-1.77794	-1.58988	S1
cassava4.1_020220M	AT2G43290	CALCIUM-BINDING EF-HAND FAMILY PROTEIN	0	-0.344282	-0.813499	-2.01917	-2.84063	-2.92467	S1
cassava4.1_005819M	AT3G61050	CALCIUM-DEPENDENT LIPID-BINDING (CALB DOMAIN) FAMILY PROTEIN	0	-0.388167	-0.866699	-0.80768	-1.19001	-0.907251	S1
cassava4.1_019955M	AT1G76650	CALMODULIN-LIKE 38	0	0.433814	0.706641	-0.279809	-2.36068	-2.12973	S1
cassava4.1_020096M	AT4G16146	CAMP-REGULATED PHOSPHOPROTEIN 19-RELATED PROTEIN	0	0.244887	-0.608012	-1.58122	0.694212	-0.838306	S1
cassava4.1_008488M	AT1G10150	CARBOHYDRATE-BINDING PROTEIN	0	0.12446	0.0724488	-0.760235	-0.154731	-1.79686	S1
cassava4.1_033692M	AT1G10150	CARBOHYDRATE-BINDING PROTEIN	0	-0.0454314	-0.591397	-0.588574	-1.06975	-0.622599	S1
cassava4.1_006171M	AT2G30933	CARBOHYDRATE-BINDING X8 DOMAIN SUPERFAMILY PROTEIN	0	0.207143	-0.357345	-0.795108	-1.20789	-1.16069	S1
cassava4.1_016895M	AT2G30933	CARBOHYDRATE-BINDING X8 DOMAIN SUPERFAMILY PROTEIN	0	-0.174296	-0.39517	-0.390623	-0.840113	-1.17299	S1
cassava4.1_031379M	AT4G13600	CARBOHYDRATE-BINDING X8 DOMAIN SUPERFAMILY PROTEIN	0	0.0866479	-0.721183	-1.2716	-1.46594	-1.34777	S1
cassava4.1_015507M	AT1G79480	CARBOHYDRATE-BINDING X8 DOMAIN SUPERFAMILY PROTEIN	0	-0.161331	-0.472129	-0.979089	-1.06462	-1.59292	S1
cassava4.1_029798M	AT5G01260	CARBOHYDRATE-BINDING-LIKE FOLD	0	-0.168447	-0.647467	-0.481364	-1.0601	-0.839338	S1
cassava4.1_021060M	AT5G62180	CARBOXYESTERASE 20	0	-0.646338	-1.53742	-2.26534	-3.31186	-2.96804	S1
cassava4.1_006970M	AT5G57630	CBL-INTERACTING PROTEIN KINASE 21	0	-0.737687	-1.43792	-2.12406	-3.25017	-3.00115	S1
cassava4.1_008412M	AT3G23000	CBL-INTERACTING PROTEIN KINASE 7	0	-0.320846	-1.07948	-0.965221	-1.0601	-1.32373	S1
cassava4.1_014705M	AT5G53420	CCT MOTIF FAMILY PROTEIN	0	-0.0177091	-0.974546	-1.46793	-1.90888	-1.43245	S1
cassava4.1_013970M	AT5G53420	CCT MOTIF FAMILY PROTEIN	0	-0.196442	-1.48036	-1.79987	-2.63308	-1.75049	S1
cassava4.1_013375M	AT5G53420	CCT MOTIF FAMILY PROTEIN	0	-0.120765	-1.51581	-1.72404	-2.48036	-1.7814	S1
cassava4.1_000652M	AT5G64740	CELLULOSE SYNTHASE 6	0	0.180275	-0.961564	-1.5043	-1.63173	-1.4856	S1
cassava4.1_000770M	AT5G44030	CELLULOSE SYNTHASE A4	0	-0.220614	-1.08009	-2.38233	-2.03623	-2.92139	S1
cassava4.1_000695M	AT5G05170	CELLULOSE SYNTHASE FAMILY PROTEIN	0	0.3421	-1.3288	-1.4933	-1.41235	-1.71596	S1
cassava4.1_002212M	AT5G05170	CELLULOSE SYNTHASE FAMILY PROTEIN	0	0.292075	-1.35439	-1.4937	-1.46435	-1.77201	S1
cassava4.1_002218M	AT5G17420	CELLULOSE SYNTHASE FAMILY PROTEIN	0	-0.262746	-1.65836	-2.58122	-2.50471	-3.00231	S1
cassava4.1_001280M	AT5G17420	CELLULOSE SYNTHASE FAMILY PROTEIN	0	-0.350523	-1.57562	-2.73697	-2.43987	-3.04573	S1
cassava4.1_000992M	AT4G18780	CELLULOSE SYNTHASE FAMILY PROTEIN	0	-0.388355	-1.92687	-2.83136	-2.54036	-3.19892	S1
cassava4.1_002393M	AT4G23990	CELLULOSE SYNTHASE LIKE G3	0	-0.790859	-1.72499	-3.21625	-4.45482	-3.86986	S1
cassava4.1_002818M	AT4G31590	CELLULOSE-SYNTHASE-LIKE C5	0	0.678703	-0.639804	-1.11967	-0.902659	-1.32265	S1
cassava4.1_007396M	AT3G55120	CHALCONE-FLAVANONE ISOMERASE FAMILY PROTEIN	0	-0.196442	-0.610874	-0.590745	-1.17234	-1.04305	S1
cassava4.1_031966M	AT1G53520	CHALCONE-FLAVANONE ISOMERASE FAMILY PROTEIN	0	-0.404305	-0.773491	-0.895932	-0.672772	-1.16359	S1
cassava4.1_014639M	AT4G09350	CHAPERONE DNAJ-DOMAIN SUPERFAMILY PROTEIN	0	0.297133	0.201383	-0.163268	-1.65336	-1.21927	S1
cassava4.1_006699M	AT1G30280	CHAPERONE DNAJ-DOMAIN SUPERFAMILY PROTEIN	0	0.427928	-0.786124	-1.0743	-1.44222	-1.31941	S1
cassava4.1_014651M	AT3G14200	CHAPERONE DNAJ-DOMAIN SUPERFAMILY PROTEIN	0	0.516721	-0.303472	-0.550676	-1.18606	-1.34081	S1
cassava4.1_006956M	AT1G30280	CHAPERONE DNAJ-DOMAIN SUPERFAMILY PROTEIN	0	0.304978	-0.645435	-0.75877	-1.06431	-1.36401	S1
cassava4.1_015681M	AT3G14200	CHAPERONE DNAJ-DOMAIN SUPERFAMILY PROTEIN	0	0.542803	-0.402588	-0.479553	-1.11622	-1.37071	S1
cassava4.1_006762M	AT1G30280	CHAPERONE DNAJ-DOMAIN SUPERFAMILY PROTEIN	0	0.193204	-0.673233	-0.939261	-1.08222	-1.53826	S1
cassava4.1_000859M	AT2G01830	CHASE DOMAIN CONTAINING HISTIDINE KINASE PROTEIN	0	0.387363	0.136585	-0.386091	-0.269512	-1.03682	S1
cassava4.1_023221M	AT1G05850	CHITINASE FAMILY PROTEIN	0	-0.0729379	-0.651541	-0.717145	-1.01013	-0.851001	S1
cassava4.1_011942M	AT3G16920	CHITINASE-LIKE PROTEIN 2	0	-0.459576	-1.44575	-2.33935	-2.51787	-3.0517	S1
cassava4.1_003589M	AT3G48560	CHLORSULFURON/IMIDAZOLINONE RESISTANT 1	0	0.171335	-0.489443	-2.39897	-3.30045	-3.17919	S1
cassava4.1_010368M	AT2G38860	CLASS I GLUTAMINE AMIDOTRANSFERASE-LIKE SUPERFAMILY PROTEIN	0	0.0863762	-0.297608	-1.52118	-2.69059	-2.83033	S1
cassava4.1_009231M	AT2G38860	CLASS I GLUTAMINE AMIDOTRANSFERASE-LIKE SUPERFAMILY PROTEIN	0	0.00331439	-0.544561	-1.81249	-2.99769	-3.2029	S1
cassava4.1_009199M	AT2G38860	CLASS I GLUTAMINE AMIDOTRANSFERASE-LIKE SUPERFAMILY PROTEIN	0	-0.013043	-1.13892	-2.96804	-3.69152	-4.24879	S1
cassava4.1_025887M	AT3G28455	CLAVATA3/ESR-RELATED 25	0	-0.212568	-0.607353	-1.79686	-1.85621	-2.0315	S1
cassava4.1_019269M	AT3G24770	CLAVATA3/ESR-RELATED 41	0	-0.36086	-0.503691	-0.937878	-1.59946	-1.3317	S1
cassava4.1_019169M	AT4G13195	CLAVATA3/ESR-RELATED 44	0	0.343465	0.0867838	-0.46335	-1.11747	-0.979373	S1
cassava4.1_027872M	AT5G15630	COBRA-LIKE EXTRACELLULAR GLYCOSYL-PHOSPHATIDYL INOSITOL-ANCHORED PROTEIN FAMILY	0	-0.730249	-1.43284	-2.0145	-1.66612	-2.38458	S1
cassava4.1_028535M	AT5G15630	COBRA-LIKE EXTRACELLULAR GLYCOSYL-PHOSPHATIDYL INOSITOL-ANCHORED PROTEIN FAMILY	0	-0.899157	-1.49614	-2.16683	-2.02738	-2.4572	S1
cassava4.1_010629M	AT5G01090	CONCANAVALIN A-LIKE LECTIN FAMILY PROTEIN	0	-0.390434	-0.772998	-0.900772	-1.63891	-1.43635	S1
cassava4.1_034354M	AT4G29050	CONCANAVALIN A-LIKE LECTIN PROTEIN KINASE FAMILY PROTEIN	0	-0.283668	-0.274913	-0.84892	-1.36997	-1.10098	S1
cassava4.1_030913M	AT4G29050	CONCANAVALIN A-LIKE LECTIN PROTEIN KINASE FAMILY PROTEIN	0	-0.0572415	-0.279984	-1.10067	-1.74178	-1.57648	S1
cassava4.1_009662M	AT3G02380	CONSTANS-LIKE 2	0	0.124857	-0.0518477	-0.178045	-1.17495	-1.16974	S1
cassava4.1_010137M	AT5G57660	CONSTANS-LIKE 5	0	0.0706641	-0.695489	-0.795609	-1.15393	-0.964095	S1
cassava4.1_002519M	AT1G62810	COPPER AMINE OXIDASE FAMILY PROTEIN	0	-0.728574	-1.09511	-1.63308	-2.24742	-2.21156	S1
cassava4.1_033226M	AT3G25855	COPPER TRANSPORT PROTEIN FAMILY	0	-0.173482	-0.274215	-0.897543	-0.875143	-1.08927	S1
cassava4.1_024448M	AT3G25855	COPPER TRANSPORT PROTEIN FAMILY	0	-0.0289991	-0.559367	-1.15232	-0.132104	-0.989936	S1
cassava4.1_024742M	AT5G59030	COPPER TRANSPORTER 1	0	-0.268295	-0.594008	-0.815783	-1.31689	-1.0908	S1
cassava4.1_018216M	AT5G59030	COPPER TRANSPORTER 1	0	-0.113567	-0.599899	-0.971997	-1.46634	-1.10222	S1
cassava4.1_024484M	AT2G37925	COPPER TRANSPORTER 4	0	-0.231075	-0.61352	-1.22331	-1.32193	-1.60034	S1
cassava4.1_018987M	AT1G08830	COPPER/ZINC SUPEROXIDE DISMUTASE 1	0	-0.124534	-0.304362	-0.879648	-0.0961904	-1.85569	S1
cassava4.1_009290M	AT4G34530	CRYPTOCHROME-INTERACTING BASIC-HELIX-LOOP-HELIX 1	0	-0.272994	-0.549409	-1.31833	-1.94286	-1.33606	S1
cassava4.1_007858M	AT4G34530	CRYPTOCHROME-INTERACTING BASIC-HELIX-LOOP-HELIX 1	0	0.104068	-0.609112	-1.7442	-2.8365	-1.84322	S1
cassava4.1_004784M	AT1G23010	CUPREDOXIN SUPERFAMILY PROTEIN	0	0.00834346	-1.02386	-1.34483	-2.0221	-1.33606	S1
cassava4.1_032394M	AT5G26330	CUPREDOXIN SUPERFAMILY PROTEIN	0	-0.259288	-0.699935	-1.1841	-1.47634	-2.25223	S1
cassava4.1_014938M	AT1G21090	CUPREDOXIN SUPERFAMILY PROTEIN	0	-0.640479	-1.33352	-1.90293	-2.46674	-3.04335	S1
cassava4.1_008819M	AT5G18470	CURCULIN-LIKE (MANNOSE-BINDING) LECTIN FAMILY PROTEIN	0	-0.411771	-0.961002	-1.45127	-1.96748	-0.507173	S1
cassava4.1_015948M	AT4G35220	CYCLASE FAMILY PROTEIN	0	-0.0162494	-0.468132	-0.912401	-0.83779	-1.00405	S1
cassava4.1_015371M	AT4G35220	CYCLASE FAMILY PROTEIN	0	0.00432161	-0.49981	-0.886566	-0.884434	-1.03712	S1
cassava4.1_013545M	AT4G35220	CYCLASE FAMILY PROTEIN	0	-0.142417	-0.427401	-0.873556	-0.918115	-1.10067	S1
cassava4.1_002565M	AT5G53130	CYCLIC NUCLEOTIDE GATED CHANNEL 1	0	-0.340989	-1.16942	-1.67577	-2.23243	-2.0517	S1
cassava4.1_003012M	AT5G15410	CYCLIC NUCLEOTIDE-REGULATED ION CHANNEL FAMILY PROTEIN	0	-0.299738	-0.749523	-0.601212	-0.869069	-1.37744	S1
cassava4.1_011603M	AT1G70210	CYCLIN D1;1	0	-0.461164	-1.0383	-0.817053	-1.66429	-1.18836	S1
cassava4.1_011570M	AT1G70210	CYCLIN D1;1	0	0.128161	-0.433623	-0.477141	-1.28842	-0.912401	S1
cassava4.1_009900M	AT4G34160	CYCLIN D3;1	0	-0.0491584	-1.76955	-2.62149	-3.28349	-2.81807	S1
cassava4.1_009919M	AT4G34160	CYCLIN D3;1	0	0.118891	-0.736966	-0.843474	-1.31043	-1.13828	S1
cassava4.1_028177M	AT2G45080	CYCLIN P3;1	0	-0.0886536	-0.70463	-1.61352	-0.837274	-1.61661	S1
cassava4.1_016519M	AT2G44740	CYCLIN P4;1	0	0.0506062	-0.47915	-0.173482	-1.5245	0.0173518	S1
cassava4.1_017442M	AT1G49620	CYCLIN-DEPENDENT KINASE INHIBITOR FAMILY PROTEIN	0	-0.39954	-0.792857	-1.03771	-0.780909	-0.131471	S1
cassava4.1_006895M	AT5G39660	CYCLING DOF FACTOR 2	0	0.997834	-0.159718	-0.22516	-1.83496	-2.49248	S1
cassava4.1_030452M	AT5G39660	CYCLING DOF FACTOR 2	0	0.137766	-0.984217	-1.2923	-1.32445	-1.00376	S1
cassava4.1_006801M	AT3G47500	CYCLING DOF FACTOR 3	0	-0.140348	-0.664059	-1.05589	-1.12942	-1.49127	S1
cassava4.1_007172M	AT3G47500	CYCLING DOF FACTOR 3	0	-0.00839199	-0.852563	-1.50594	-2.77103	-2.4135	S1
cassava4.1_010021M	AT3G61440	CYSTEINE SYNTHASE C1	0	0.0942361	-0.467135	-1.3681	-2.73408	-2.33789	S1
cassava4.1_022107M	AT1G20990	CYSTEINE/HISTIDINE-RICH C1 DOMAIN FAMILY PROTEIN	0	-0.0542425	-0.513131	-0.749281	-0.838822	-1.18836	S1
cassava4.1_031300M	AT4G23180	CYSTEINE-RICH RLK (RECEPTOR-LIKE PROTEIN KINASE) 10	0	0.246226	-0.616614	-1.01479	-1.11092	-0.932361	S1
cassava4.1_032827M	AT1G70520	CYSTEINE-RICH RLK (RECEPTOR-LIKE PROTEIN KINASE) 2	0	-0.728096	-0.898888	-1.78588	-1.67392	-1.87356	S1
cassava4.1_024477M	AT4G05200	CYSTEINE-RICH RLK (RECEPTOR-LIKE PROTEIN KINASE) 25	0	0.812704	-0.114035	-0.759991	-1.13384	-1.20324	S1
cassava4.1_015530M	AT3G48540	CYTIDINE/DEOXYCYTIDYLATE DEAMINASE FAMILY PROTEIN	0	-0.149921	-0.516429	-1.02444	-0.845028	-1.27823	S1
cassava4.1_023861M	AT1G14730	CYTOCHROME B561/FERRIC REDUCTASE TRANSMEMBRANE PROTEIN FAMILY	0	0.0040339	-0.340075	-0.741059	-0.905899	-1.23345	S1
cassava4.1_014998M	AT2G30890	CYTOCHROME B561/FERRIC REDUCTASE TRANSMEMBRANE PROTEIN FAMILY	0	-0.400111	-0.685014	-0.861186	-1.16715	-1.44418	S1
cassava4.1_014859M	AT1G26100	CYTOCHROME B561/FERRIC REDUCTASE TRANSMEMBRANE PROTEIN FAMILY	0	-0.693388	-1.36922	-1.66887	-2.27509	-2.14497	S1
cassava4.1_010909M	AT3G07570	CYTOCHROME B561/FERRIC REDUCTASE TRANSMEMBRANE WITH DOMON RELATED DOMAIN	0	-0.529489	-0.904008	-1.22297	-1.59292	-1.41273	S1
cassava4.1_005791M	AT2G26710	CYTOCHROME P450 SUPERFAMILY PROTEIN	0	-0.511896	-0.919206	-1.40966	-3.09912	-2.3474	S1
cassava4.1_031125M	AT2G26710	CYTOCHROME P450 SUPERFAMILY PROTEIN	0	0.333538	-1.82368	-3.03505	-5.17919	-2.58467	S1
cassava4.1_005647M	AT2G26710	CYTOCHROME P450 SUPERFAMILY PROTEIN	0	-0.19248	-0.835729	-1.98679	-2.69152	-2.70087	S1
cassava4.1_005737M	AT5G21482	CYTOKININ OXIDASE 7	0	-0.235144	-1.14433	-1.50799	-1.9885	-1.84892	S1
cassava4.1_008801M	AT5G21482	CYTOKININ OXIDASE 7	0	-0.953719	-2.27928	-2.44536	-3.92139	-3.1805	S1
cassava4.1_004664M	AT5G27410	D-AMINOACID AMINOTRANSFERASE-LIKE PLP-DEPENDENT ENZYMES SUPERFAMILY PROTEIN	0	-0.431287	-0.993666	-0.621932	-1.03564	-0.84451	S1
cassava4.1_014710M	AT3G16240	DELTA TONOPLAST INTEGRAL PROTEIN	0	-0.218766	-0.699935	-1.04573	-2.37333	-1.12281	S1
cassava4.1_002639M	AT4G15560	DEOXYXYLULOSE-5-PHOSPHATE SYNTHASE	0	0.188021	-0.741783	-1.08957	-1.93898	-1.90455	S1
cassava4.1_030091M	AT4G15560	DEOXYXYLULOSE-5-PHOSPHATE SYNTHASE	0	-0.0868138	-1.07795	-1.63218	-2.56747	-2.85831	S1
cassava4.1_002457M	AT4G15560	DEOXYXYLULOSE-5-PHOSPHATE SYNTHASE	0	-0.239396	-0.809701	-0.841146	-1.08927	-0.408512	S1
cassava4.1_006300M	AT2G20900	DIACYLGLYCEROL KINASE 5	0	0.0471196	-0.896469	-1.2716	-0.818071	-1.00665	S1
cassava4.1_003726M	AT1G25570	DI-GLUCOSE BINDING PROTEIN WITH LEUCINE-RICH REPEAT DOMAIN	0	-0.371086	-0.917297	-1.19926	-1.37669	-1.34813	S1
cassava4.1_011856M	AT4G35420	DIHYDROFLAVONOL 4-REDUCTASE-LIKE1	0	-0.709104	-0.986216	-1.62727	-0.81046	-0.993092	S1
cassava4.1_000821M	AT5G43470	DISEASE RESISTANCE PROTEIN (CC-NBS-LRR CLASS) FAMILY	0	0.110363	-0.427013	-1.1106	-0.914847	-1.11185	S1
cassava4.1_017148M	AT4G23690	DISEASE RESISTANCE-RESPONSIVE (DIRIGENT-LIKE PROTEIN) FAMILY PROTEIN	0	0.122076	-0.246567	-1.37557	-2.42973	-2.25498	S1
cassava4.1_030254M	AT1G22900	DISEASE RESISTANCE-RESPONSIVE (DIRIGENT-LIKE PROTEIN) FAMILY PROTEIN	0	-0.981366	-1.95176	-2.99654	-3.60823	-3.38836	S1
cassava4.1_011780M	AT1G12550	D-ISOMER SPECIFIC 2-HYDROXYACID DEHYDROGENASE FAMILY PROTEIN	0	-0.46335	-0.656308	-1.29159	-1.47353	-1.28279	S1
cassava4.1_009278M	AT3G12710	DNA GLYCOSYLASE SUPERFAMILY PROTEIN	0	1.39193	-0.560005	-1.01188	-1.8604	-1.84892	S1
cassava4.1_010234M	AT5G44680	DNA GLYCOSYLASE SUPERFAMILY PROTEIN	0	1.94009	1.03647	0.939377	-0.484187	-0.133527	S1
cassava4.1_032381M	AT5G04980	DNASE I-LIKE SUPERFAMILY PROTEIN	0	0.0596322	-1.09357	-2.59423	-3.1016	-3.57691	S1
cassava4.1_012138M	AT5G62940	DOF-TYPE ZINC FINGER DNA-BINDING FAMILY PROTEIN	0	-0.120922	-0.756087	-1.13955	-1.51169	-1.71596	S1
cassava4.1_024126M	AT1G07640	DOF-TYPE ZINC FINGER DNA-BINDING FAMILY PROTEIN	0	-0.421593	-0.474332	-0.897812	-1.2464	-1.82368	S1
cassava4.1_012221M	AT5G62940	DOF-TYPE ZINC FINGER DNA-BINDING FAMILY PROTEIN	0	-0.724754	-0.915664	-1.82164	-1.63666	-1.93401	S1
cassava4.1_030969M	AT2G28510	DOF-TYPE ZINC FINGER DNA-BINDING FAMILY PROTEIN	0	-0.372767	-0.00752159	-1.0052	-0.530114	-2.0619	S1
cassava4.1_006235M	AT2G33570	DOMAIN OF UNKNOWN FUNCTION (DUF23)	0	-0.712882	-1.41696	-1.10191	-1.52367	-0.85048	S1
cassava4.1_008194M	AT5G10150	DOMAIN OF UNKNOWN FUNCTION (DUF966)	0	0.625177	-1.84996	-2.76121	-3.2029	-2.34447	S1
cassava4.1_008881M	AT5G14620	DOMAINS REARRANGED METHYLTRANSFERASE 2	0	-0.247594	-0.532616	-1.03978	-1.58165	-1.51005	S1
cassava4.1_019258M	AT1G56220	DORMANCY/AUXIN ASSOCIATED FAMILY PROTEIN	0	-0.17397	-0.345931	-0.774725	-1.41542	-1.46634	S1
cassava4.1_019121M	AT1G56220	DORMANCY/AUXIN ASSOCIATED FAMILY PROTEIN	0	-0.217591	-0.270556	-0.782397	-1.46474	-1.58901	S1
cassava4.1_018579M	AT1G54070	DORMANCY/AUXIN ASSOCIATED FAMILY PROTEIN	0	-0.276485	-0.638456	-1.45601	-2.69245	-2.5154	S1
cassava4.1_000614M	AT2G40130	DOUBLE CLP-N MOTIF-CONTAINING P-LOOP NUCLEOSIDE TRIPHOSPHATE HYDROLASES SUPERFAMILY PROTEIN	0	-0.661547	-1.30615	-1.58814	-2.17072	-2.44851	S1
cassava4.1_017539M	AT3G23610	DUAL SPECIFICITY PROTEIN PHOSPHATASE 1	0	-0.377257	-0.943971	-1.11779	-0.84944	-0.8879	S1
cassava4.1_012254M	AT2G38090	DUPLICATED HOMEODOMAIN-LIKE SUPERFAMILY PROTEIN	0	0.0196308	-1.06492	-1.14051	-0.458386	-1.11029	S1
cassava4.1_012347M	AT2G38090	DUPLICATED HOMEODOMAIN-LIKE SUPERFAMILY PROTEIN	0	-0.522219	-1.04603	-1.22331	-0.997982	-1.23718	S1
cassava4.1_014074M	AT5G35550	DUPLICATED HOMEODOMAIN-LIKE SUPERFAMILY PROTEIN	0	-0.28051	-0.602307	-0.577767	-0.351074	-1.90725	S1
cassava4.1_013179M	AT5G05790	DUPLICATED HOMEODOMAIN-LIKE SUPERFAMILY PROTEIN	0	0.0129262	-1.55427	-1.99942	-2.92248	-3.75633	S1
cassava4.1_032462M	AT5G28300	DUPLICATED HOMEODOMAIN-LIKE SUPERFAMILY PROTEIN	0	0.2444	-0.708396	-1.16845	-1.03298	-0.995391	S1
cassava4.1_012542M	AT2G38090	DUPLICATED HOMEODOMAIN-LIKE SUPERFAMILY PROTEIN	0	-0.259116	-0.561707	-0.774725	-1.40851	-0.496346	S1
cassava4.1_029117M	AT1G31880	DZC (DISEASE RESISTANCE/ZINC FINGER/CHROMOSOME CONDENSATION-LIKE REGION) DOMAIN CONTAINING PROTEIN	0	0.00733905	-0.715723	-0.786373	-0.841146	-1.15008	S1
cassava4.1_024141M	AT3G14000	DZC (DISEASE RESISTANCE/ZINC FINGER/CHROMOSOME CONDENSATION-LIKE REGION) DOMAIN CONTAINING PROTEIN	0	-0.245369	-1.02415	-1.95624	-1.53408	-2.45166	S1
cassava4.1_011477M	AT4G32140	EAMA-LIKE TRANSPORTER FAMILY	0	-0.783638	-1.64115	-1.62549	-1.51005	-1.61308	S1
cassava4.1_016274M	AT3G20570	EARLY NODULIN-LIKE PROTEIN 9	0	-0.303294	-0.266212	-0.715012	-0.765867	-1.25188	S1
cassava4.1_018450M	AT1G05990	EF HAND CALCIUM-BINDING PROTEIN FAMILY	0	-0.10656	-0.425462	-0.8497	-1.20058	-1.5492	S1
cassava4.1_034170M	AT1G24620	EF HAND CALCIUM-BINDING PROTEIN FAMILY	0	0.351289	-0.335881	-1.15682	-1.86565	-1.81097	S1
cassava4.1_020229M	AT5G37770	EF HAND CALCIUM-BINDING PROTEIN FAMILY	0	0.184725	0.421802	-0.172181	-1.74275	-2.03979	S1
cassava4.1_010300M	AT4G37980	ELICITOR-ACTIVATED GENE 3-1	0	-0.140666	0.0370307	-0.854649	-1.84996	-0.822656	S1
cassava4.1_006204M	AT2G32440	ENT-KAURENOIC ACID HYDROXYLASE 2	0	0.797179	-0.34795	-0.629055	-1.34117	-1.26015	S1
cassava4.1_006198M	AT2G32440	ENT-KAURENOIC ACID HYDROXYLASE 2	0	-0.263958	-0.687103	-1.02093	-1.69806	-1.72834	S1
cassava4.1_005023M	AT3G20290	EPS15 HOMOLOGY DOMAIN 1	0	-0.497364	-1.13765	-1.65199	-1.48641	-1.54962	S1
cassava4.1_000746M	AT4G00900	ER-TYPE CA2+-ATPASE 2	0	-0.284194	-1.00984	-1.22803	-1.42508	-1.29371	S1
cassava4.1_015673M	AT3G23240	ETHYLENE RESPONSE FACTOR 1	0	0.547154	0.768587	-0.332244	-2.08131	0.496309	S1
cassava4.1_010529M	AT1G25510	EUKARYOTIC ASPARTYL PROTEASE FAMILY PROTEIN	0	-0.466138	-1.23616	-1.26847	-1.31258	-1.16845	S1
cassava4.1_007945M	AT1G03220	EUKARYOTIC ASPARTYL PROTEASE FAMILY PROTEIN	0	-0.00853711	-1.07036	-1.8135	-1.98564	-2.2709	S1
cassava4.1_007017M	AT2G03200	EUKARYOTIC ASPARTYL PROTEASE FAMILY PROTEIN	0	-0.29885	-1.52699	-1.89701	-1.84529	-2.36364	S1
cassava4.1_028838M	AT1G01300	EUKARYOTIC ASPARTYL PROTEASE FAMILY PROTEIN	0	-0.367732	-1.66063	-2.42275	-2.78787	-3.17919	S1
cassava4.1_022068M	AT2G36670	EUKARYOTIC ASPARTYL PROTEASE FAMILY PROTEIN	0	0.0710762	-1.00897	-1.14592	-1.17592	-0.370154	S1
cassava4.1_014661M	AT5G51550	EXORDIUM LIKE 3	0	-0.272297	-0.91648	-1.04365	-2.04394	-1.23345	S1
cassava4.1_011185M	AT5G51550	EXORDIUM LIKE 3	0	0.124593	-0.585107	-0.558942	-1.41542	-0.645209	S1
cassava4.1_030760M	AT5G51550	EXORDIUM LIKE 3	0	-0.364385	-0.891911	-0.846065	-1.76857	-0.852563	S1
cassava4.1_007156M	AT2G28110	EXOSTOSIN FAMILY PROTEIN	0	0.757535	-0.736725	-1.05799	-1.35661	-1.24537	S1
cassava4.1_029120M	AT1G68470	EXOSTOSIN FAMILY PROTEIN	0	-0.00969858	-0.658128	-1.2849	-0.179025	-1.57476	S1
cassava4.1_008638M	AT1G27440	EXOSTOSIN FAMILY PROTEIN	0	-0.874878	-2.32121	-2.68966	-2.83856	-3.38233	S1
cassava4.1_014489M	AT2G03090	EXPANSIN A15	0	0.787683	-0.964658	-0.831358	-2.76219	-2.04038	S1
cassava4.1_014577M	AT4G38210	EXPANSIN A20	0	-0.518494	-1.08009	-1.10067	-1.34813	-1.5649	S1
cassava4.1_014398M	AT2G39700	EXPANSIN A4	0	-0.305075	-0.784881	-1.08559	-1.01596	-0.974262	S1
cassava4.1_014570M	AT2G40610	EXPANSIN A8	0	-0.242294	-0.995678	-2.18705	-1.91539	-2.75438	S1
cassava4.1_014506M	AT2G40610	EXPANSIN A8	0	-0.114191	-0.746374	-2.29832	-1.95736	-3.01159	S1
cassava4.1_014619M	AT2G40610	EXPANSIN A8	0	0.913952	0.410558	-0.248108	-2.03741	-1.89057	S1
cassava4.1_004979M	AT1G30760	FAD-BINDING BERBERINE FAMILY PROTEIN	0	0.159758	-0.83779	-0.865648	-1.17462	-0.518288	S1
cassava4.1_008563M	AT2G24580	FAD-DEPENDENT OXIDOREDUCTASE FAMILY PROTEIN	0	-0.413692	-0.879914	-1.30579	-1.60209	-1.42121	S1
cassava4.1_024965M	AT2G36410	FAMILY OF UNKNOWN FUNCTION (DUF662)	0	0.46874	-0.831871	-1.67438	-0.981651	-1.06764	S1
cassava4.1_026594M	AT1G55230	FAMILY OF UNKNOWN FUNCTION (DUF716)	0	-0.512719	-0.638007	-1.3812	-1.65517	-1.3317	S1
cassava4.1_008878M	AT5G55730	FASCICLIN-LIKE ARABINOGALACTAN 1	0	-0.412923	-0.920571	-1.46315	-2.18705	-1.82828	S1
cassava4.1_011291M	AT4G12730	FASCICLIN-LIKE ARABINOGALACTAN 2	0	0.374622	-0.22398	-0.268643	-1.08314	-0.345381	S1
cassava4.1_007195M	AT5G06390	FASCICLIN-LIKE ARABINOGALACTAN PROTEIN 17 PRECURSOR	0	-1.2029	-2.05889	-2.53617	-2.7819	-2.83856	S1
cassava4.1_031631M	AT3G60900	FASCICLIN-LIKE ARABINOGALACTAN-PROTEIN 10	0	-0.184425	-0.707925	-1.1678	-1.69713	-1.42082	S1
cassava4.1_015233M	AT5G03170	FASCICLIN-LIKE ARABINOGALACTAN-PROTEIN 11	0	-0.871179	-1.74662	-2.02915	-1.98108	-2.33862	S1
cassava4.1_015156M	AT5G03170	FASCICLIN-LIKE ARABINOGALACTAN-PROTEIN 11	0	-0.699232	-1.57777	-2.45799	-2.67484	-3.01625	S1
cassava4.1_023463M	AT5G03170	FASCICLIN-LIKE ARABINOGALACTAN-PROTEIN 11	0	-1.27963	-2.29548	-2.24605	-2.50881	-3.24332	S1
cassava4.1_025091M	AT5G03170	FASCICLIN-LIKE ARABINOGALACTAN-PROTEIN 11	0	-0.948697	-1.98965	-2.78091	-2.62504	-3.42198	S1
cassava4.1_028966M	AT5G03170	FASCICLIN-LIKE ARABINOGALACTAN-PROTEIN 11	0	-2.31258	-2.89432	-5.15329	-7.22162	-6.24332	S1
cassava4.1_030729M	AT5G60490	FASCICLIN-LIKE ARABINOGALACTAN-PROTEIN 12	0	-1.82062	-2.21424	-4.4112	-5.99309	-5.24879	S1
cassava4.1_013900M	AT5G60490	FASCICLIN-LIKE ARABINOGALACTAN-PROTEIN 12	0	-1.96748	-2.39062	-4.62238	-5.53282	-5.28209	S1
cassava4.1_031001M	AT5G60490	FASCICLIN-LIKE ARABINOGALACTAN-PROTEIN 12	0	-2.06975	-2.30187	-4.75633	-7.22162	-5.77992	S1
cassava4.1_009597M	AT3G12120	FATTY ACID DESATURASE 2	0	0.0265876	-1.07339	-1.77201	-0.856476	-0.646338	S1
cassava4.1_009603M	AT3G12120	FATTY ACID DESATURASE 2	0	-0.231413	-1.35513	-1.86828	-1.1933	-0.81426	S1
cassava4.1_009593M	AT3G12120	FATTY ACID DESATURASE 2	0	-0.231752	-1.49696	-1.86933	-1.10749	-0.70228	S1
cassava4.1_009877M	AT5G05580	FATTY ACID DESATURASE 8	0	-0.912401	-1.86617	-2.15264	-2.00984	-2.00694	S1
cassava4.1_012089M	AT4G04930	FATTY ACID DESATURASE FAMILY PROTEIN	0	0.0892269	-1.20457	-1.46793	-1.7336	-1.69479	S1
cassava4.1_011333M	AT4G04930	FATTY ACID DESATURASE FAMILY PROTEIN	0	0.449429	-0.740095	-0.593572	-1.43129	-1.03239	S1
cassava4.1_015121M	AT2G34770	FATTY ACID HYDROXYLASE 1	0	-0.843992	-1.16004	-1.88897	-1.95176	-1.02474	S1
cassava4.1_003798M	AT1G02205	FATTY ACID HYDROXYLASE SUPERFAMILY	0	0.0247452	-0.258598	-0.710048	-0.713355	-1.55173	S1
cassava4.1_022151M	AT2G46210	FATTY ACID/SPHINGOLIPID DESATURASE	0	0.317072	-1.38421	-1.91376	-2.13163	-1.52243	S1
cassava4.1_020966M	AT1G08510	FATTY ACYL-ACP THIOESTERASES B	0	-0.025177	-0.510046	-0.575185	-0.96804	-1.12753	S1
cassava4.1_002379M	AT3G23410	FATTY ALCOHOL OXIDASE 3	0	-0.00621696	0.228849	-0.867226	-1.05919	-1.09573	S1
cassava4.1_014922M	AT4G24210	F-BOX FAMILY PROTEIN	0	-0.226004	-0.37932	-0.461561	-1.02621	-1.05679	S1
cassava4.1_023024M	AT1G30950	F-BOX FAMILY PROTEIN	0	-0.0711181	-1.58901	-2.44693	-4.51622	-3.45641	S1
cassava4.1_014168M	AT2G40300	FERRITIN 4	0	-0.271252	-0.175599	-1.5649	-1.84996	-2.31186	S1
cassava4.1_025966M	AT4G36220	FERULIC ACID 5-HYDROXYLASE 1	0	0.0124972	-2.18246	-2.56747	-2.18442	-2.92577	S1
cassava4.1_019438M	AT3G60370	FKBP-LIKE PEPTIDYL-PROLYL CIS-TRANS ISOMERASE FAMILY PROTEIN	0	-0.269512	-1.20224	-1.77448	-2.07522	-1.67162	S1
cassava4.1_019262M	AT3G60370	FKBP-LIKE PEPTIDYL-PROLYL CIS-TRANS ISOMERASE FAMILY PROTEIN	0	-0.62171	-1.2304	-1.82982	-2.12784	-1.89862	S1
cassava4.1_011509M	AT5G08640	FLAVONOL SYNTHASE 1	0	-0.518288	-0.527616	-1.32049	-1.76513	-2.4135	S1
cassava4.1_004549M	AT2G03220	FUCOSYLTRANSFERASE 1	0	-0.160847	-0.964939	-1.43713	-1.0315	-1.67715	S1
cassava4.1_011729M	AT3G07720	GALACTOSE OXIDASE/KELCH REPEAT SUPERFAMILY PROTEIN	0	-0.349971	-1.10222	-1.0807	-1.49127	-1.73408	S1
cassava4.1_008137M	AT1G55270	GALACTOSE OXIDASE/KELCH REPEAT SUPERFAMILY PROTEIN	0	0.127105	-0.817562	-0.8044	-1.22938	-0.767339	S1
cassava4.1_032123M	AT5G54690	GALACTURONOSYLTRANSFERASE 12	0	-0.527408	-2.02621	-2.673	-2.82623	-3.09419	S1
cassava4.1_005287M	AT5G54690	GALACTURONOSYLTRANSFERASE 12	0	-0.0337172	-1.85413	-2.63846	-2.57433	-3.14944	S1
cassava4.1_010619M	AT1G13250	GALACTURONOSYLTRANSFERASE-LIKE 3	0	-0.672083	-1.85831	-2.15843	-2.98393	-2.11591	S1
cassava4.1_010644M	AT1G13250	GALACTURONOSYLTRANSFERASE-LIKE 3	0	0.66821	-0.326263	0.0255958	-1.69106	0.0380147	S1
cassava4.1_028469M	AT1G10200	GATA TYPE ZINC FINGER TRANSCRIPTION FACTOR FAMILY PROTEIN	0	-0.110449	-0.995966	-1.73552	-1.54793	-1.68594	S1
cassava4.1_016357M	AT1G01780	GATA TYPE ZINC FINGER TRANSCRIPTION FACTOR FAMILY PROTEIN	0	-0.512102	-0.983932	-1.19595	-1.39935	-1.75828	S1
cassava4.1_028162M	AT3G50870	GATA TYPE ZINC FINGER TRANSCRIPTION FACTOR FAMILY PROTEIN	0	0.00619029	-1.36253	-2.04454	-2.12658	-2.45482	S1
cassava4.1_027110M	AT1G01780	GATA TYPE ZINC FINGER TRANSCRIPTION FACTOR FAMILY PROTEIN	0	-0.851521	-1.27021	-2.18771	-2.25636	-2.50144	S1
cassava4.1_008284M	AT5G65280	GCR2-LIKE 1	0	-0.349235	-0.726424	-1.11873	-1.13797	-1.73841	S1
cassava4.1_025760M	AT5G45910	GDSL-LIKE LIPASE/ACYLHYDROLASE SUPERFAMILY PROTEIN	0	-0.223306	-0.70322	-0.804904	-1.89057	-1.19429	S1
cassava4.1_010141M	AT5G45670	GDSL-LIKE LIPASE/ACYLHYDROLASE SUPERFAMILY PROTEIN	0	-0.361416	-0.565759	-0.636436	-0.655853	-1.24434	S1
cassava4.1_010409M	AT5G55050	GDSL-LIKE LIPASE/ACYLHYDROLASE SUPERFAMILY PROTEIN	0	0.0740944	0.243791	-0.500218	-0.0603973	-1.82777	S1
cassava4.1_009843M	AT3G16370	GDSL-LIKE LIPASE/ACYLHYDROLASE SUPERFAMILY PROTEIN	0	-0.141462	-0.574756	-0.855432	-1.37744	-1.95904	S1
cassava4.1_028344M	AT1G75900	GDSL-LIKE LIPASE/ACYLHYDROLASE SUPERFAMILY PROTEIN	0	-0.344282	-0.894322	-1.391	-1.851	-2.40507	S1
cassava4.1_026798M	AT1G75890	GDSL-LIKE LIPASE/ACYLHYDROLASE SUPERFAMILY PROTEIN	0	-0.565759	-1.24571	-1.72881	-2.35476	-2.73793	S1
cassava4.1_010329M	AT3G16370	GDSL-LIKE LIPASE/ACYLHYDROLASE SUPERFAMILY PROTEIN	0	0.0553345	-1.08743	-2.63576	-3.0505	-4.08559	S1
cassava4.1_010927M	AT2G42990	GDSL-LIKE LIPASE/ACYLHYDROLASE SUPERFAMILY PROTEIN	0	-0.215412	-2.16683	-3.15586	-4.94786	-5.35698	S1
cassava4.1_014633M	AT5G65430	GENERAL REGULATORY FACTOR 8	0	-0.156981	-0.606035	-0.401635	-1.00984	-0.345564	S1
cassava4.1_023108M	AT4G36810	GERANYLGERANYL PYROPHOSPHATE SYNTHASE 1	0	-0.543299	-0.928786	-2.06975	-2.67024	-1.55046	S1
cassava4.1_015867M	AT3G62020	GERMIN-LIKE PROTEIN 10	0	0.0985543	-1.09265	-1.63352	-1.32337	-1.79686	S1
cassava4.1_015858M	AT3G62020	GERMIN-LIKE PROTEIN 10	0	-0.360675	-1.50185	-2.32699	-1.50922	-2.11967	S1
cassava4.1_033152M	AT5G51810	GIBBERELLIN 20 OXIDASE 2	0	0.37362	-0.901042	-2.18639	-3.13163	-4.25429	S1
cassava4.1_021297M	AT1G47990	GIBBERELLIN 2-OXIDASE 4	0	0.196607	-0.334607	-1.46037	-2.5632	-1.15746	S1
cassava4.1_024994M	AT4G21200	GIBBERELLIN 2-OXIDASE 8	0	0.051024	-0.464146	-2.19429	-0.614403	-2.50226	S1
cassava4.1_018713M	AT4G21200	GIBBERELLIN 2-OXIDASE 8	0	0.129745	-0.42372	-2.18705	-0.560856	-2.79786	S1
cassava4.1_011624M	AT4G21200	GIBBERELLIN 2-OXIDASE 8	0	-1.19232	-0.669556	-3.06613	-3.18705	-4.67669	S1
cassava4.1_009909M	AT1G15550	GIBBERELLIN 3-OXIDASE 1	0	0.233643	-0.00520307	-0.118257	-1.98793	-1.08406	S1
cassava4.1_028672M	AT1G22690	GIBBERELLIN-REGULATED FAMILY PROTEIN	0	1.03471	-0.720707	-1.24366	-0.284194	-0.956515	S1
cassava4.1_004445M	AT1G12570	GLUCOSE-METHANOL-CHOLINE (GMC) OXIDOREDUCTASE FAMILY PROTEIN	0	-0.180495	-1.35328	-1.63846	-1.9845	-2.75828	S1
cassava4.1_028356M	AT1G42540	GLUTAMATE RECEPTOR 3.3	0	0.190299	-0.510868	-0.958757	-1.01188	-1.18311	S1
cassava4.1_001914M	AT1G42540	GLUTAMATE RECEPTOR 3.3	0	0.15017	-0.610213	-1.01976	-1.12627	-1.28279	S1
cassava4.1_001288M	AT2G32400	GLUTAMATE RECEPTOR 5	0	-0.207561	-0.245882	-0.699466	-0.630841	-1.08192	S1
cassava4.1_017238M	AT5G57685	GLUTAMINE DUMPER 3	0	0.0564448	0.254352	-0.431287	-1.31151	-1.27125	S1
cassava4.1_029024M	AT2G24762	GLUTAMINE DUMPER 4	0	0.429	0.0899049	-2.46275	-3.28209	-3.78986	S1
cassava4.1_016044M	AT3G03190	GLUTATHIONE S-TRANSFERASE F11	0	0.525868	-1.24674	-2.50144	-2.69993	-5.06371	S1
cassava4.1_016179M	AT2G30860	GLUTATHIONE S-TRANSFERASE PHI 9	0	0.230695	-1.14465	-2.56064	-2.89325	-3.07704	S1
cassava4.1_005983M	AT2G38110	GLYCEROL-3-PHOSPHATE ACYLTRANSFERASE 6	0	0.684729	-1.31761	-0.99683	-2.03979	-2.69619	S1
cassava4.1_016384M	AT1G64450	GLYCINE-RICH PROTEIN FAMILY	0	-0.28736	-0.755113	-0.915119	-0.808437	-1.18738	S1
cassava4.1_006175M	AT1G70710	GLYCOSYL HYDROLASE 9B1	0	-1.67116	-2.92796	-3.31617	-4.55639	-3.49492	S1
cassava4.1_005604M	AT1G75680	GLYCOSYL HYDROLASE 9B7	0	-0.412731	-1.29832	-1.51581	-1.70134	-1.71076	S1
cassava4.1_005517M	AT1G75680	GLYCOSYL HYDROLASE 9B7	0	-0.423139	-1.27649	-1.57949	-1.70887	-1.74468	S1
cassava4.1_028174M	AT5G01075	GLYCOSYL HYDROLASE FAMILY 35 PROTEIN	0	0.281906	-0.599681	-0.663374	-1.10687	-1.68641	S1
cassava4.1_007999M	AT5G66460	GLYCOSYL HYDROLASE SUPERFAMILY PROTEIN	0	0.419539	-0.0144996	-1.061	0.180021	-0.316708	S1
cassava4.1_006893M	AT5G01930	GLYCOSYL HYDROLASE SUPERFAMILY PROTEIN	0	-0.348133	-0.810207	-0.843733	-1.07856	-0.487824	S1
cassava4.1_033519M	AT5G62220	GLYCOSYLTRANSFERASE 18	0	0.180657	-1.30829	-1.39138	-0.716434	-1.41043	S1
cassava4.1_029496M	AT1G08280	GLYCOSYLTRANSFERASE FAMILY 29 (SIALYLTRANSFERASE) FAMILY PROTEIN	0	0.175684	-0.71596	-0.642054	-1.27439	-0.561494	S1
cassava4.1_007780M	AT5G41920	GRAS FAMILY TRANSCRIPTION FACTOR	0	-0.175273	-1.02738	-1.31366	-1.87461	-1.60034	S1
cassava4.1_007386M	AT4G37650	GRAS FAMILY TRANSCRIPTION FACTOR	0	0.0342157	-0.658811	-1.49005	-2.40431	-2.29124	S1
cassava4.1_003937M	AT5G66770	GRAS FAMILY TRANSCRIPTION FACTOR	0	-0.154731	-0.647242	-0.780413	-1.30472	-0.58316	S1
cassava4.1_009422M	AT1G32780	GROES-LIKE ZINC-BINDING DEHYDROGENASE FAMILY PROTEIN	0	0.976364	0.169668	-0.72977	-1.3797	-1.94286	S1
cassava4.1_003731M	AT2G22840	GROWTH-REGULATING FACTOR 1	0	0.349139	-0.710992	-0.683623	-0.0634092	-1.20923	S1
cassava4.1_027844M	AT4G37740	GROWTH-REGULATING FACTOR 2	0	-0.660863	-1.36997	-2.17462	-3.2863	-2.90401	S1
cassava4.1_027663M	AT3G60330	H(+)-ATPASE 7	0	-0.171531	-0.761702	-0.930985	-0.573467	-1.28842	S1
cassava4.1_001145M	AT5G65710	HAESA-LIKE 2	0	-0.0985055	-0.490456	-0.757794	-1.191	-1.15104	S1
cassava4.1_013061M	AT5G02230	HALOACID DEHALOGENASE-LIKE HYDROLASE (HAD) SUPERFAMILY PROTEIN	0	0.276199	-0.288946	-0.750737	-1.95009	-1.04067	S1
cassava4.1_012648M	AT3G62040	HALOACID DEHALOGENASE-LIKE HYDROLASE (HAD) SUPERFAMILY PROTEIN	0	-0.345564	-1.30329	-1.45403	-2.40125	-1.96973	S1
cassava4.1_009204M	AT4G22590	HALOACID DEHALOGENASE-LIKE HYDROLASE (HAD) SUPERFAMILY PROTEIN	0	0.426962	-1.21927	-1.30365	-1.90401	-2.13037	S1
cassava4.1_002574M	AT3G62270	HCO3- TRANSPORTER FAMILY	0	-0.0397849	-0.25739	-0.521391	-1.50594	-1.10439	S1
cassava4.1_002623M	AT3G62270	HCO3- TRANSPORTER FAMILY	0	-0.126423	-0.688962	-0.853866	-2.87514	-1.61661	S1
cassava4.1_010774M	AT1G67340	HCP-LIKE SUPERFAMILY PROTEIN WITH MYND-TYPE ZINC FINGER	0	0.0761486	-1.20091	-2.18115	-2.00462	-1.37707	S1
cassava4.1_010465M	AT1G46264	HEAT SHOCK TRANSCRIPTION FACTOR B4	0	-0.53952	-0.651994	-1.27334	-1.63801	-1.87039	S1
cassava4.1_028748M	AT5G03720	HEAT SHOCK TRANSCRIPTION FACTOR A3	0	0.815985	-0.378945	-0.389867	-1.18738	-0.667951	S1
cassava4.1_029900M	AT5G03720	HEAT SHOCK TRANSCRIPTION FACTOR A3	0	0.476745	-0.190009	-0.182786	-1.42005	-0.573896	S1
cassava4.1_003915M	AT4G37270	HEAVY METAL ATPASE 1	0	-0.419469	-0.766112	-0.944804	-1.65472	-1.17332	S1
cassava4.1_000963M	AT1G63440	HEAVY METAL ATPASE 5	0	-0.485802	-1.06673	-1.04603	-1.07765	-0.950648	S1
cassava4.1_024035M	AT1G23000	HEAVY METAL TRANSPORT/DETOXIFICATION SUPERFAMILY PROTEIN	0	0.644964	-0.0895743	-0.0168331	-0.935393	-1.36997	S1
cassava4.1_009940M	AT5G27690	HEAVY METAL TRANSPORT/DETOXIFICATION SUPERFAMILY PROTEIN	0	-0.161815	-0.331699	-0.636661	-1.56875	-1.81451	S1
cassava4.1_012895M	AT5G27690	HEAVY METAL TRANSPORT/DETOXIFICATION SUPERFAMILY PROTEIN	0	0.00748258	-0.685477	-1.43557	-2.07643	-1.90779	S1
cassava4.1_031126M	AT2G18196	HEAVY METAL TRANSPORT/DETOXIFICATION SUPERFAMILY PROTEIN	0	0.336055	-0.129103	-0.776701	-2.22634	-2.84477	S1
cassava4.1_030005M	AT1G30570	HERCULES RECEPTOR KINASE 2	0	0.139339	-0.736485	-1.19926	-2.54962	-1.92796	S1
cassava4.1_007221M	AT1G47840	HEXOKINASE 3	0	-0.796862	-1.2059	-1.78438	-2.41427	-2.25843	S1
cassava4.1_008668M	AT3G54050	HIGH CYCLIC ELECTRON FLOW 1	0	-0.209061	-0.589225	-0.5391	-1.09696	-0.676688	S1
cassava4.1_017115M	AT1G14900	HIGH MOBILITY GROUP A	0	-0.797112	-1.41081	-1.69479	-2.17527	-1.50799	S1
cassava4.1_018861M	AT4G40030	HISTONE SUPERFAMILY PROTEIN	0	-0.310075	-0.786871	-0.668409	-1.03091	-1.03091	S1
cassava4.1_013480M	AT3G01470	HOMEOBOX 1	0	0.0982848	-0.692688	-1.31833	-1.65472	-1.81807	S1
cassava4.1_022041M	AT2G01430	HOMEOBOX-LEUCINE ZIPPER PROTEIN 17	0	0.182819	-0.149121	-1.07279	-0.630171	-1.83084	S1
cassava4.1_014818M	AT1G69780	HOMEOBOX-LEUCINE ZIPPER PROTEIN FAMILY	0	0.113434	-0.525953	-1.27369	-1.8604	-1.244	S1
cassava4.1_008805M	AT5G16560	HOMEODOMAIN-LIKE SUPERFAMILY PROTEIN	0	0.234747	-0.468731	-0.920571	-1.07339	-1.09758	S1
cassava4.1_008636M	AT3G04030	HOMEODOMAIN-LIKE SUPERFAMILY PROTEIN	0	0.180275	-0.206395	-0.271426	-1.05559	-1.32265	S1
cassava4.1_007257M	AT2G03500	HOMEODOMAIN-LIKE SUPERFAMILY PROTEIN	0	-0.14178	-0.328435	-0.902659	-1.17723	-1.53032	S1
cassava4.1_008434M	AT3G04030	HOMEODOMAIN-LIKE SUPERFAMILY PROTEIN	0	-0.0738487	-0.377632	-0.714302	-1.38836	-1.58208	S1
cassava4.1_010921M	AT5G42630	HOMEODOMAIN-LIKE SUPERFAMILY PROTEIN	0	0.307662	-0.0774977	-0.179188	-1.1565	-1.09881	S1
cassava4.1_025222M	AT1G79430	HOMEODOMAIN-LIKE SUPERFAMILY PROTEIN	0	-0.376882	-0.480559	-0.824699	-1.23923	-0.793357	S1
cassava4.1_000896M	AT1G03380	HOMOLOG OF YEAST AUTOPHAGY 18 (ATG18) G	0	-0.514161	-0.8497	-0.965503	-1.00087	-1.16586	S1
cassava4.1_007260M	AT1G09020	HOMOLOG OF YEAST SUCROSE NONFERMENTING 4	0	-0.225329	-0.596187	-0.89459	-0.896737	-1.0383	S1
cassava4.1_001604M	AT3G50950	HOPZ-ACTIVATED RESISTANCE 1	0	-0.426819	-0.655172	-1.343	-1.77893	-1.55089	S1
cassava4.1_023309M	AT3G16360	HPT PHOSPHOTRANSMITTER 4	0	0.345396	0.0920721	-1.49127	-1.92467	-3.8762	S1
cassava4.1_025262M	AT3G16360	HPT PHOSPHOTRANSMITTER 4	0	0.424815	-0.168447	-2.16165	-4.3452	-4.84892	S1
cassava4.1_032546M	AT1G53540	HSP20-LIKE CHAPERONES SUPERFAMILY PROTEIN	0	-0.0689978	-0.094187	-0.413884	-0.990223	-1.04871	S1
cassava4.1_011329M	AT5G01210	HXXXD-TYPE ACYL-TRANSFERASE FAMILY PROTEIN	0	-0.0350469	-0.0508013	-0.545403	-1.51746	-1.10377	S1
cassava4.1_007911M	AT5G23940	HXXXD-TYPE ACYL-TRANSFERASE FAMILY PROTEIN	0	-0.494312	-1.03771	-1.13511	-1.84115	-1.96184	S1
cassava4.1_007546M	AT1G65450	HXXXD-TYPE ACYL-TRANSFERASE FAMILY PROTEIN	0	0.559149	-1.08498	-1.39176	-1.19034	-2.37183	S1
cassava4.1_007495M	AT1G27620	HXXXD-TYPE ACYL-TRANSFERASE FAMILY PROTEIN	0	0.00877371	-1.55089	-1.84477	-3.09172	-2.57863	S1
cassava4.1_007381M	AT1G65450	HXXXD-TYPE ACYL-TRANSFERASE FAMILY PROTEIN	0	-0.872763	-1.90779	-1.95456	-2.97824	-2.74952	S1
cassava4.1_008057M	AT5G67150	HXXXD-TYPE ACYL-TRANSFERASE FAMILY PROTEIN	0	0.0479571	-1.37932	-3.70463	-4.54625	-4.84892	S1
cassava4.1_007812M	AT5G67150	HXXXD-TYPE ACYL-TRANSFERASE FAMILY PROTEIN	0	0.210638	-0.509019	-1.81046	-0.410237	-0.841146	S1
cassava4.1_006871M	AT5G01210	HXXXD-TYPE ACYL-TRANSFERASE FAMILY PROTEIN	0	0.418028	-0.38628	-1.01042	-1.88843	-1.14592	S1
cassava4.1_008045M	AT5G48930	HYDROXYCINNAMOYL-COA SHIKIMATE/QUINATE HYDROXYCINNAMOYL TRANSFERASE	0	-0.698529	-1.77251	-1.80894	-2.27858	-2.31401	S1
cassava4.1_029843M	AT4G11820	HYDROXYMETHYLGLUTARYL-COA SYNTHASE / HMG-COA SYNTHASE / 3-HYDROXY-3-METHYLGLUTARYL COENZYME A SYNTHASE	0	-0.182459	-0.643856	-0.748554	-1.35107	-1.25636	S1
cassava4.1_034171M	AT5G57070	HYDROXYPROLINE-RICH GLYCOPROTEIN FAMILY PROTEIN	0	-0.526992	-1.17886	-1.89808	-2.78787	-1.96409	S1
cassava4.1_033160M	AT5G65660	HYDROXYPROLINE-RICH GLYCOPROTEIN FAMILY PROTEIN	0	-0.229213	-0.768076	-0.866963	-1.41235	-1.07339	S1
cassava4.1_013748M	AT3G47350	HYDROXYSTEROID DEHYDROGENASE 2	0	1.01264	-0.108892	-0.0954196	-0.20224	-1.01683	S1
cassava4.1_012077M	AT3G47350	HYDROXYSTEROID DEHYDROGENASE 2	0	0.750435	-0.250852	-0.427984	-0.325178	-1.21659	S1
cassava4.1_017600M	AT2G43060	ILI1 BINDING BHLH 1	0	0.323428	-0.334971	-1.27998	-1.40202	-1.06582	S1
cassava4.1_014928M	AT4G14550	INDOLE-3-ACETIC ACID INDUCIBLE 14	0	0.0201999	-0.208228	-0.538052	-1.02093	-1.07552	S1
cassava4.1_015494M	AT4G32280	INDOLE-3-ACETIC ACID INDUCIBLE 29	0	0.073409	-0.0149368	-0.282088	-0.862234	-1.13258	S1
cassava4.1_016115M	AT4G32280	INDOLE-3-ACETIC ACID INDUCIBLE 29	0	-0.0279691	-0.0270868	-0.366615	-0.894322	-1.29407	S1
cassava4.1_009728M	AT5G65670	INDOLE-3-ACETIC ACID INDUCIBLE 9	0	0.082975	-0.537005	-0.756331	-1.08712	-1.2856	S1
cassava4.1_012891M	AT5G65670	INDOLE-3-ACETIC ACID INDUCIBLE 9	0	0.0875986	-0.223306	-0.703924	-1	-1.41928	S1
cassava4.1_010083M	AT5G65670	INDOLE-3-ACETIC ACID INDUCIBLE 9	0	0.0458623	-0.182786	-0.763171	-1.2365	-1.57304	S1
cassava4.1_009872M	AT5G65670	INDOLE-3-ACETIC ACID INDUCIBLE 9	0	-0.0920326	-0.797614	-1.13384	-1.56832	-1.65154	S1
cassava4.1_009755M	AT5G65670	INDOLE-3-ACETIC ACID INDUCIBLE 9	0	-0.68571	-1.11935	-2.11529	-3.00926	-3.04931	S1
cassava4.1_002355M	AT5G18860	INOSINE-URIDINE PREFERRING NUCLEOSIDE HYDROLASE FAMILY PROTEIN	0	0.194465	-0.589008	-1.56405	-1.79786	-1.99597	S1
cassava4.1_029110M	AT2G40340	INTEGRASE-TYPE DNA-BINDING SUPERFAMILY PROTEIN	0	0.206393	0.627327	-0.317247	-0.0110064	-1.05319	S1
cassava4.1_032789M	AT5G11590	INTEGRASE-TYPE DNA-BINDING SUPERFAMILY PROTEIN	0	-0.5272	-0.806922	-1.14912	-1.53241	-1.29548	S1
cassava4.1_028782M	AT5G11590	INTEGRASE-TYPE DNA-BINDING SUPERFAMILY PROTEIN	0	-0.248451	-0.746616	-1.29584	-2.02915	-1.3496	S1
cassava4.1_026788M	AT2G44940	INTEGRASE-TYPE DNA-BINDING SUPERFAMILY PROTEIN	0	0.788686	-0.803393	-1.0607	-0.628162	-1.61706	S1
cassava4.1_021971M	AT2G44940	INTEGRASE-TYPE DNA-BINDING SUPERFAMILY PROTEIN	0	0.305562	-1.04216	-2.39062	-0.24708	-2.31617	S1
cassava4.1_005961M	AT4G36920	INTEGRASE-TYPE DNA-BINDING SUPERFAMILY PROTEIN	0	-0.538891	-2.01625	-2.98507	-2.76415	-2.86775	S1
cassava4.1_017022M	AT5G25390	INTEGRASE-TYPE DNA-BINDING SUPERFAMILY PROTEIN	0	-0.650635	-1.87567	-2.8427	-3.44222	-3.191	S1
cassava4.1_033353M	AT2G40220	INTEGRASE-TYPE DNA-BINDING SUPERFAMILY PROTEIN	0	-0.321387	-1.85726	-2.50226	-3.49818	-3.699	S1
cassava4.1_016167M	AT1G15360	INTEGRASE-TYPE DNA-BINDING SUPERFAMILY PROTEIN	0	-0.759258	-2.98393	-4.49981	-5.63666	-5.58035	S1
cassava4.1_003216M	AT4G37750	INTEGRASE-TYPE DNA-BINDING SUPERFAMILY PROTEIN	0	0.973868	-1.00636	-1.15553	-1.7413	-0.940368	S1
cassava4.1_003308M	AT4G37750	INTEGRASE-TYPE DNA-BINDING SUPERFAMILY PROTEIN	0	0.626019	-0.398779	-0.715012	-1.19529	-0.551945	S1
cassava4.1_003598M	AT4G37750	INTEGRASE-TYPE DNA-BINDING SUPERFAMILY PROTEIN	0	0.0721744	-0.549409	-1.16262	-1.44301	-1.06945	S1
cassava4.1_023322M	AT1G27760	INTERFERON-RELATED DEVELOPMENTAL REGULATOR FAMILY PROTEIN / IFRD PROTEIN FAMILY	0	0.306962	-0.895932	-1.15489	-0.0110064	-1.08131	S1
cassava4.1_011113M	AT3G52870	IQ CALMODULIN-BINDING MOTIF FAMILY PROTEIN	0	-0.167637	-0.517875	-0.896737	-1.52077	-1.5187	S1
cassava4.1_015639M	AT3G15050	IQ-DOMAIN 10	0	0.353888	-0.451662	-1.32121	-1.79186	-2.01859	S1
cassava4.1_014179M	AT3G15050	IQ-DOMAIN 10	0	-0.688032	-2.12595	-3.05889	-2.71123	-3.37482	S1
cassava4.1_010690M	AT5G13460	IQ-DOMAIN 11	0	1.21226	-0.301159	-0.323011	-1.07248	-0.309717	S1
cassava4.1_009315M	AT5G03960	IQ-DOMAIN 12	0	0.513996	0.178237	-0.50451	-0.500626	-1.15779	S1
cassava4.1_024500M	AT5G03960	IQ-DOMAIN 12	0	0.0911243	0.042084	-0.790359	-0.695022	-1.46037	S1
cassava4.1_028957M	AT5G03960	IQ-DOMAIN 12	0	0.194465	-0.12658	-0.872763	-0.871443	-1.68131	S1
cassava4.1_023975M	AT5G03960	IQ-DOMAIN 12	0	-0.0454314	-0.462952	-1.24537	-1.09388	-1.99252	S1
cassava4.1_025852M	AT4G14750	IQ-DOMAIN 19	0	-0.0992781	-1.67024	-2.95568	-2.4274	-2.10532	S1
cassava4.1_006597M	AT4G23060	IQ-DOMAIN 22	0	0.516015	-1.03003	-1.59815	-0.0985055	-1.85778	S1
cassava4.1_008176M	AT3G16490	IQ-DOMAIN 26	0	-0.132894	-0.44438	-0.947862	-1.08835	-1.37258	S1
cassava4.1_027688M	AT3G16490	IQ-DOMAIN 26	0	-0.473531	-1.34556	-1.39252	-1.65563	-1.39821	S1
cassava4.1_004257M	AT1G74690	IQ-DOMAIN 31	0	-0.17674	-0.336063	-0.570893	-0.594661	-1.09511	S1
cassava4.1_011075M	AT5G35670	IQ-DOMAIN 33	0	-0.102527	-0.321387	-1.14656	-1.14561	-1.14816	S1
cassava4.1_011922M	AT5G19040	ISOPENTENYLTRANSFERASE 5	0	0.184471	-0.235994	-0.670704	-1.59466	-1.18344	S1
cassava4.1_028388M	AT5G19040	ISOPENTENYLTRANSFERASE 5	0	0.072586	0.311619	-1.19926	-2.8049	-3.01742	S1
cassava4.1_029286M	AT1G70300	K+ UPTAKE PERMEASE 6	0	-0.174296	-1.02063	-1.41312	-1.13606	-1.08436	S1
cassava4.1_008995M	AT1G31350	KAR-UP F-BOX 1	0	0.0943712	-0.835986	-0.8044	-1.20191	-0.659495	S1
cassava4.1_001933M	AT5G54670	KINESIN 3	0	-0.305967	-1.33424	-1.56533	-1.64792	-1.77596	S1
cassava4.1_015851M	AT3G19150	KIP-RELATED PROTEIN 6	0	-0.0250302	-0.573896	-0.567682	-1.03268	-0.871971	S1
cassava4.1_031492M	AT1G14760	KNOX ARABIDOPSIS THALIANA MEINOX	0	-1.46554	-2.05889	-3.07218	-4.02327	-4.00926	S1
cassava4.1_016338M	AT1G73260	KUNITZ TRYPSIN INHIBITOR 1	0	0.394514	0.097476	0.164786	0.151989	-1.16424	S1
cassava4.1_004439M	AT2G29130	LACCASE 2	0	-1.25774	-2.5187	-3.54962	-3.22297	-3.82828	S1
cassava4.1_005501M	AT2G38080	LACCASE/DIPHENOL OXIDASE FAMILY PROTEIN	0	0.0143553	-1.80894	-2.37407	-1.79286	-3.0505	S1
cassava4.1_004799M	AT2G38080	LACCASE/DIPHENOL OXIDASE FAMILY PROTEIN	0	-0.746858	-2.21558	-3.02444	-2.53868	-3.23514	S1
cassava4.1_004807M	AT2G38080	LACCASE/DIPHENOL OXIDASE FAMILY PROTEIN	0	-0.805913	-2.54625	-3.39897	-3.50964	-3.79386	S1
cassava4.1_016510M	AT1G15380	LACTOYLGLUTATHIONE LYASE / GLYOXALASE I FAMILY PROTEIN	0	-0.0391918	-1.3603	-1.39252	-0.405834	-0.999711	S1
cassava4.1_017784M	AT5G22870	LATE EMBRYOGENESIS ABUNDANT (LEA) HYDROXYPROLINE-RICH GLYCOPROTEIN FAMILY	0	0.0563061	-0.150081	-0.782149	-1.03653	-1.39555	S1
cassava4.1_014426M	AT1G17620	LATE EMBRYOGENESIS ABUNDANT (LEA) HYDROXYPROLINE-RICH GLYCOPROTEIN FAMILY	0	-0.161169	-0.655399	-0.737447	-1.45759	-1.83033	S1
cassava4.1_016183M	AT3G44220	LATE EMBRYOGENESIS ABUNDANT (LEA) HYDROXYPROLINE-RICH GLYCOPROTEIN FAMILY	0	-0.524293	-1.43323	-2.00115	-2.11216	-2.56918	S1
cassava4.1_014604M	AT2G46300	LATE EMBRYOGENESIS ABUNDANT (LEA) HYDROXYPROLINE-RICH GLYCOPROTEIN FAMILY	0	-0.375197	-0.961283	-1.65563	-2.88044	-3.62593	S1
cassava4.1_034127M	AT3G20600	LATE EMBRYOGENESIS ABUNDANT (LEA) HYDROXYPROLINE-RICH GLYCOPROTEIN FAMILY	0	0.418352	-0.707454	-1.22095	-0.566186	-0.582728	S1
cassava4.1_018419M	AT1G01470	LATE EMBRYOGENESIS ABUNDANT PROTEIN	0	-0.321387	-0.694321	-1.31222	-2.04573	-2.73985	S1
cassava4.1_003335M	AT1G34300	LECTIN PROTEIN KINASE FAMILY PROTEIN	0	-0.404114	-0.163268	-1.1131	-1.30508	-1.83239	S1
cassava4.1_000950M	AT2G26330	LEUCINE-RICH RECEPTOR-LIKE PROTEIN KINASE FAMILY PROTEIN	0	0.567059	-0.353837	-0.548776	-1.09974	-1.25257	S1
cassava4.1_000970M	AT4G20270	LEUCINE-RICH RECEPTOR-LIKE PROTEIN KINASE FAMILY PROTEIN	0	0.0443242	-0.743956	-1.34337	-1.89111	-1.65336	S1
cassava4.1_001024M	AT2G25790	LEUCINE-RICH RECEPTOR-LIKE PROTEIN KINASE FAMILY PROTEIN	0	0.429536	-0.383642	-1.04841	-1.04931	-1.75438	S1
cassava4.1_001257M	AT1G72180	LEUCINE-RICH RECEPTOR-LIKE PROTEIN KINASE FAMILY PROTEIN	0	0.749406	-0.55385	-1.04335	-1.09419	-1.80793	S1
cassava4.1_004994M	AT4G20270	LEUCINE-RICH RECEPTOR-LIKE PROTEIN KINASE FAMILY PROTEIN	0	-0.118414	-0.819852	-1.40392	-2.08375	-1.98507	S1
cassava4.1_000708M	AT5G56040	LEUCINE-RICH RECEPTOR-LIKE PROTEIN KINASE FAMILY PROTEIN	0	0.311736	-0.702515	-1.74082	-1.87991	-2.04275	S1
cassava4.1_000755M	AT4G20940	LEUCINE-RICH RECEPTOR-LIKE PROTEIN KINASE FAMILY PROTEIN	0	-0.162137	-0.72977	-0.670245	-1.15521	-0.661547	S1
cassava4.1_010547M	AT3G19320	LEUCINE-RICH REPEAT (LRR) FAMILY PROTEIN	0	0.254473	-1.09296	-2.39973	-2.53868	-1.11404	S1
cassava4.1_010307M	AT3G12610	LEUCINE-RICH REPEAT (LRR) FAMILY PROTEIN	0	0.280481	-0.576045	-1.09326	-1.57004	-1.20756	S1
cassava4.1_009924M	AT1G03440	LEUCINE-RICH REPEAT (LRR) FAMILY PROTEIN	0	-0.519528	-0.871179	-1.09573	-1.83908	-1.8365	S1
cassava4.1_009710M	AT3G19320	LEUCINE-RICH REPEAT (LRR) FAMILY PROTEIN	0	-0.769551	-1.89271	-2.90617	-2.84684	-3.71976	S1
cassava4.1_008576M	AT4G29240	LEUCINE-RICH REPEAT (LRR) FAMILY PROTEIN	0	-0.075216	-0.758282	-0.834956	-1.55852	-1.05559	S1
cassava4.1_003591M	AT4G37250	LEUCINE-RICH REPEAT PROTEIN KINASE FAMILY PROTEIN	0	-0.0281162	-0.767585	-0.710756	-0.68177	-1.08743	S1
cassava4.1_029466M	AT1G06840	LEUCINE-RICH REPEAT PROTEIN KINASE FAMILY PROTEIN	0	0.465295	-0.142576	-0.657673	-0.737447	-1.09604	S1
cassava4.1_018204M	AT5G07150	LEUCINE-RICH REPEAT PROTEIN KINASE FAMILY PROTEIN	0	-0.476137	-1.34483	-1.74275	-1.47915	-1.11654	S1
cassava4.1_000584M	AT5G63930	LEUCINE-RICH REPEAT PROTEIN KINASE FAMILY PROTEIN	0	-0.0579923	-0.315092	-0.668639	-0.688497	-1.14688	S1
cassava4.1_002087M	AT4G34220	LEUCINE-RICH REPEAT PROTEIN KINASE FAMILY PROTEIN	0	0.342896	-0.604937	-0.965503	-1.49981	-1.19529	S1
cassava4.1_001386M	AT2G41820	LEUCINE-RICH REPEAT PROTEIN KINASE FAMILY PROTEIN	0	0.23952	-0.0679388	-0.395549	-1.01333	-1.29867	S1
cassava4.1_002782M	AT3G03770	LEUCINE-RICH REPEAT PROTEIN KINASE FAMILY PROTEIN	0	0.134221	-0.618384	-0.627271	-1.31509	-1.35808	S1
cassava4.1_030102M	AT1G14390	LEUCINE-RICH REPEAT PROTEIN KINASE FAMILY PROTEIN	0	0.141433	-0.628162	-1.30401	-1.20523	-1.42391	S1
cassava4.1_003180M	AT1G63430	LEUCINE-RICH REPEAT PROTEIN KINASE FAMILY PROTEIN	0	-0.710048	-1.1976	-1.28279	-1.61794	-1.48965	S1
cassava4.1_030844M	AT3G47570	LEUCINE-RICH REPEAT PROTEIN KINASE FAMILY PROTEIN	0	-0.328797	-0.363085	-0.947306	-1.16683	-1.53784	S1
cassava4.1_003073M	AT5G62710	LEUCINE-RICH REPEAT PROTEIN KINASE FAMILY PROTEIN	0	-0.266732	-0.63958	-0.623487	-1.16521	-1.53784	S1
cassava4.1_024454M	AT1G06840	LEUCINE-RICH REPEAT PROTEIN KINASE FAMILY PROTEIN	0	0.0169241	-0.398969	-0.933739	-1.10222	-1.57089	S1
cassava4.1_003570M	AT2G23950	LEUCINE-RICH REPEAT PROTEIN KINASE FAMILY PROTEIN	0	-0.546245	-0.95316	-1.54625	-1.76562	-1.64837	S1
cassava4.1_001065M	AT1G79620	LEUCINE-RICH REPEAT PROTEIN KINASE FAMILY PROTEIN	0	0.0936954	-1.02738	-1.56875	-1.46753	-1.66841	S1
cassava4.1_028345M	AT3G47570	LEUCINE-RICH REPEAT PROTEIN KINASE FAMILY PROTEIN	0	-0.13416	-0.0714212	-0.935117	-1.47233	-1.67484	S1
cassava4.1_003422M	AT5G58300	LEUCINE-RICH REPEAT PROTEIN KINASE FAMILY PROTEIN	0	0.463622	-0.80869	-0.938431	-1.7413	-1.78836	S1
cassava4.1_003207M	AT5G67200	LEUCINE-RICH REPEAT PROTEIN KINASE FAMILY PROTEIN	0	-0.239055	-1.14656	-1.35661	-1.91921	-1.80642	S1
cassava4.1_003613M	AT5G58300	LEUCINE-RICH REPEAT PROTEIN KINASE FAMILY PROTEIN	0	-0.130681	-0.482775	-1.02767	-1.32699	-1.93236	S1
cassava4.1_009555M	AT5G63710	LEUCINE-RICH REPEAT PROTEIN KINASE FAMILY PROTEIN	0	-0.0273809	-0.669327	-1.27334	-1.85308	-2.08498	S1
cassava4.1_024190M	AT2G41820	LEUCINE-RICH REPEAT PROTEIN KINASE FAMILY PROTEIN	0	-0.0846703	-0.54962	-1.00868	-1.87885	-2.13353	S1
cassava4.1_001059M	AT3G56370	LEUCINE-RICH REPEAT PROTEIN KINASE FAMILY PROTEIN	0	-0.379507	-0.818325	-0.953439	-1.55937	-2.16424	S1
cassava4.1_001331M	AT1G06840	LEUCINE-RICH REPEAT PROTEIN KINASE FAMILY PROTEIN	0	0.138552	-0.8962	-1.82674	-1.62772	-2.19363	S1
cassava4.1_003190M	AT5G43020	LEUCINE-RICH REPEAT PROTEIN KINASE FAMILY PROTEIN	0	-0.295659	-1.04365	-1.35255	-2.4572	-2.31689	S1
cassava4.1_002063M	AT4G34220	LEUCINE-RICH REPEAT PROTEIN KINASE FAMILY PROTEIN	0	0.196481	-1.26119	-2.42353	-3.22297	-2.47875	S1
cassava4.1_003001M	AT2G36570	LEUCINE-RICH REPEAT PROTEIN KINASE FAMILY PROTEIN	0	-0.236843	-0.9703	-1.54962	-2.74371	-2.6295	S1
cassava4.1_002963M	AT5G51560	LEUCINE-RICH REPEAT PROTEIN KINASE FAMILY PROTEIN	0	-0.298495	-1.54498	-2.14944	-3.08192	-2.83444	S1
cassava4.1_004481M	AT1G31420	LEUCINE-RICH REPEAT PROTEIN KINASE FAMILY PROTEIN	0	0.144046	-0.763171	-0.72261	-1.00289	-0.949812	S1
cassava4.1_002168M	AT4G37250	LEUCINE-RICH REPEAT PROTEIN KINASE FAMILY PROTEIN	0	0.242572	-0.32283	-0.609773	-1.3474	-0.793357	S1
cassava4.1_022782M	AT4G08850	LEUCINE-RICH REPEAT RECEPTOR-LIKE PROTEIN KINASE FAMILY PROTEIN	0	-0.496549	-1.13416	-1.77695	-3.05769	-3.01275	S1
cassava4.1_025524M	AT1G56140	LEUCINE-RICH REPEAT TRANSMEMBRANE PROTEIN KINASE	0	-0.583809	-0.846324	-1.98736	-2.9568	-3.28209	S1
cassava4.1_000765M	AT1G07650	LEUCINE-RICH REPEAT TRANSMEMBRANE PROTEIN KINASE	0	1.10896	-0.366429	-1.45127	-0.135745	-0.24366	S1
cassava4.1_003365M	AT1G68400	LEUCINE-RICH REPEAT TRANSMEMBRANE PROTEIN KINASE FAMILY PROTEIN	0	-0.43733	-0.910502	-0.789611	-1.16101	-1.12375	S1
cassava4.1_001082M	AT5G49660	LEUCINE-RICH REPEAT TRANSMEMBRANE PROTEIN KINASE FAMILY PROTEIN	0	0.185993	-0.148161	-0.447721	-1.20457	-1.25498	S1
cassava4.1_003347M	AT1G68400	LEUCINE-RICH REPEAT TRANSMEMBRANE PROTEIN KINASE FAMILY PROTEIN	0	2.18349	-0.254978	-0.463947	-2.62861	-0.0995872	S1
cassava4.1_013632M	AT1G15820	LIGHT HARVESTING COMPLEX PHOTOSYSTEM II SUBUNIT 6	0	0.122474	-1.58338	-1.26882	0.207018	-0.983932	S1
cassava4.1_012930M	AT1G78600	LIGHT-REGULATED ZINC FINGER PROTEIN 1	0	0.139731	-0.640704	-1.12155	-0.876996	-1.50308	S1
cassava4.1_011468M	AT3G02600	LIPID PHOSPHATE PHOSPHATASE 3	0	-0.107337	-0.56043	-0.919206	-1.49248	-1.76121	S1
cassava4.1_019271M	AT2G38540	LIPID TRANSFER PROTEIN 1	0	-0.00897255	-0.059044	-0.220782	-0.813246	-1.0948	S1
cassava4.1_001463M	AT1G55020	LIPOXYGENASE 1	0	0.0156403	-0.383454	-1.06703	-1.4066	-1.65109	S1
cassava4.1_001616M	AT1G55020	LIPOXYGENASE 1	0	-0.120137	-0.40947	-0.731685	-1.17332	-0.969735	S1
cassava4.1_024437M	AT1G55020	LIPOXYGENASE 1	0	-0.332971	-0.570036	-0.656535	-1.52616	-1.28912	S1
cassava4.1_001361M	AT3G45140	LIPOXYGENASE 2	0	-0.0552914	-0.062957	-0.493703	-0.773491	-1.58901	S1
cassava4.1_017634M	AT3G27650	LOB DOMAIN-CONTAINING PROTEIN 25	0	0.124196	-0.188365	-0.629947	-1.191	-1.02856	S1
cassava4.1_003303M	AT5G64550	LORICRIN-RELATED	0	-0.361787	-0.590528	-0.911316	-1.11747	-0.924399	S1
cassava4.1_005582M	AT2G01070	LUNG SEVEN TRANSMEMBRANE RECEPTOR FAMILY PROTEIN	0	0.0384362	-0.939814	-1.24195	-0.701342	-0.832385	S1
cassava4.1_004125M	AT5G62680	MAJOR FACILITATOR SUPERFAMILY PROTEIN	0	0.091666	-0.837274	-1.77843	-1.53074	-1.21692	S1
cassava4.1_003447M	AT5G13400	MAJOR FACILITATOR SUPERFAMILY PROTEIN	0	-0.0433485	-0.39954	-0.489443	-0.476739	-1.22904	S1
cassava4.1_028638M	AT3G53960	MAJOR FACILITATOR SUPERFAMILY PROTEIN	0	-0.160363	-0.960721	-1.93071	-1.16586	-1.67577	S1
cassava4.1_026543M	AT3G53960	MAJOR FACILITATOR SUPERFAMILY PROTEIN	0	-0.188529	-1.10905	-1.80239	-1.47714	-1.88044	S1
cassava4.1_006984M	AT3G54450	MAJOR FACILITATOR SUPERFAMILY PROTEIN	0	-0.251539	-0.968887	-1.91213	-2.99539	-2.30829	S1
cassava4.1_004197M	AT2G40460	MAJOR FACILITATOR SUPERFAMILY PROTEIN	0	-0.709104	-2.21826	-2.55639	-4.08559	-3.71976	S1
cassava4.1_004356M	AT2G40460	MAJOR FACILITATOR SUPERFAMILY PROTEIN	0	-0.178371	-2.22702	-3.13797	-4.26534	-3.88897	S1
cassava4.1_003811M	AT1G59740	MAJOR FACILITATOR SUPERFAMILY PROTEIN	0	-0.473531	-1.47794	-3.1016	-3.68038	-4.53617	S1
cassava4.1_004213M	AT5G62680	MAJOR FACILITATOR SUPERFAMILY PROTEIN	0	-0.940091	-1.9412	-4.69152	-5.68038	-5.42353	S1
cassava4.1_025260M	AT1G54730	MAJOR FACILITATOR SUPERFAMILY PROTEIN	0	-0.50083	-1.04097	-1.05289	-1.67484	-0.979658	S1
cassava4.1_007055M	AT1G18010	MAJOR FACILITATOR SUPERFAMILY PROTEIN	0	-0.682696	-1.52616	-1.28877	-1.16069	-1.04394	S1
cassava4.1_024764M	AT3G03620	MATE EFFLUX FAMILY PROTEIN	0	-0.19479	-0.269164	-0.962688	-1.06915	-1.28701	S1
cassava4.1_004883M	AT1G58340	MATE EFFLUX FAMILY PROTEIN	0	-0.0842114	-1.19034	-1.32373	-1.48076	-2.16101	S1
cassava4.1_025777M	AT5G49130	MATE EFFLUX FAMILY PROTEIN	0	0.923035	-1.45482	-2.53116	-3.07218	-2.18705	S1
cassava4.1_006447M	AT3G03620	MATE EFFLUX FAMILY PROTEIN	0	-0.815529	-1.36253	-1.99539	-2.98622	-2.53366	S1
cassava4.1_005109M	AT1G58340	MATE EFFLUX FAMILY PROTEIN	0	-1.0221	-1.79686	-2.12092	-2.24264	-2.80591	S1
cassava4.1_017664M	AT4G37300	MATERNAL EFFECT EMBRYO ARREST 59	0	1.54854	-0.0446872	-0.121706	0.382501	-0.109826	S1
cassava4.1_001806M	AT5G12080	MECHANOSENSITIVE CHANNEL OF SMALL CONDUCTANCE-LIKE 10	0	0.288063	-1.0113	-1.9754	-2.20689	-2.61529	S1
cassava4.1_022830M	AT1G53470	MECHANOSENSITIVE CHANNEL OF SMALL CONDUCTANCE-LIKE 4	0	0.0753272	-0.28648	-0.611094	-1.0113	-1.15682	S1
cassava4.1_016017M	AT1G02170	METACASPASE 1	0	0.0450235	-0.0992781	-0.448705	-0.915391	-1.09851	S1
cassava4.1_030194M	AT1G02170	METACASPASE 1	0	0.207268	-0.415422	-0.773985	-1.36476	-1.69572	S1
cassava4.1_014761M	AT1G02170	METACASPASE 1	0	-0.0806981	-0.476739	-1.06945	-1.35956	-1.93071	S1
cassava4.1_032049M	AT1G02170	METACASPASE 1	0	-0.754139	-1.22735	-1.76611	-1.94009	-2.08498	S1
cassava4.1_030787M	AT3G50440	METHYL ESTERASE 10	0	-0.380634	-0.662689	-1.37333	-2.37857	-2.3555	S1
cassava4.1_013663M	AT3G10870	METHYL ESTERASE 17	0	0.393306	-0.487217	-1.07127	-1.07856	-0.496142	S1
cassava4.1_028293M	AT5G38710	METHYLENETETRAHYDROFOLATE REDUCTASE FAMILY PROTEIN	0	0.0396999	-0.359379	-0.752437	-1.76024	-0.52824	S1
cassava4.1_013793M	AT3G47690	MICROTUBULE END BINDING PROTEIN EB1A	0	-0.237013	-0.852563	-1.13606	-1.66429	-1.11685	S1
cassava4.1_013963M	AT3G47690	MICROTUBULE END BINDING PROTEIN EB1A	0	-0.424688	-0.913216	-1.18738	-1.16812	-1.17169	S1
cassava4.1_004341M	AT1G27920	MICROTUBULE-ASSOCIATED PROTEIN 65-8	0	0.305445	-0.964658	-1.93016	-1.44222	-1.23514	S1
cassava4.1_006957M	AT5G51050	MITOCHONDRIAL SUBSTRATE CARRIER FAMILY PROTEIN	0	-0.0980422	-0.846324	-0.880976	-1.05469	-0.641829	S1
cassava4.1_018251M	AT1G70830	MLP-LIKE PROTEIN 28	0	0.0214797	-0.00115462	-0.634419	-1.09634	-1.49981	S1
cassava4.1_033055M	AT1G70840	MLP-LIKE PROTEIN 31	0	-0.531573	-1.70793	-1.93954	-2.18836	-1.50881	S1
cassava4.1_033060M	AT1G70840	MLP-LIKE PROTEIN 31	0	-2.11591	-4.21357	-7.58727	-7.33352	-6.55979	S1
cassava4.1_017971M	AT1G24020	MLP-LIKE PROTEIN 423	0	1.5426	-1.48924	-2.74371	-3.99539	-4.64025	S1
cassava4.1_030957M	AT1G70890	MLP-LIKE PROTEIN 43	0	0.00877371	-0.215245	-0.879383	-1.4089	-2.33424	S1
cassava4.1_022495M	AT5G20990	MOLYBDOPTERIN BIOSYNTHESIS CNX1 PROTEIN / MOLYBDENUM COFACTOR BIOSYNTHESIS ENZYME CNX1 (CNX1)	0	-0.494312	-0.967758	-0.78339	-1.13131	-0.687335	S1
cassava4.1_000215M	AT3G13080	MULTIDRUG RESISTANCE-ASSOCIATED PROTEIN 3	0	0.371726	-0.346665	-1.11123	-1.40316	-1.00144	S1
cassava4.1_030636M	AT1G63910	MYB DOMAIN PROTEIN 103	0	-0.757062	-1.32301	-2.9737	-2.74371	-2.90725	S1
cassava4.1_008746M	AT3G01140	MYB DOMAIN PROTEIN 106	0	0.235605	-0.840888	-1.31043	-1.89057	-1.61838	S1
cassava4.1_028718M	AT2G47460	MYB DOMAIN PROTEIN 12	0	0.766807	-1.09974	-0.841922	-2.21759	-1.75341	S1
cassava4.1_022667M	AT5G61420	MYB DOMAIN PROTEIN 28	0	0.901572	-0.527616	-1.13892	-1.49248	-1.5679	S1
cassava4.1_027220M	AT5G61420	MYB DOMAIN PROTEIN 28	0	0.358171	0.0489336	-1.15875	-1.69526	-1.8039	S1
cassava4.1_031309M	AT4G12350	MYB DOMAIN PROTEIN 42	0	0.482848	-0.869069	-1.81502	-1.87673	-1.7471	S1
cassava4.1_013527M	AT4G12350	MYB DOMAIN PROTEIN 42	0	0.309875	-0.746374	-0.948697	-1.40163	-2.76415	S1
cassava4.1_031629M	AT4G12350	MYB DOMAIN PROTEIN 42	0	-0.899426	-1.75195	-3.88257	-4.39593	-5.29336	S1
cassava4.1_022136M	AT1G17950	MYB DOMAIN PROTEIN 52	0	-0.505124	-0.842956	-2.45878	-2.18246	-1.52367	S1
cassava4.1_007328M	AT4G01680	MYB DOMAIN PROTEIN 55	0	0.877587	0.0150693	-0.692455	-1.52699	-0.990223	S1
cassava4.1_007846M	AT1G09540	MYB DOMAIN PROTEIN 61	0	-0.250165	-1.15104	-1.87197	-2.28279	-1.94508	S1
cassava4.1_011897M	AT1G79180	MYB DOMAIN PROTEIN 63	0	-0.436939	-0.422366	-1.44066	-2.01683	-3.09419	S1
cassava4.1_030774M	AT5G14750	MYB DOMAIN PROTEIN 66	0	-0.540359	-1.52077	-1.80239	-2.09357	-1.46395	S1
cassava4.1_016142M	AT5G14750	MYB DOMAIN PROTEIN 66	0	-0.792357	-1.58251	-2.88897	-3.59423	-2.84581	S1
cassava4.1_033233M	AT5G26660	MYB DOMAIN PROTEIN 86	0	0.735262	0.257976	-1.32554	-0.427207	-1.68919	S1
cassava4.1_023877M	AT5G06800	MYB-LIKE HTH TRANSCRIPTIONAL REGULATOR FAMILY PROTEIN	0	-0.338433	-0.506763	-1.37034	-1.79236	-1.8365	S1
cassava4.1_016197M	AT5G14180	MYZUS PERSICAE-INDUCED LIPASE 1	0	-0.216418	-1.19396	-2.17592	-0.581648	-1.81046	S1
cassava4.1_032633M	AT2G46770	NAC (NO APICAL MERISTEM) DOMAIN TRANSCRIPTIONAL REGULATOR SUPERFAMILY PROTEIN	0	-0.539729	-1.06824	-1.78637	-1.954	-2.50799	S1
cassava4.1_022751M	AT3G15510	NAC DOMAIN CONTAINING PROTEIN 2	0	-0.616614	-0.591614	-1.36587	-1.39859	-1.82266	S1
cassava4.1_010885M	AT1G32770	NAC DOMAIN CONTAINING PROTEIN 12	0	0.259303	-0.795358	-1.99597	-2.47313	-2.53701	S1
cassava4.1_028980M	AT2G33480	NAC DOMAIN CONTAINING PROTEIN 41	0	-0.339163	-0.568324	-0.650861	-1.28455	-1.10625	S1
cassava4.1_032739M	AT4G28500	NAC DOMAIN CONTAINING PROTEIN 73	0	-0.374636	-1.0218	-1.87091	-1.22769	-1.41465	S1
cassava4.1_022415M	AT4G28500	NAC DOMAIN CONTAINING PROTEIN 73	0	-0.25739	-1.52824	-1.98793	-1.92632	-2.69245	S1
cassava4.1_031849M	AT5G13180	NAC DOMAIN CONTAINING PROTEIN 83	0	0.241718	0.584097	-0.0697547	-1.02562	-1.65336	S1
cassava4.1_011994M	AT4G23420	NAD(P)-BINDING ROSSMANN-FOLD SUPERFAMILY PROTEIN	0	-0.153447	-0.313119	-0.914032	-0.593572	-1.2512	S1
cassava4.1_022007M	AT5G19440	NAD(P)-BINDING ROSSMANN-FOLD SUPERFAMILY PROTEIN	0	0.375623	-0.379695	-0.847881	-0.59031	-1.33279	S1
cassava4.1_011840M	AT5G19440	NAD(P)-BINDING ROSSMANN-FOLD SUPERFAMILY PROTEIN	0	0.13606	-0.446738	-0.922757	-0.927414	-1.4309	S1
cassava4.1_013847M	AT4G13180	NAD(P)-BINDING ROSSMANN-FOLD SUPERFAMILY PROTEIN	0	-0.505328	-1.36736	-1.22938	-1.65109	-1.47594	S1
cassava4.1_013804M	AT1G75290	NAD(P)-BINDING ROSSMANN-FOLD SUPERFAMILY PROTEIN	0	-0.218095	-1.20889	-1.35328	-1.39783	-1.53784	S1
cassava4.1_009457M	AT4G24220	NAD(P)-BINDING ROSSMANN-FOLD SUPERFAMILY PROTEIN	0	-0.0491584	-1.081	-1.3463	-1.2969	-1.58251	S1
cassava4.1_013495M	AT3G51680	NAD(P)-BINDING ROSSMANN-FOLD SUPERFAMILY PROTEIN	0	0.618615	-0.391002	-0.670245	-1.93071	-1.68687	S1
cassava4.1_014175M	AT3G50560	NAD(P)-BINDING ROSSMANN-FOLD SUPERFAMILY PROTEIN	0	-0.474933	-1.2716	-1.92632	-1.74227	-1.76366	S1
cassava4.1_016650M	AT5G19440	NAD(P)-BINDING ROSSMANN-FOLD SUPERFAMILY PROTEIN	0	-0.328435	-0.931536	-1.66703	-2.38233	-2.08436	S1
cassava4.1_010997M	AT1G61720	NAD(P)-BINDING ROSSMANN-FOLD SUPERFAMILY PROTEIN	0	-1.01713	-1.61883	-1.88683	-1.56107	-2.13226	S1
cassava4.1_013517M	AT5G50130	NAD(P)-BINDING ROSSMANN-FOLD SUPERFAMILY PROTEIN	0	-0.596841	-1.1367	-2.16359	-1.82931	-2.95792	S1
cassava4.1_016642M	AT1G14345	NAD(P)-LINKED OXIDOREDUCTASE SUPERFAMILY PROTEIN	0	-0.153286	-0.37632	-0.408512	-1.38345	-1.29053	S1
cassava4.1_032863M	AT5G16360	NC DOMAIN-CONTAINING PROTEIN-RELATED	0	-0.843474	-2.44144	-3.35845	-1.82572	-3.1078	S1
cassava4.1_021198M	AT5G16360	NC DOMAIN-CONTAINING PROTEIN-RELATED	0	0.0666748	-1.14019	-2.309	-2.84581	-3.77794	S1
cassava4.1_006100M	AT1G70280	NHL DOMAIN-CONTAINING PROTEIN	0	-0.219942	-1.1047	-1.13543	-2.13353	-1.62683	S1
cassava4.1_014946M	AT2G22570	NICOTINAMIDASE 1	0	-0.227016	-1.03682	-0.934014	-1.02474	-0.622821	S1
cassava4.1_003867M	AT4G19170	NINE-CIS-EPOXYCAROTENOID DIOXYGENASE 4	0	0.301471	-0.264131	-0.862759	-1.74516	-1.04127	S1
cassava4.1_004551M	AT3G45650	NITRATE EXCRETION TRANSPORTER1	0	-0.901042	-1.42391	-2.27021	-2.75341	-3.24879	S1
cassava4.1_007225M	AT1G77760	NITRATE REDUCTASE 1	0	-0.070815	-0.732644	-2.39138	-2.46275	-3.76415	S1
cassava4.1_031400M	AT1G77760	NITRATE REDUCTASE 1	0	-0.472129	-1.29513	-3.20556	-3.12029	-4.8997	S1
cassava4.1_004034M	AT1G32450	NITRATE TRANSPORTER 1.5	0	1.01164	-0.717857	-1.92467	-4.77201	-4.61529	S1
cassava4.1_021575M	AT1G12940	NITRATE TRANSPORTER2.5	0	-0.75877	-1.20923	-2.07826	-3.55979	-2.77004	S1
cassava4.1_011427M	AT5G56750	N-MYC DOWNREGULATED-LIKE 1	0	-0.283492	-1.16424	-2.44301	-0.719281	-1.83753	S1
cassava4.1_013175M	AT5G56750	N-MYC DOWNREGULATED-LIKE 1	0	-0.23226	-0.811473	-1.00636	-0.952043	-0.953998	S1
cassava4.1_010943M	AT5G11790	N-MYC DOWNREGULATED-LIKE 2	0	0.580628	-0.735043	-2.27718	-0.0969617	-0.691756	S1
cassava4.1_010886M	AT5G40240	NODULIN MTN21 /EAMA-LIKE TRANSPORTER FAMILY PROTEIN	0	-0.0494569	-0.490862	-0.462555	-1.0389	-1.27823	S1
cassava4.1_028823M	AT2G39510	NODULIN MTN21 /EAMA-LIKE TRANSPORTER FAMILY PROTEIN	0	-0.300626	-0.0671829	-1.38949	-1.53324	-2.30401	S1
cassava4.1_010541M	AT5G40240	NODULIN MTN21 /EAMA-LIKE TRANSPORTER FAMILY PROTEIN	0	-0.134635	-1.2039	-1.82164	-2.42121	-2.49736	S1
cassava4.1_014395M	AT1G68170	NODULIN MTN21 /EAMA-LIKE TRANSPORTER FAMILY PROTEIN	0	0.281906	-1.40087	-3.09296	-4.55979	-3.9568	S1
cassava4.1_030485M	AT5G07050	NODULIN MTN21 /EAMA-LIKE TRANSPORTER FAMILY PROTEIN	0	-0.222801	-2.01275	-3.37932	-3.47554	-4.44222	S1
cassava4.1_008814M	AT5G07050	NODULIN MTN21 /EAMA-LIKE TRANSPORTER FAMILY PROTEIN	0	0.839557	0.271067	-1.5454	-5.22702	-4.51293	S1
cassava4.1_028141M	AT4G10850	NODULIN MTN3 FAMILY PROTEIN	0	-0.18295	-1.53742	-1.84996	-0.904818	-1.55597	S1
cassava4.1_022559M	AT5G53190	NODULIN MTN3 FAMILY PROTEIN	0	0.356031	0.332049	-1.71976	-2.76513	-2.75536	S1
cassava4.1_032999M	AT4G15920	NODULIN MTN3 FAMILY PROTEIN	0	-0.954277	-2.22028	-3.40507	-4.12281	-3.79386	S1
cassava4.1_005538M	AT2G26870	NON-SPECIFIC PHOSPHOLIPASE C2	0	-0.394032	-0.732165	-1.06582	-0.924125	-1.66246	S1
cassava4.1_027396M	AT1G15960	NRAMP METAL ION TRANSPORTER 6	0	0.274411	-0.151843	-0.795859	-0.799872	-1.50799	S1
cassava4.1_004792M	AT1G15960	NRAMP METAL ION TRANSPORTER 6	0	-0.147522	-0.283668	-1.78339	-3.26257	-2.94786	S1
cassava4.1_003664M	AT5G16000	NSP-INTERACTING KINASE 1	0	1.50259	-0.0726345	-0.12658	-0.178045	0.0618453	S1
cassava4.1_003718M	AT3G25560	NSP-INTERACTING KINASE 2	0	0.105142	-0.48661	-1.07461	-0.955116	-1.19429	S1
cassava4.1_003688M	AT3G25560	NSP-INTERACTING KINASE 2	0	-0.0285576	-0.456207	-0.989363	-1.06371	-1.3629	S1
cassava4.1_011879M	AT5G08100	N-TERMINAL NUCLEOPHILE AMINOHYDROLASES (NTN HYDROLASES) SUPERFAMILY PROTEIN	0	-0.094187	-0.354022	-0.58316	-0.957356	-1.00058	S1
cassava4.1_001883M	AT2G42320	NUCLEOLAR PROTEIN GAR2-RELATED	0	0.52717	-0.376695	-0.746858	-1.04543	-0.708396	S1
cassava4.1_009241M	AT1G02630	NUCLEOSIDE TRANSPORTER FAMILY PROTEIN	0	-0.50451	-1.09326	-1.43323	-1.45285	-1.48197	S1
cassava4.1_027399M	AT4G32272	NUCLEOTIDE/SUGAR TRANSPORTER FAMILY PROTEIN	0	-0.185245	-0.311685	-0.786871	-1.73264	-1.82572	S1
cassava4.1_011279M	AT2G28315	NUCLEOTIDE/SUGAR TRANSPORTER FAMILY PROTEIN	0	-0.656535	-1.99137	-2.82623	-1.9788	-3	S1
cassava4.1_011105M	AT2G28315	NUCLEOTIDE/SUGAR TRANSPORTER FAMILY PROTEIN	0	-0.772505	-2.05709	-2.87726	-2.2223	-3.04811	S1
cassava4.1_005319M	AT5G03760	NUCLEOTIDE-DIPHOSPHO-SUGAR TRANSFERASES SUPERFAMILY PROTEIN	0	0.480058	-0.379695	-0.490659	-1.0145	-1.11123	S1
cassava4.1_012815M	AT5G03760	NUCLEOTIDE-DIPHOSPHO-SUGAR TRANSFERASES SUPERFAMILY PROTEIN	0	0.266277	-0.528656	-1.13606	-1.35845	-1.7413	S1
cassava4.1_029083M	AT2G37090	NUCLEOTIDE-DIPHOSPHO-SUGAR TRANSFERASES SUPERFAMILY PROTEIN	0	-0.53931	-1.59641	-2.2536	-1.74807	-2.27509	S1
cassava4.1_030032M	AT1G19300	NUCLEOTIDE-DIPHOSPHO-SUGAR TRANSFERASES SUPERFAMILY PROTEIN	0	-0.333516	-1.10625	-1.42973	-1.57175	-0.870387	S1
cassava4.1_010677M	AT1G19300	NUCLEOTIDE-DIPHOSPHO-SUGAR TRANSFERASES SUPERFAMILY PROTEIN	0	0.245617	-1.04305	-1.69059	-0.720469	-0.965784	S1
cassava4.1_011017M	AT1G21070	NUCLEOTIDE-SUGAR TRANSPORTER FAMILY PROTEIN	0	-0.661547	-2.06915	-3.30757	-3.5649	-3.48843	S1
cassava4.1_031591M	AT1G12500	NUCLEOTIDE-SUGAR TRANSPORTER FAMILY PROTEIN	0	0.547252	-0.72977	-0.834442	-1.03209	-0.256528	S1
cassava4.1_015542M	AT1G12880	NUDIX HYDROLASE HOMOLOG 12	0	0.1153	-0.677841	-1.2129	-1.80642	-1.94731	S1
cassava4.1_011063M	AT5G47240	NUDIX HYDROLASE HOMOLOG 8	0	-0.245027	-0.52824	-1.27893	-2.40507	-2.12343	S1
cassava4.1_010176M	AT5G47240	NUDIX HYDROLASE HOMOLOG 8	0	-0.0575418	-0.506353	-1.2923	-2.37932	-2.12469	S1
cassava4.1_034416M	AT5G60850	OBF BINDING PROTEIN 4	0	0.0194884	-0.224317	-0.499606	-0.855432	-1.04811	S1
cassava4.1_032748M	AT5G60850	OBF BINDING PROTEIN 4	0	-0.380258	-1.01275	-1.62995	-1.3317	-1.92194	S1
cassava4.1_006111M	AT5G65470	O-FUCOSYLTRANSFERASE FAMILY PROTEIN	0	-0.254806	-0.772998	-0.935669	-1.40354	-1.28244	S1
cassava4.1_005970M	AT1G66250	O-GLYCOSYL HYDROLASES FAMILY 17 PROTEIN	0	-0.280335	-1.40125	-0.838306	-1.46355	-1.14848	S1
cassava4.1_026443M	AT4G29360	O-GLYCOSYL HYDROLASES FAMILY 17 PROTEIN	0	-0.356051	-0.868542	-0.980796	-1.52907	-1.20756	S1
cassava4.1_007302M	AT4G34480	O-GLYCOSYL HYDROLASES FAMILY 17 PROTEIN	0	-0.516429	-1.16942	-1.02767	-1.2567	-0.967476	S1
cassava4.1_023781M	AT3G07320	O-GLYCOSYL HYDROLASES FAMILY 17 PROTEIN	0	1.31817	-0.741541	-1.553	-1.40431	-0.737447	S1
cassava4.1_006515M	AT5G58480	O-GLYCOSYL HYDROLASES FAMILY 17 PROTEIN	0	-0.122963	-0.601431	-0.509225	-1.04931	-0.345381	S1
cassava4.1_007509M	AT4G34480	O-GLYCOSYL HYDROLASES FAMILY 17 PROTEIN	0	-0.271601	-0.715723	-0.798115	-1.36401	-0.961283	S1
cassava4.1_006972M	AT2G05790	O-GLYCOSYL HYDROLASES FAMILY 17 PROTEIN	0	-0.381761	-1.25567	-1.0948	-2.36364	-0.558516	S1
cassava4.1_002699M	AT5G55930	OLIGOPEPTIDE TRANSPORTER 1	0	-0.606913	-1.57175	-1.8396	-2.02268	-2.18508	S1
cassava4.1_002179M	AT5G64410	OLIGOPEPTIDE TRANSPORTER 4	0	0.136191	0.163885	-0.553003	-0.722848	-1.37333	S1
cassava4.1_002290M	AT4G10770	OLIGOPEPTIDE TRANSPORTER 7	0	-0.665203	-1.2605	-1.9105	-2.37782	-2.29265	S1
cassava4.1_032592M	AT4G10770	OLIGOPEPTIDE TRANSPORTER 7	0	-0.253257	-1.06733	-0.899695	-1.20889	-0.894054	S1
cassava4.1_013376M	AT5G54160	O-METHYLTRANSFERASE 1	0	-0.13005	-0.40679	-0.456603	-0.971431	-1.49818	S1
cassava4.1_032224M	AT4G35160	O-METHYLTRANSFERASE FAMILY PROTEIN	0	0.27608	-1.20856	-1.96241	-2.47794	-2.89862	S1
cassava4.1_020894M	AT1G73220	ORGANIC CATION/CARNITINE TRANSPORTER1	0	-1.04543	-0.609552	-3.11904	-4.01392	-3.32626	S1
cassava4.1_022617M	AT2G34680	OUTER ARM DYNEIN LIGHT CHAIN 1 PROTEIN	0	-0.198427	-0.929336	-0.956515	-0.798366	-1.2304	S1
cassava4.1_017527M	AT4G14860	OVATE FAMILY PROTEIN 11	0	-0.184425	-0.962688	-2.65472	-3.80591	-4.26534	S1
cassava4.1_026320M	AT5G04820	OVATE FAMILY PROTEIN 13	0	-0.326986	-0.531156	-0.716671	-1.41812	-1.34703	S1
cassava4.1_006173M	AT4G30210	P450 REDUCTASE 2	0	0.336969	-0.441634	-0.813499	-1.36105	-1.49248	S1
cassava4.1_001804M	AT4G30020	PA-DOMAIN CONTAINING SUBTILASE FAMILY PROTEIN	0	0.0732718	-0.22297	-0.583809	-1.34483	-1.42934	S1
cassava4.1_001801M	AT4G30020	PA-DOMAIN CONTAINING SUBTILASE FAMILY PROTEIN	0	0.0221902	-0.668868	-0.92139	-1.52201	-1.74178	S1
cassava4.1_013052M	AT4G21450	PAPD-LIKE SUPERFAMILY PROTEIN	0	-0.0117334	-1.0389	-1.70557	-2.18246	-2.49736	S1
cassava4.1_023566M	AT2G02710	PAS/LOV PROTEIN B	0	-0.12202	-0.629501	-0.965221	-1.03919	-1.10439	S1
cassava4.1_009449M	AT3G63200	PATATIN-LIKE PROTEIN 9	0	-0.467733	-1.21457	-0.87382	-1.65063	-1.85988	S1
cassava4.1_014480M	AT2G28790	PATHOGENESIS-RELATED THAUMATIN SUPERFAMILY PROTEIN	0	0.0267292	-0.894322	-1.29371	-0.96016	-1.29407	S1
cassava4.1_014734M	AT1G18250	PATHOGENESIS-RELATED THAUMATIN SUPERFAMILY PROTEIN	0	-0.699466	-2.64656	-2.40889	-3.42043	-2.48681	S1
cassava4.1_033231M	AT5G02140	PATHOGENESIS-RELATED THAUMATIN SUPERFAMILY PROTEIN	0	-0.396119	-0.804904	-1.51087	-1.95792	-2.50471	S1
cassava4.1_022453M	AT5G40020	PATHOGENESIS-RELATED THAUMATIN SUPERFAMILY PROTEIN	0	-0.180495	-1.16069	-2.21826	-1.98108	-2.75731	S1
cassava4.1_014683M	AT1G18250	PATHOGENESIS-RELATED THAUMATIN SUPERFAMILY PROTEIN	0	-0.701107	-1.71928	-1.28947	-1.70698	-0.726663	S1
cassava4.1_017618M	AT5G03840	PEBP (PHOSPHATIDYLETHANOLAMINE-BINDING PROTEIN) FAMILY PROTEIN	0	0.986957	-2.17592	-3.77992	-4.84477	-4.6295	S1
cassava4.1_008855M	AT1G67750	PECTATE LYASE FAMILY PROTEIN	0	-0.0534937	-0.840113	-2.40202	-1.6529	-3.0613	S1
cassava4.1_031445M	AT1G23460	PECTIN LYASE-LIKE SUPERFAMILY PROTEIN	0	-0.24708	-0.608672	-1.45641	-0.947584	-1.43284	S1
cassava4.1_005619M	AT1G60590	PECTIN LYASE-LIKE SUPERFAMILY PROTEIN	0	-0.0866606	-0.995391	-1.3317	-1.20357	-1.44301	S1
cassava4.1_006106M	AT5G04310	PECTIN LYASE-LIKE SUPERFAMILY PROTEIN	0	-0.281036	-1.05289	-0.913216	-1.58165	-1.73697	S1
cassava4.1_030998M	AT1G80170	PECTIN LYASE-LIKE SUPERFAMILY PROTEIN	0	-0.318146	-1.07948	-1.26986	-1.02767	-1.73889	S1
cassava4.1_004724M	AT3G14310	PECTIN METHYLESTERASE 3	0	0.393746	-0.844251	-0.89325	-0.478346	-2.10718	S1
cassava4.1_004607M	AT3G59010	PECTIN METHYLESTERASE 61	0	1.03576	0.0957219	-1.76415	-2.47393	-2.16683	S1
cassava4.1_003930M	AT5G53370	PECTIN METHYLESTERASE PCR FRAGMENT F	0	0.166972	-0.629055	-0.93126	-1.64025	-0.865385	S1
cassava4.1_007062M	AT3G54720	PEPTIDASE M28 FAMILY PROTEIN	0	0.701682	0.459327	-0.172506	-1.40316	-2.57433	S1
cassava4.1_004569M	AT3G54140	PEPTIDE TRANSPORTER 1	0	-0.568751	-1.17821	-1.59597	-1.35956	-0.64318	S1
cassava4.1_022347M	AT3G52790	PEPTIDOGLYCAN-BINDING LYSM DOMAIN-CONTAINING PROTEIN	0	-0.500626	-0.942862	-1.56277	-1.99309	-2.26188	S1
cassava4.1_026614M	AT3G52790	PEPTIDOGLYCAN-BINDING LYSM DOMAIN-CONTAINING PROTEIN	0	0.0497701	-0.944804	-1.26951	-1.69339	-2.57777	S1
cassava4.1_030160M	AT5G06720	PEROXIDASE 2	0	-0.995966	-0.918388	-2.78687	-1.8427	-1.88843	S1
cassava4.1_012124M	AT5G05340	PEROXIDASE SUPERFAMILY PROTEIN	0	-0.279984	-0.838564	-0.99051	-2.04216	-1.17951	S1
cassava4.1_013542M	AT5G05340	PEROXIDASE SUPERFAMILY PROTEIN	0	-0.593572	-1.18442	-1.29548	-2.32482	-1.5039	S1
cassava4.1_011704M	AT2G22420	PEROXIDASE SUPERFAMILY PROTEIN	0	0.224287	-0.723087	-1.16845	-1.53952	-1.60647	S1
cassava4.1_030462M	AT5G42180	PEROXIDASE SUPERFAMILY PROTEIN	0	-0.72547	-1.64882	-2.68223	-2.28842	-3.05769	S1
cassava4.1_011775M	AT1G05260	PEROXIDASE SUPERFAMILY PROTEIN	0	-0.525746	-1.2849	-1.13195	-1.49005	-0.970865	S1
cassava4.1_011768M	AT1G05260	PEROXIDASE SUPERFAMILY PROTEIN	0	-0.0223904	-1.17234	-0.69619	-1.70745	-0.707689	S1
cassava4.1_009759M	AT1G52870	PEROXISOMAL MEMBRANE 22 KDA (MPV17/PMP22) FAMILY PROTEIN	0	-0.00433459	-0.376508	-0.686406	-1.14592	-0.913488	S1
cassava4.1_009589M	AT1G66430	PFKB-LIKE CARBOHYDRATE KINASE FAMILY PROTEIN	0	0.0152121	-0.301693	-0.661775	-1.01363	-0.643405	S1
cassava4.1_000398M	AT1G27940	P-GLYCOPROTEIN 13	0	0.0996318	-0.7051	-1.00318	-1.57261	-1.89808	S1
cassava4.1_000399M	AT4G25960	P-GLYCOPROTEIN 2	0	0.141694	-0.645886	-0.688032	-1.16004	-1.47393	S1
cassava4.1_002709M	AT2G37040	PHE AMMONIA LYASE 1	0	-0.269164	-1.44733	-1.20823	-0.967758	-2.32049	S1
cassava4.1_031054M	AT4G19840	PHLOEM PROTEIN 2-A1	0	-0.0665784	-0.249479	-0.352547	-1.39252	-1.40049	S1
cassava4.1_025980M	AT3G23430	PHOSPHATE 1	0	-0.16537	-1.20124	-2.15521	-2.34447	-1.5391	S1
cassava4.1_005220M	AT3G54700	PHOSPHATE TRANSPORTER 1;7	0	-0.418119	-0.696891	-0.925221	-0.790859	-1.01304	S1
cassava4.1_005221M	AT3G54700	PHOSPHATE TRANSPORTER 1;7	0	-0.735283	-0.497364	-2.00058	-2.39365	-1.86828	S1
cassava4.1_012404M	AT2G17270	PHOSPHATE TRANSPORTER 3;3	0	0.0396999	-0.175436	-0.393274	-1.12249	-1.01363	S1
cassava4.1_005377M	AT2G29650	PHOSPHATE TRANSPORTER 4;1	0	-0.264131	-0.735764	-1.0315	-1.11404	-1.16294	S1
cassava4.1_007098M	AT1G12680	PHOSPHOENOLPYRUVATE CARBOXYLASE-RELATED KINASE 2	0	-0.271601	-0.429343	-0.816799	-0.915391	-1.04871	S1
cassava4.1_003049M	AT5G13640	PHOSPHOLIPID:DIACYLGLYCEROL ACYLTRANSFERASE	0	-0.101598	-0.29885	-0.240588	-0.858567	-1.15264	S1
cassava4.1_011513M	AT4G24340	PHOSPHORYLASE SUPERFAMILY PROTEIN	0	0.31823	0.0378742	-0.316169	-0.40316	-1.39707	S1
cassava4.1_019060M	AT1G30380	PHOTOSYSTEM I SUBUNIT K	0	-0.375572	-0.38101	-0.894322	-1.17234	-1.05409	S1
cassava4.1_033477M	AT5G64330	PHOTOTROPIC-RESPONSIVE NPH3 FAMILY PROTEIN	0	0.336169	-0.957356	-1.51829	-1.68409	-1.64611	S1
cassava4.1_034193M	AT5G48800	PHOTOTROPIC-RESPONSIVE NPH3 FAMILY PROTEIN	0	0.414136	-0.944527	-1.31977	-2.20689	-1.66475	S1
cassava4.1_003576M	AT1G03010	PHOTOTROPIC-RESPONSIVE NPH3 FAMILY PROTEIN	0	0.118758	-0.542879	-1.66292	-2.57605	-2.46196	S1
cassava4.1_032028M	AT5G10250	PHOTOTROPIC-RESPONSIVE NPH3 FAMILY PROTEIN	0	-0.284194	-0.699935	-2.673	-3.9703	-3.673	S1
cassava4.1_003531M	AT1G30440	PHOTOTROPIC-RESPONSIVE NPH3 FAMILY PROTEIN	0	-0.0421597	-0.52824	-0.682928	-1.08375	-0.953439	S1
cassava4.1_003684M	AT5G67385	PHOTOTROPIC-RESPONSIVE NPH3 FAMILY PROTEIN	0	0.208642	-0.384207	-0.761947	-1.35882	-0.904818	S1
cassava4.1_000894M	AT3G45780	PHOTOTROPIN 1	0	0.732052	0.0143553	-0.537843	-1.3555	-1.02474	S1
cassava4.1_018781M	AT2G42870	PHY RAPIDLY REGULATED 1	0	0.556209	-0.423526	-0.18295	-1.90293	-1.64973	S1
cassava4.1_012069M	AT4G29080	PHYTOCHROME-ASSOCIATED PROTEIN 2	0	0.0426443	0.00820001	-0.289122	-1.17788	-1.26916	S1
cassava4.1_023528M	AT3G44735	PHYTOSULFOKINE 3 PRECURSOR	0	-0.587706	-0.971714	-1.3629	-1.37221	-2.13353	S1
cassava4.1_025960M	AT1G32100	PINORESINOL REDUCTASE 1	0	0.0374525	-0.594661	-1.41465	-1.23413	-1.36179	S1
cassava4.1_029219M	AT4G13660	PINORESINOL REDUCTASE 2	0	-0.319406	-0.812992	-1.58814	-1.49614	-1.50676	S1
cassava4.1_009432M	AT4G35920	PLAC8 FAMILY PROTEIN	0	-0.375572	-0.597278	-0.979089	-0.798366	-1.40698	S1
cassava4.1_034158M	AT4G33330	PLANT GLYCOGENIN-LIKE STARCH INITIATION PROTEIN 3	0	-0.494312	-1.24742	-1.75779	-1.46514	-2.13987	S1
cassava4.1_005186M	AT2G26440	PLANT INVERTASE/PECTIN METHYLESTERASE INHIBITOR SUPERFAMILY	0	0.355355	-0.27439	-0.451662	-1.00376	-0.832128	S1
cassava4.1_029712M	AT5G20740	PLANT INVERTASE/PECTIN METHYLESTERASE INHIBITOR SUPERFAMILY PROTEIN	0	-0.625489	-2.56832	-3.18311	-4.26812	-3.39289	S1
cassava4.1_024336M	AT3G05741	PLANT INVERTASE/PECTIN METHYLESTERASE INHIBITOR SUPERFAMILY PROTEIN	0	0.0233263	-0.476538	-0.601431	-1.40011	-0.677841	S1
cassava4.1_004384M	AT5G21105	PLANT L-ASCORBATE OXIDASE	0	1.11889	0.0114956	-0.740577	-0.30187	-1.50185	S1
cassava4.1_018502M	AT2G18660	PLANT NATRIURETIC PEPTIDE A	0	-0.0518477	-0.235314	-0.584458	-1.0743	-0.843474	S1
cassava4.1_020140M	AT3G55240	PLANT PROTEIN 1589 OF UNKNOWN FUNCTION	0	-0.374262	-0.784384	-1.85465	-2.23379	-2.43518	S1
cassava4.1_027682M	AT3G50170	PLANT PROTEIN OF UNKNOWN FUNCTION (DUF247)	0	0.0935602	-0.180168	-0.455218	-0.755113	-1.32301	S1
cassava4.1_022547M	AT1G29300	PLANT PROTEIN OF UNKNOWN FUNCTION (DUF641)	0	1.45948	0.0890913	0.424277	-1.34593	0.173639	S1
cassava4.1_005472M	AT2G40480	PLANT PROTEIN OF UNKNOWN FUNCTION (DUF827)	0	0.19862	-0.343732	-0.837274	-1.44301	-1.18344	S1
cassava4.1_033931M	AT2G17940	PLANT PROTEIN OF UNKNOWN FUNCTION (DUF827)	0	-0.643856	-1.54835	-2.1291	-1.9788	-1.68223	S1
cassava4.1_008085M	AT1G60790	PLANT PROTEIN OF UNKNOWN FUNCTION (DUF828)	0	-0.0326838	-0.948141	-1.22331	-0.781157	-1.11092	S1
cassava4.1_007031M	AT3G55990	PLANT PROTEIN OF UNKNOWN FUNCTION (DUF828)	0	-0.739613	-2.07704	-3.02915	-2.37632	-2.79586	S1
cassava4.1_025344M	AT5G01360	PLANT PROTEIN OF UNKNOWN FUNCTION (DUF828)	0	-1.05769	-2.43518	-3.68223	-3.56149	-2.89111	S1
cassava4.1_007076M	AT3G22810	PLANT PROTEIN OF UNKNOWN FUNCTION (DUF828) WITH PLANT PLECKSTRIN HOMOLOGY-LIKE REGION	0	-0.487824	-0.976532	-1.28701	-2.12092	-2.36142	S1
cassava4.1_007214M	AT3G22810	PLANT PROTEIN OF UNKNOWN FUNCTION (DUF828) WITH PLANT PLECKSTRIN HOMOLOGY-LIKE REGION	0	-0.131945	-0.721183	-1.78886	-2.42508	-2.58122	S1
cassava4.1_032054M	AT4G12690	PLANT PROTEIN OF UNKNOWN FUNCTION (DUF868)	0	0.8024	-0.466736	0.488618	-1.35661	-0.141621	S1
cassava4.1_034344M	AT2G23360	PLANT PROTEIN OF UNKNOWN FUNCTION (DUF869)	0	0.136979	-0.334789	-0.816799	-1.60823	-1.59074	S1
cassava4.1_001171M	AT1G19835	PLANT PROTEIN OF UNKNOWN FUNCTION (DUF869)	0	-0.788863	-1.48641	-2.02093	-2.20623	-1.75487	S1
cassava4.1_000630M	AT1G47900	PLANT PROTEIN OF UNKNOWN FUNCTION (DUF869)	0	-0.897275	-1.49046	-2.16294	-2.27299	-1.8365	S1
cassava4.1_000648M	AT1G47900	PLANT PROTEIN OF UNKNOWN FUNCTION (DUF869)	0	1.72997	0.107152	-0.513749	-0.57906	0.0129262	S1
cassava4.1_001279M	AT2G23360	PLANT PROTEIN OF UNKNOWN FUNCTION (DUF869)	0	-0.0402298	-0.576045	-0.479754	-1.03712	-0.995678	S1
cassava4.1_004620M	AT5G43950	PLANT PROTEIN OF UNKNOWN FUNCTION (DUF946)	0	-0.390623	-0.657445	-0.92221	-1.4344	-1.42818	S1
cassava4.1_027289M	AT1G76350	PLANT REGULATOR RWP-RK FAMILY PROTEIN	0	0.263876	0.102457	-0.356421	-0.505943	-1.12249	S1
cassava4.1_032891M	AT3G07360	PLANT U-BOX 9	0	-0.159235	-0.706747	-1.11404	-1.33898	-1.02885	S1
cassava4.1_007358M	AT3G07360	PLANT U-BOX 9	0	-0.00476877	-0.593572	-0.753409	-1.04722	-1.3485	S1
cassava4.1_015429M	AT4G00430	PLASMA MEMBRANE INTRINSIC PROTEIN 1;4	0	0.207643	-0.391569	-1.14688	-0.673463	-2.82419	S1
cassava4.1_012566M	AT3G61430	PLASMA MEMBRANE INTRINSIC PROTEIN 1A	0	0.210139	-1.23379	-2.09851	-1.63308	-4.00231	S1
cassava4.1_015316M	AT5G60660	PLASMA MEMBRANE INTRINSIC PROTEIN 2;4	0	-0.515398	-1.05919	-1.25946	-2.18311	-1.67024	S1
cassava4.1_013284M	AT5G60660	PLASMA MEMBRANE INTRINSIC PROTEIN 2;4	0	-0.588791	-1.07309	-1.31258	-2.27369	-1.69199	S1
cassava4.1_016746M	AT1G18650	PLASMODESMATA CALLOSE-BINDING PROTEIN 3	0	-0.474532	-1.45166	-2.35255	-2.8847	-2.95121	S1
cassava4.1_017504M	AT3G58100	PLASMODESMATA CALLOSE-BINDING PROTEIN 5	0	-0.361602	-0.67738	-0.894322	-1.4994	-2.0613	S1
cassava4.1_029977M	AT2G16070	PLASTID DIVISION2	0	0.66257	-0.578844	-1.49167	-3.25017	-1.72118	S1
cassava4.1_001259M	AT1G67560	PLAT/LH2 DOMAIN-CONTAINING LIPOXYGENASE FAMILY PROTEIN	0	-0.0712696	-0.512719	-0.688729	-0.847103	-1.15104	S1
cassava4.1_023354M	AT1G32700	PLATZ TRANSCRIPTION FACTOR FAMILY PROTEIN	0	-0.330973	-0.933187	-1.06462	-0.0421597	-0.221287	S1
cassava4.1_000259M	AT1G15520	PLEIOTROPIC DRUG RESISTANCE 12	0	-0.58814	-0.570893	-1.66749	-1.22634	-1.45364	S1
cassava4.1_004437M	AT1G72040	P-LOOP CONTAINING NUCLEOSIDE TRIPHOSPHATE HYDROLASES SUPERFAMILY PROTEIN	0	-0.191656	-0.322289	-0.549409	-1.22533	-1.10129	S1
cassava4.1_005660M	AT4G25835	P-LOOP CONTAINING NUCLEOSIDE TRIPHOSPHATE HYDROLASES SUPERFAMILY PROTEIN	0	-0.522012	-0.775466	-1.61883	-0.474532	-1.57304	S1
cassava4.1_017637M	AT2G27385	POLLEN OLE E 1 ALLERGEN AND EXTENSIN FAMILY PROTEIN	0	0.120086	-0.924947	-1.60121	-3.2365	-3.32049	S1
cassava4.1_023660M	AT2G31870	POLY (ADP-RIBOSE) GLYCOHYDROLASE (PARG)	0	-0.402779	-0.734083	-0.853866	-1.11154	-0.690125	S1
cassava4.1_004058M	AT3G16380	POLY(A) BINDING PROTEIN 6	0	-0.460171	-0.750251	-1.0607	-1.74178	-1.64431	S1
cassava4.1_032640M	AT5G13700	POLYAMINE OXIDASE 1	0	0.754631	-1.54962	-2.07218	-0.391948	-0.139872	S1
cassava4.1_003352M	AT1G70370	POLYGALACTURONASE 2	0	0.175301	-0.14417	-0.438112	-0.874085	-1.36401	S1
cassava4.1_016053M	AT4G17870	POLYKETIDE CYCLASE/DEHYDRASE AND LIPID TRANSPORT SUPERFAMILY PROTEIN	0	-0.665432	-1.91702	-2.12532	-3.14433	-2.55216	S1
cassava4.1_005218M	AT3G18830	POLYOL/MONOSACCHARIDE TRANSPORTER 5	0	0.141171	-0.456801	-0.433039	-1.0604	-0.518081	S1
cassava4.1_025369M	AT2G30070	POTASSIUM TRANSPORTER 1	0	-0.619271	-1.16488	-1.31941	-1.49046	-1.99597	S1
cassava4.1_014764M	AT1G47740	PPPDE PUTATIVE THIOL PEPTIDASE FAMILY PROTEIN	0	-0.641829	-1.77398	-1.71028	-2.51046	-1.662	S1
cassava4.1_016978M	AT1G55190	PRA1 (PRENYLATED RAB ACCEPTOR) FAMILY PROTEIN	0	-0.455416	-0.612637	-1.18804	-1.679	-2.39973	S1
cassava4.1_027280M	AT5G56230	PRENYLATED RAB ACCEPTOR 1.G2	0	-0.479754	-1.25739	-1.25326	-2.36513	-2.10656	S1
cassava4.1_013840M	AT1G16470	PROTEASOME SUBUNIT PAB1	0	-0.665432	-1.24093	-1.43284	0.279887	-1.26604	S1
cassava4.1_031559M	AT3G60890	PROTEIN BINDING	0	-0.891643	-1.61706	-2.25773	-2.49086	-3.01742	S1
cassava4.1_029050M	AT5G35960	PROTEIN KINASE FAMILY PROTEIN	0	-1.03091	-1.99367	-3.00694	-3.90833	-4.3629	S1
cassava4.1_013776M	AT1G51940	PROTEIN KINASE FAMILY PROTEIN / PEPTIDOGLYCAN-BINDING LYSM DOMAIN-CONTAINING PROTEIN	0	-0.00911773	-0.772013	-0.825721	-0.509635	-1.23006	S1
cassava4.1_032795M	AT5G25930	PROTEIN KINASE FAMILY PROTEIN WITH LEUCINE-RICH REPEAT DOMAIN	0	-0.148161	0.302875	-1.25532	-1.69666	-1.28736	S1
cassava4.1_002270M	AT1G77280	PROTEIN KINASE PROTEIN WITH ADENINE NUCLEOTIDE ALPHA HYDROLASES-LIKE DOMAIN	0	0.177089	-0.250337	-0.961283	-0.749281	-1.27753	S1
cassava4.1_002273M	AT1G77280	PROTEIN KINASE PROTEIN WITH ADENINE NUCLEOTIDE ALPHA HYDROLASES-LIKE DOMAIN	0	-0.415422	-1.31545	-1.95121	-1.52991	-2.82521	S1
cassava4.1_006440M	AT5G59010	PROTEIN KINASE PROTEIN WITH TETRATRICOPEPTIDE REPEAT DOMAIN	0	2.03959	-0.253945	-0.305075	-1.17137	-0.288593	S1
cassava4.1_006421M	AT5G59010	PROTEIN KINASE PROTEIN WITH TETRATRICOPEPTIDE REPEAT DOMAIN	0	-0.0793256	-0.7051	-0.76783	-1.14561	-0.569608	S1
cassava4.1_002298M	AT2G20300	PROTEIN KINASE SUPERFAMILY PROTEIN	0	0.155231	-1.00231	-0.762681	-1.22735	-1.00636	S1
cassava4.1_032919M	AT5G20050	PROTEIN KINASE SUPERFAMILY PROTEIN	0	-0.255839	-0.492687	-0.479553	-1.11404	-1.07948	S1
cassava4.1_002644M	AT1G53050	PROTEIN KINASE SUPERFAMILY PROTEIN	0	-0.0686952	-0.501034	-0.725709	-0.800375	-1.12092	S1
cassava4.1_008011M	AT5G01020	PROTEIN KINASE SUPERFAMILY PROTEIN	0	-0.224317	-1.0511	-0.943139	-1.18804	-1.14624	S1
cassava4.1_009718M	AT5G50000	PROTEIN KINASE SUPERFAMILY PROTEIN	0	-0.0250302	-0.664059	-0.946472	-1.29159	-1.15907	S1
cassava4.1_009080M	AT3G58690	PROTEIN KINASE SUPERFAMILY PROTEIN	0	-0.413692	-0.623265	-0.81426	-1.33061	-1.1594	S1
cassava4.1_007188M	AT2G34650	PROTEIN KINASE SUPERFAMILY PROTEIN	0	0.555129	-0.436549	-0.355498	-1.0523	-1.30009	S1
cassava4.1_002660M	AT1G09600	PROTEIN KINASE SUPERFAMILY PROTEIN	0	-0.458783	-0.948697	-0.990796	-1.51251	-1.41273	S1
cassava4.1_008130M	AT5G15080	PROTEIN KINASE SUPERFAMILY PROTEIN	0	-0.267774	-0.765867	-1.27998	-1.13892	-1.42314	S1
cassava4.1_005903M	AT1G56720	PROTEIN KINASE SUPERFAMILY PROTEIN	0	-0.366801	-0.985073	-1.40469	-1.40507	-1.48358	S1
cassava4.1_027195M	AT5G37790	PROTEIN KINASE SUPERFAMILY PROTEIN	0	-0.449296	-0.922484	-1.07188	-1.36885	-1.57562	S1
cassava4.1_009624M	AT3G26700	PROTEIN KINASE SUPERFAMILY PROTEIN	0	-0.0849763	-1.21961	-1.28877	-2.24469	-2.01625	S1
cassava4.1_010760M	AT5G50180	PROTEIN KINASE SUPERFAMILY PROTEIN	0	0.158725	-0.774725	-1.44144	-1.70887	-2.08253	S1
cassava4.1_006380M	AT4G02630	PROTEIN KINASE SUPERFAMILY PROTEIN	0	0.0576929	-0.901311	-1.10563	-0.912945	-0.838048	S1
cassava4.1_002032M	AT5G56890	PROTEIN KINASE SUPERFAMILY PROTEIN	0	0.456806	-0.722134	-1.10874	-0.111695	-0.870124	S1
cassava4.1_027466M	AT1G24030	PROTEIN KINASE SUPERFAMILY PROTEIN	0	-0.0537932	-0.477944	-1.13195	0.0735461	-0.88977	S1
cassava4.1_005900M	AT1G56720	PROTEIN KINASE SUPERFAMILY PROTEIN	0	-0.274739	-0.988218	-1.26084	-1.22871	-0.869333	S1
cassava4.1_009740M	AT3G26700	PROTEIN KINASE SUPERFAMILY PROTEIN	0	1.05249	-0.364756	-0.730727	-1.09234	-0.196442	S1
cassava4.1_009291M	AT2G18890	PROTEIN KINASE SUPERFAMILY PROTEIN	0	-0.323913	-1.23991	-0.974546	-1.2567	-0.611976	S1
cassava4.1_007698M	AT3G44610	PROTEIN KINASE SUPERFAMILY PROTEIN	0	0.165172	-0.446345	-0.666805	-1.33789	-0.996254	S1
cassava4.1_008439M	AT4G29310	PROTEIN OF UNKNOWN FUNCTION (DUF1005)	0	0.892197	-0.225329	-0.631288	-1.3485	-0.514367	S1
cassava4.1_017168M	AT4G27435	PROTEIN OF UNKNOWN FUNCTION (DUF1218)	0	-0.675305	-1.131	-1.71833	-1.80793	-1.73841	S1
cassava4.1_017753M	AT2G32280	PROTEIN OF UNKNOWN FUNCTION (DUF1218)	0	-0.0723311	-0.742989	-1.08559	-1.83702	-1.78339	S1
cassava4.1_017175M	AT4G27435	PROTEIN OF UNKNOWN FUNCTION (DUF1218)	0	-0.030914	-1.14401	-1.48036	-2.04454	-1.1504	S1
cassava4.1_013414M	AT3G60410	PROTEIN OF UNKNOWN FUNCTION (DUF1639)	0	-0.118884	-0.530531	-1.10687	-0.700404	-0.898619	S1
cassava4.1_011452M	AT3G62630	PROTEIN OF UNKNOWN FUNCTION (DUF1645)	0	-0.200415	-0.501443	-0.681539	-0.4856	-1.09789	S1
cassava4.1_031272M	AT3G62630	PROTEIN OF UNKNOWN FUNCTION (DUF1645)	0	-0.297431	-0.659951	-1.02503	-1.59205	-1.38383	S1
cassava4.1_002225M	AT5G39785	PROTEIN OF UNKNOWN FUNCTION (DUF1666)	0	0.292664	-0.47915	-1.08896	-1.48681	-1.70557	S1
cassava4.1_032082M	AT3G22540	PROTEIN OF UNKNOWN FUNCTION (DUF1677)	0	0.0123541	-0.217424	-0.458584	-1.1769	-1	S1
cassava4.1_019666M	AT3G22540	PROTEIN OF UNKNOWN FUNCTION (DUF1677)	0	0.612871	-0.522633	-0.626157	-1.65336	-0.884967	S1
cassava4.1_017591M	AT4G33985	PROTEIN OF UNKNOWN FUNCTION (DUF1685)	0	-0.0385989	-0.580353	-0.732644	-1.24674	-0.947862	S1
cassava4.1_006779M	AT1G10750	PROTEIN OF UNKNOWN FUNCTION (DUF239)	0	0.015783	-0.265345	-0.955116	-0.707454	-1.26465	S1
cassava4.1_008189M	AT5G50150	PROTEIN OF UNKNOWN FUNCTION (DUF239)	0	-0.117005	-0.826233	-1.21424	-1.56107	-1.77398	S1
cassava4.1_007670M	AT5G50150	PROTEIN OF UNKNOWN FUNCTION (DUF239)	0	-0.0664274	-0.563838	-1.25774	-0.837274	-0.999135	S1
cassava4.1_001392M	AT4G21700	PROTEIN OF UNKNOWN FUNCTION (DUF2921)	0	-0.513337	-0.482573	-1.65699	-1.39176	-0.939814	S1
cassava4.1_012696M	AT4G02810	PROTEIN OF UNKNOWN FUNCTION (DUF3049)	0	-0.262227	-0.993379	-1.18115	-2.31761	-2.02268	S1
cassava4.1_004815M	AT5G22090	PROTEIN OF UNKNOWN FUNCTION (DUF3049)	0	-0.313477	-1.70087	-1.59466	-1.69853	-2.52201	S1
cassava4.1_026639M	AT5G11970	PROTEIN OF UNKNOWN FUNCTION (DUF3511)	0	-0.10067	-0.687567	-0.949255	-0.74589	-1.25463	S1
cassava4.1_001433M	AT5G59020	PROTEIN OF UNKNOWN FUNCTION (DUF3527)	0	-0.010861	-0.868542	-1.24777	-2.0499	-1.06371	S1
cassava4.1_008705M	AT4G40050	PROTEIN OF UNKNOWN FUNCTION (DUF3550/UPF0682)	0	-0.157625	-0.564691	-0.961845	-1.16004	-1.17495	S1
cassava4.1_000989M	AT4G28760	PROTEIN OF UNKNOWN FUNCTION (DUF3741)	0	0.251931	-0.312581	-0.719044	-0.840888	-1.16262	S1
cassava4.1_025310M	AT3G19340	PROTEIN OF UNKNOWN FUNCTION (DUF3754)	0	-0.106871	-0.472529	-0.893786	-0.431287	-1.06975	S1
cassava4.1_013171M	AT3G15810	PROTEIN OF UNKNOWN FUNCTION (DUF567)	0	-0.366429	-0.551099	-0.977952	-1.29195	-1.10253	S1
cassava4.1_015818M	AT2G38640	PROTEIN OF UNKNOWN FUNCTION (DUF567)	0	-0.430509	-1.24708	-2.11716	-1.62861	-1.68873	S1
cassava4.1_032742M	AT5G67210	PROTEIN OF UNKNOWN FUNCTION (DUF579)	0	-0.686638	-1.63442	-1.8762	-1.95848	-2.08988	S1
cassava4.1_012199M	AT5G67210	PROTEIN OF UNKNOWN FUNCTION (DUF579)	0	-0.372206	-1.07795	-1.80188	-1.82931	-2.11841	S1
cassava4.1_013076M	AT1G09610	PROTEIN OF UNKNOWN FUNCTION (DUF579)	0	-0.757306	-1.68548	-2.01043	-1.79736	-2.44693	S1
cassava4.1_025271M	AT1G09610	PROTEIN OF UNKNOWN FUNCTION (DUF579)	0	-0.829819	-1.88364	-2.10718	-2.191	-2.48843	S1
cassava4.1_018576M	AT1G78020	PROTEIN OF UNKNOWN FUNCTION (DUF581)	0	-0.29885	-0.419276	-0.718094	-1.08896	-1.10594	S1
cassava4.1_012071M	AT3G22550	PROTEIN OF UNKNOWN FUNCTION (DUF581)	0	-0.0506518	-0.629278	-1.17853	-1.09388	-1.48116	S1
cassava4.1_012076M	AT3G22550	PROTEIN OF UNKNOWN FUNCTION (DUF581)	0	-0.152163	-0.998558	-1.23718	-1.28069	-1.51251	S1
cassava4.1_018435M	AT1G22160	PROTEIN OF UNKNOWN FUNCTION (DUF581)	0	0.134221	-0.55131	-1.08804	-1.97824	-1.56235	S1
cassava4.1_018370M	AT1G22160	PROTEIN OF UNKNOWN FUNCTION (DUF581)	0	-0.0557412	-0.682696	-1.30045	-2.18311	-1.73121	S1
cassava4.1_018623M	AT1G78020	PROTEIN OF UNKNOWN FUNCTION (DUF581)	0	-0.113255	-0.717619	-1.31797	-2.18574	-1.83393	S1
cassava4.1_018704M	AT1G78020	PROTEIN OF UNKNOWN FUNCTION (DUF581)	0	-0.0674852	-0.681076	-1.48076	-2.32409	-1.93236	S1
cassava4.1_005683M	AT4G23490	PROTEIN OF UNKNOWN FUNCTION (DUF604)	0	-0.408512	-1.62504	-1.62149	-2.15264	-1.88204	S1
cassava4.1_027856M	AT2G23790	PROTEIN OF UNKNOWN FUNCTION (DUF607)	0	-0.648146	-0.826745	-1.28349	-0.0139168	-0.688729	S1
cassava4.1_009558M	AT1G79420	PROTEIN OF UNKNOWN FUNCTION (DUF620)	0	-0.122805	-0.868806	-1.152	-1.41581	-1.37071	S1
cassava4.1_009581M	AT1G79420	PROTEIN OF UNKNOWN FUNCTION (DUF620)	0	0.0448837	-0.843215	-0.880179	-1.36068	-1.02386	S1
cassava4.1_032773M	AT3G19540	PROTEIN OF UNKNOWN FUNCTION (DUF620)	0	0.277628	-0.895395	-0.651768	-1.42857	-0.98593	S1
cassava4.1_003116M	AT5G25590	PROTEIN OF UNKNOWN FUNCTION (DUF630 AND DUF632)	0	0.251446	-1.03446	-0.926591	-2.01217	-1.23718	S1
cassava4.1_015333M	AT1G07090	PROTEIN OF UNKNOWN FUNCTION (DUF640)	0	-0.196112	-0.599462	-0.719044	-1.02268	-1.0389	S1
cassava4.1_017568M	AT2G42610	PROTEIN OF UNKNOWN FUNCTION (DUF640)	0	0.0427844	-0.709812	-0.91213	-1.35661	-1.31761	S1
cassava4.1_017587M	AT2G42610	PROTEIN OF UNKNOWN FUNCTION (DUF640)	0	-0.267774	-0.918933	-1.27404	-1.77448	-1.59815	S1
cassava4.1_022091M	AT5G51670	PROTEIN OF UNKNOWN FUNCTION (DUF668)	0	-0.555545	-0.635764	-1.3496	-2.04752	-2.14752	S1
cassava4.1_015363M	AT5G01120	PROTEIN OF UNKNOWN FUNCTION (DUF674)	0	-0.216418	-0.538471	-1.15746	-1.19892	-1.23991	S1
cassava4.1_016107M	AT5G27370	PROTEIN OF UNKNOWN FUNCTION (DUF679)	0	-0.0319461	-0.665203	-1.48762	-2.70369	-2.27928	S1
cassava4.1_022938M	AT4G00950	PROTEIN OF UNKNOWN FUNCTION (DUF688)	0	0.710878	-0.0197553	-0.425462	-1.03032	-0.574326	S1
cassava4.1_034233M	AT3G09070	PROTEIN OF UNKNOWN FUNCTION (DUF740)	0	-0.310969	-0.622821	-1.03741	-1.08345	-1.29195	S1
cassava4.1_013433M	AT5G48590	PROTEIN OF UNKNOWN FUNCTION (DUF760)	0	0.292782	-1.32626	-1.41081	-1.68501	-1.45403	S1
cassava4.1_034444M	AT2G26110	PROTEIN OF UNKNOWN FUNCTION (DUF761)	0	-0.0977334	-0.714775	-0.795609	-0.985359	-1.20058	S1
cassava4.1_003862M	AT3G26670	PROTEIN OF UNKNOWN FUNCTION (DUF803)	0	0.394843	-0.00650678	-0.245369	-1.89004	-1.05469	S1
cassava4.1_001098M	AT2G20010	PROTEIN OF UNKNOWN FUNCTION (DUF810)	0	-0.0700575	-0.301337	-0.584025	-1.09173	-0.937326	S1
cassava4.1_009817M	AT3G17090	PROTEIN PHOSPHATASE 2C FAMILY PROTEIN	0	-0.113723	-0.180495	-0.524085	-1.26604	-1.32265	S1
cassava4.1_012665M	AT1G34750	PROTEIN PHOSPHATASE 2C FAMILY PROTEIN	0	-0.0921864	-0.661547	-1.12218	-1.61396	-1.51581	S1
cassava4.1_010053M	AT3G05640	PROTEIN PHOSPHATASE 2C FAMILY PROTEIN	0	-0.25257	-0.25515	-1.63576	-2.84581	-2.44536	S1
cassava4.1_010061M	AT3G05640	PROTEIN PHOSPHATASE 2C FAMILY PROTEIN	0	-0.70322	-0.542668	-1.92248	-2.9908	-2.60735	S1
cassava4.1_006467M	AT1G19920	PSEUDOURIDINE SYNTHASE/ARCHAEOSINE TRANSGLYCOSYLASE-LIKE FAMILY PROTEIN	0	0.421156	0.112367	-0.462356	-1.07917	-0.714302	S1
cassava4.1_006547M	AT1G19920	PSEUDOURIDINE SYNTHASE/ARCHAEOSINE TRANSGLYCOSYLASE-LIKE FAMILY PROTEIN	0	-0.101443	-0.187543	-0.441634	-1.25567	-0.830075	S1
cassava4.1_017399M	AT2G33750	PURINE PERMEASE 2	0	0.0448837	-0.314194	-0.66818	-1.11154	-1.20058	S1
cassava4.1_005306M	AT2G16430	PURPLE ACID PHOSPHATASE 10	0	0.100978	-1.18442	-2.40507	-2.59859	-2.75244	S1
cassava4.1_011400M	AT1G14700	PURPLE ACID PHOSPHATASE 3	0	-0.46335	-1.27369	-1.16683	-0.964658	-0.781157	S1
cassava4.1_012716M	AT1G10380	PUTATIVE MEMBRANE LIPOPROTEIN	0	-0.517462	-1.53617	-2.32771	-3.15329	-3.32049	S1
cassava4.1_015315M	AT2G38310	PYR1-LIKE 4	0	-0.632853	-1.44458	-2.22364	-2.31977	-2.1488	S1
cassava4.1_034305M	AT2G40330	PYR1-LIKE 6	0	-0.540359	-1.85883	-2.32193	-3.82623	-2.5547	S1
cassava4.1_024786M	AT2G23520	PYRIDOXAL PHOSPHATE (PLP)-DEPENDENT TRANSFERASES SUPERFAMILY PROTEIN	0	-0.361602	-2.20689	-2.56235	-3.83238	-3.16488	S1
cassava4.1_013539M	AT1G17710	PYRIDOXAL PHOSPHATE PHOSPHATASE-RELATED PROTEIN	0	0.847596	-0.453636	-1.91594	-1.17332	-0.311685	S1
cassava4.1_027386M	AT3G14390	PYRIDOXAL-DEPENDENT DECARBOXYLASE FAMILY PROTEIN	0	-0.949812	-1.93567	-3.0625	-3.02327	-3.29053	S1
cassava4.1_005893M	AT5G56350	PYRUVATE KINASE FAMILY PROTEIN	0	-0.349603	-0.730967	-1.32409	-1.33025	-1.32301	S1
cassava4.1_015848M	AT4G36750	QUINONE REDUCTASE FAMILY PROTEIN	0	-0.279459	-0.940091	-0.997117	-1.17332	-1.42043	S1
cassava4.1_029122M	AT1G43890	RAB GTPASE HOMOLOG B18	0	0.344601	-1.95568	-2.773	-2.48116	-3.82623	S1
cassava4.1_015137M	AT5G03530	RAB GTPASE HOMOLOG C2A	0	0.165172	-0.437526	-0.748311	-1.18508	-1.07006	S1
cassava4.1_026369M	AT4G09720	RAB GTPASE HOMOLOG G3A	0	-0.141144	-0.641604	-1.59815	-2.36662	-2.06613	S1
cassava4.1_016759M	AT1G75840	RAC-LIKE GTP BINDING PROTEIN 5	0	-0.556605	-1.48924	-1.82879	-1.91322	-2.12973	S1
cassava4.1_017730M	AT1G75840	RAC-LIKE GTP BINDING PROTEIN 5	0	-0.187707	-1.49533	-1.5492	-1.76808	-2.13163	S1
cassava4.1_027019M	AT1G75250	RAD-LIKE 6	0	-0.831615	-1.44536	-2.87514	-3.95232	-4.03268	S1
cassava4.1_030668M	AT1G75250	RAD-LIKE 6	0	-0.515192	-0.957636	-3.33061	-4.91267	-4.92139	S1
cassava4.1_018772M	AT3G23805	RALF-LIKE 24	0	1.05095	-0.954277	-0.441634	-1.63397	-0.316348	S1
cassava4.1_019534M	AT3G29780	RALF-LIKE 27	0	-0.191986	-0.916208	-1.32554	-1.55682	-1.3357	S1
cassava4.1_021922M	AT2G26695	RAN BP2/NZF ZINC FINGER-LIKE SUPERFAMILY PROTEIN	0	1.14776	0.224534	-1.33935	-1.03741	-2.28349	S1
cassava4.1_018410M	AT3G15680	RAN BP2/NZF ZINC FINGER-LIKE SUPERFAMILY PROTEIN	0	-0.980512	-2.00347	-2.15843	-3.69713	-2.773	S1
cassava4.1_018469M	AT3G15680	RAN BP2/NZF ZINC FINGER-LIKE SUPERFAMILY PROTEIN	0	-0.18968	-1.42391	-1.80591	-3.26396	-2.82521	S1
cassava4.1_018431M	AT3G15680	RAN BP2/NZF ZINC FINGER-LIKE SUPERFAMILY PROTEIN	0	-0.323371	-1.50964	-1.97483	-3.42818	-3.191	S1
cassava4.1_033182M	AT5G25490	RAN BP2/NZF ZINC FINGER-LIKE SUPERFAMILY PROTEIN	0	0.492212	-1.55554	-2.93567	-2.86986	-4.98393	S1
cassava4.1_014982M	AT1G07390	RECEPTOR LIKE PROTEIN 1	0	-0.0490091	-0.525953	-0.99683	-1.00405	-0.0561912	S1
cassava4.1_013937M	AT3G49750	RECEPTOR LIKE PROTEIN 44	0	0.0739573	-0.159235	-0.819852	-1.23752	-0.994816	S1
cassava4.1_003193M	AT1G48480	RECEPTOR-LIKE KINASE 1	0	-0.115129	-0.856737	-1.09665	-1.45522	-1.23514	S1
cassava4.1_001958M	AT5G60900	RECEPTOR-LIKE PROTEIN KINASE 1	0	0.38648	0.00144197	-0.759502	-1.9596	-1.09111	S1
cassava4.1_031056M	AT4G14368	REGULATOR OF CHROMOSOME CONDENSATION (RCC1) FAMILY PROTEIN	0	-0.410428	-0.992804	-1.486	-2.0386	-2.42353	S1
cassava4.1_008867M	AT5G19790	RELATED TO AP2 11	0	-0.670245	-1.3496	-1.71359	-2.4344	-1.84477	S1
cassava4.1_010367M	AT1G78080	RELATED TO AP2 4	0	-0.252742	-0.491876	-1.19133	-1.07582	-1.51953	S1
cassava4.1_006069M	AT2G28550	RELATED TO AP2.7	0	0.146264	-0.927963	-1.51046	-0.663602	-1.34997	S1
cassava4.1_025425M	AT2G28550	RELATED TO AP2.7	0	-0.213571	-1.03327	-1.12281	-1.33497	-1.76562	S1
cassava4.1_006005M	AT2G28550	RELATED TO AP2.7	0	0.487589	-0.770043	-1.01421	-0.423139	-0.871179	S1
cassava4.1_009416M	AT4G36970	REMORIN FAMILY PROTEIN	0	-0.177719	-0.442418	-0.542038	-1.07248	-0.607353	S1
cassava4.1_002915M	AT2G25180	RESPONSE REGULATOR 12	0	-0.338433	-1.07735	-1.55173	-1.32807	-1.13828	S1
cassava4.1_027965M	AT2G46170	RETICULON FAMILY PROTEIN	0	0.26123	-0.26986	-1.23957	-2.33134	-2.55385	S1
cassava4.1_003741M	AT1G66350	RGA-LIKE 1	0	-0.134794	-0.618163	-0.917297	-1.37595	-1.62504	S1
cassava4.1_007024M	AT4G03100	RHO GTPASE ACTIVATING PROTEIN WITH PAK-BOX/P21-RHO-BINDING DOMAIN	0	-0.436159	-1.08896	-1.02063	-1.11435	-1.14433	S1
cassava4.1_034125M	AT5G22400	RHO GTPASE ACTIVATING PROTEIN WITH PAK-BOX/P21-RHO-BINDING DOMAIN	0	-0.358084	-1.16424	-1.28806	-1.51746	-1.75195	S1
cassava4.1_006890M	AT4G00460	RHO GUANYL-NUCLEOTIDE EXCHANGE FACTOR 3	0	-0.158429	-1.04543	-1.09419	-1.5547	-1.65654	S1
cassava4.1_015080M	AT4G27700	RHODANESE/CELL CYCLE CONTROL PHOSPHATASE SUPERFAMILY PROTEIN	0	0.0563061	-0.362714	-0.911587	-1.11404	-1.152	S1
cassava4.1_011639M	AT5G07250	RHOMBOID-LIKE PROTEIN 3	0	-0.13005	-0.506148	-0.625266	-0.777937	-1.08345	S1
cassava4.1_032459M	AT4G21470	RIBOFLAVIN KINASE/FMN HYDROLASE	0	0.00705194	-1.44575	-2.58035	-1.35845	-1.33243	S1
cassava4.1_028383M	AT4G21470	RIBOFLAVIN KINASE/FMN HYDROLASE	0	-0.0323887	-1.7824	-2.79486	-1.73745	-1.72023	S1
cassava4.1_024679M	AT4G21470	RIBOFLAVIN KINASE/FMN HYDROLASE	0	-0.232091	-2.12847	-3.18574	-2.23107	-1.9754	S1
cassava4.1_030929M	AT4G21470	RIBOFLAVIN KINASE/FMN HYDROLASE	0	-0.295305	-2.32771	-3.36736	-2.4493	-2.22904	S1
cassava4.1_020875M	AT5G53020	RIBONUCLEASE P PROTEIN SUBUNIT P38-RELATED	0	0.147307	-1.16683	-1.71501	-3.13289	-2.65927	S1
cassava4.1_031628M	AT1G53560	RIBOSOMAL PROTEIN L18AE FAMILY	0	-0.329522	-1.03239	-0.705335	-1.43713	-2.02268	S1
cassava4.1_008629M	AT5G14420	RING DOMAIN LIGASE2	0	-0.0784113	-0.436354	-0.769551	-1.03446	-0.683391	S1
cassava4.1_015767M	AT2G01275	RING/FYVE/PHD ZINC FINGER SUPERFAMILY PROTEIN	0	-0.249479	-1.27474	-1.37146	-1.2099	-1.1594	S1
cassava4.1_032330M	AT5G05830	RING/FYVE/PHD ZINC FINGER SUPERFAMILY PROTEIN	0	-0.553426	-1.36438	-1.60165	-2.24742	-1.20923	S1
cassava4.1_017204M	AT5G05830	RING/FYVE/PHD ZINC FINGER SUPERFAMILY PROTEIN	0	-0.290004	-0.654717	-1.1665	-1.44026	-1.5632	S1
cassava4.1_020880M	AT5G05830	RING/FYVE/PHD ZINC FINGER SUPERFAMILY PROTEIN	0	-0.535959	-0.843474	-1.14465	-1.43713	-1.70275	S1
cassava4.1_031343M	AT2G19260	RING/FYVE/PHD ZINC FINGER SUPERFAMILY PROTEIN	0	0.0124972	-0.589225	-1.16294	-1.24777	-2.12029	S1
cassava4.1_015508M	AT1G26800	RING/U-BOX SUPERFAMILY PROTEIN	0	-0.236503	-0.737206	-1.22803	-0.911044	-1.01392	S1
cassava4.1_008477M	AT3G18930	RING/U-BOX SUPERFAMILY PROTEIN	0	0.289362	-0.516429	-0.0573917	0.180657	-1.03623	S1
cassava4.1_026899M	AT3G11110	RING/U-BOX SUPERFAMILY PROTEIN	0	0.240253	-0.347582	-1.28525	-0.577552	-1.0616	S1
cassava4.1_006848M	AT5G45290	RING/U-BOX SUPERFAMILY PROTEIN	0	0.326537	-0.417733	-0.410812	-0.845806	-1.06492	S1
cassava4.1_014292M	AT3G58720	RING/U-BOX SUPERFAMILY PROTEIN	0	-0.338798	-0.745648	-1.28069	-0.723801	-1.18705	S1
cassava4.1_022624M	AT1G20823	RING/U-BOX SUPERFAMILY PROTEIN	0	-0.291239	-0.334425	-0.748311	-1.26986	-1.27963	S1
cassava4.1_014106M	AT3G29270	RING/U-BOX SUPERFAMILY PROTEIN	0	-0.345748	-0.594879	-0.866437	-0.948976	-1.2923	S1
cassava4.1_016688M	AT3G10910	RING/U-BOX SUPERFAMILY PROTEIN	0	-0.306502	-0.474733	-0.614845	-0.917025	-1.29867	S1
cassava4.1_014768M	AT3G63530	RING/U-BOX SUPERFAMILY PROTEIN	0	-0.0402298	-0.728813	-0.9771	-1.73745	-1.66887	S1
cassava4.1_011080M	AT5G55970	RING/U-BOX SUPERFAMILY PROTEIN	0	-0.625044	-1.07856	-1.25051	-1.33497	-1.8329	S1
cassava4.1_015650M	AT1G49230	RING/U-BOX SUPERFAMILY PROTEIN	0	-0.271601	-0.407364	-0.966348	-2.49086	-2.35771	S1
cassava4.1_028787M	AT3G51325	RING/U-BOX SUPERFAMILY PROTEIN	0	-0.259288	-1.46913	-2.44301	-2.3133	-3.07704	S1
cassava4.1_025237M	AT3G60080	RING/U-BOX SUPERFAMILY PROTEIN	0	-0.496142	-2.57777	-3.33935	-4.33934	-4.40507	S1
cassava4.1_016844M	AT3G10910	RING/U-BOX SUPERFAMILY PROTEIN	0	0.573568	-0.837274	-1.24742	-0.252398	-0.475334	S1
cassava4.1_027668M	AT2G46495	RING/U-BOX SUPERFAMILY PROTEIN	0	0.0601858	-0.749038	-0.926043	-1.03032	-0.697125	S1
cassava4.1_032102M	AT1G72310	RING/U-BOX SUPERFAMILY PROTEIN	0	-0.0711181	-0.703924	-0.291769	-1.18705	-0.190997	S1
cassava4.1_026357M	AT5G61750	RMLC-LIKE CUPINS SUPERFAMILY PROTEIN	0	-0.795358	-1.09604	-1.91594	-1.77596	-1.6416	S1
cassava4.1_028908M	AT5G32450	RNA BINDING (RRM/RBD/RNP MOTIFS) FAMILY PROTEIN	0	-0.101908	-0.251882	-0.622821	-1.34081	-1.12973	S1
cassava4.1_016945M	AT4G16280	RNA BINDING;ABSCISIC ACID BINDING	0	-0.255322	-1.02151	-1.13511	-0.597278	-1.1933	S1
cassava4.1_031510M	AT4G00450	RNA POLYMERASE II TRANSCRIPTION MEDIATORS	0	-0.336792	-0.579491	-0.996542	-1.13005	-1.36327	S1
cassava4.1_013764M	AT1G33470	RNA-BINDING (RRM/RBD/RNP MOTIFS) FAMILY PROTEIN	0	-0.0582927	-0.544771	-0.77868	-0.670015	-1.01217	S1
cassava4.1_011867M	AT3G48880	RNI-LIKE SUPERFAMILY PROTEIN	0	-0.36049	-0.565759	-0.882305	-1.21994	-1.17202	S1
cassava4.1_006436M	AT5G40470	RNI-LIKE SUPERFAMILY PROTEIN	0	-0.434598	-0.597714	-0.955396	-1.35439	-1.62816	S1
cassava4.1_003690M	AT2G37080	ROP INTERACTIVE PARTNER 3	0	0.696973	-0.648824	-0.654036	-0.874085	-1.01567	S1
cassava4.1_005981M	AT2G37080	ROP INTERACTIVE PARTNER 3	0	-0.202738	-0.64905	-0.580138	-1.6579	-1.66658	S1
cassava4.1_003702M	AT5G60210	ROP INTERACTIVE PARTNER 5	0	0.616922	-0.59706	-1.51581	-2.48843	-2.58035	S1
cassava4.1_017800M	AT5G16490	ROP-INTERACTIVE CRIB MOTIF-CONTAINING PROTEIN 4	0	-0.28648	-1.24777	-2.3474	-2.04097	-2.60911	S1
cassava4.1_024089M	AT3G23380	ROP-INTERACTIVE CRIB MOTIF-CONTAINING PROTEIN 5	0	-0.993092	-1.55046	-1.65472	-0.378007	-0.758526	S1
cassava4.1_023961M	AT5G59510	ROTUNDIFOLIA LIKE 5	0	0.0894981	-0.347215	-1.40011	-0.551522	-2.76415	S1
cassava4.1_003485M	AT1G33170	S-ADENOSYL-L-METHIONINE-DEPENDENT METHYLTRANSFERASES SUPERFAMILY PROTEIN	0	0.344942	0.311038	-0.115285	-0.404878	-1.05409	S1
cassava4.1_006261M	AT4G01240	S-ADENOSYL-L-METHIONINE-DEPENDENT METHYLTRANSFERASES SUPERFAMILY PROTEIN	0	0.0694272	-0.409661	-0.871707	-1.30045	-2.17007	S1
cassava4.1_024975M	AT1G24480	S-ADENOSYL-L-METHIONINE-DEPENDENT METHYLTRANSFERASES SUPERFAMILY PROTEIN	0	-1.07279	-2.06854	-2.47634	-3.22028	-2.45245	S1
cassava4.1_009987M	AT1G68040	S-ADENOSYL-L-METHIONINE-DEPENDENT METHYLTRANSFERASES SUPERFAMILY PROTEIN	0	-0.878056	-1.06885	-2.98622	-3.49167	-3.19628	S1
cassava4.1_011613M	AT5G19530	S-ADENOSYL-L-METHIONINE-DEPENDENT METHYLTRANSFERASES SUPERFAMILY PROTEIN	0	1.14287	-0.480559	-1.49574	-0.724278	-0.784384	S1
cassava4.1_027185M	AT1G75540	SALT TOLERANCE HOMOLOG2	0	0.49293	-1.87832	-3.29336	-2.2716	-2.20158	S1
cassava4.1_006258M	AT1G62290	SAPOSIN-LIKE ASPARTYL PROTEASE FAMILY PROTEIN	0	-0.419276	-0.896737	-0.845546	-1.26292	-1.24332	S1
cassava4.1_030253M	AT1G29420	SAUR-LIKE AUXIN-RESPONSIVE PROTEIN FAMILY	0	0.579663	-0.73889	-0.876731	-1.72881	-1.98793	S1
cassava4.1_027025M	AT5G10990	SAUR-LIKE AUXIN-RESPONSIVE PROTEIN FAMILY	0	-0.107648	-0.691057	0.0113525	-1.50308	-0.441634	S1
cassava4.1_031654M	AT1G07530	SCARECROW-LIKE 14	0	0.822363	-0.607133	-1.74952	-2.47794	-2.53533	S1
cassava4.1_008402M	AT3G51670	SEC14 CYTOSOLIC FACTOR FAMILY PROTEIN / PHOSPHOGLYCERIDE TRANSFER FAMILY PROTEIN	0	0.213876	-0.559792	-0.95316	-0.793607	-1.68501	S1
cassava4.1_008229M	AT1G05370	SEC14P-LIKE PHOSPHATIDYLINOSITOL TRANSFER FAMILY PROTEIN	0	0.0776532	-0.985645	-0.55385	-1.30436	-1.00318	S1
cassava4.1_014457M	AT1G01630	SEC14P-LIKE PHOSPHATIDYLINOSITOL TRANSFER FAMILY PROTEIN	0	0.341189	-0.781901	-0.954557	-0.888969	-1.60735	S1
cassava4.1_021761M	AT3G10985	SENESCENCE ASSOCIATED GENE 20	0	-0.10067	-0.871443	-1.37744	-1.55173	-1.08651	S1
cassava4.1_015901M	AT3G17100	SEQUENCE-SPECIFIC DNA BINDING TRANSCRIPTION FACTORS	0	-0.266038	-0.444969	-0.874613	-0.70322	-1.01072	S1
cassava4.1_006015M	AT4G12910	SERINE CARBOXYPEPTIDASE-LIKE 20	0	-0.239226	-0.482573	-1.11466	-1.226	-1.32988	S1
cassava4.1_007190M	AT3G02110	SERINE CARBOXYPEPTIDASE-LIKE 25	0	0.231555	-0.85517	-2.02151	-1.75584	-2.79386	S1
cassava4.1_020819M	AT5G08260	SERINE CARBOXYPEPTIDASE-LIKE 35	0	-0.241441	-0.731685	-1.2863	-1.03919	-1.36773	S1
cassava4.1_010410M	AT5G08260	SERINE CARBOXYPEPTIDASE-LIKE 35	0	-0.73865	-1.40507	-2.12847	-1.94898	-2.36959	S1
cassava4.1_009386M	AT3G63470	SERINE CARBOXYPEPTIDASE-LIKE 40	0	0.999134	-0.820871	-1.28419	-0.909689	-0.871443	S1
cassava4.1_010490M	AT5G42240	SERINE CARBOXYPEPTIDASE-LIKE 42	0	-0.729052	-1.39783	-2.71691	-3.59423	-3.89754	S1
cassava4.1_010233M	AT1G60060	SERINE/THREONINE-PROTEIN KINASE WNK (WITH NO LYSINE)-RELATED	0	-0.0185857	-1.27998	-1.44536	-1.7004	-1.56875	S1
cassava4.1_011110M	AT1G60060	SERINE/THREONINE-PROTEIN KINASE WNK (WITH NO LYSINE)-RELATED	0	2.12912	0.232047	-1.00433	-0.802889	-0.667263	S1
cassava4.1_005161M	AT1G76160	SKU5 SIMILAR 5	0	1.15166	-0.829306	-1.51416	-1.23243	-0.741541	S1
cassava4.1_001853M	AT2G19130	S-LOCUS LECTIN PROTEIN KINASE FAMILY PROTEIN	0	0.0221902	-0.524293	-1.28912	-1.55131	-1.31977	S1
cassava4.1_016905M	AT5G44560	SNF7 FAMILY PROTEIN	0	-0.249994	-0.85022	-0.398399	-1.10905	-0.434988	S1
cassava4.1_002783M	AT1G53210	SODIUM/CALCIUM EXCHANGER FAMILY PROTEIN / CALCIUM-BINDING EF HAND FAMILY PROTEIN	0	-0.0190242	-0.529281	-0.878852	-1.83393	-0.882571	S1
cassava4.1_003661M	AT1G71830	SOMATIC EMBRYOGENESIS RECEPTOR-LIKE KINASE 1	0	-0.309359	-0.627494	-0.903468	-1.11497	-1.2863	S1
cassava4.1_024110M	AT5G58380	SOS3-INTERACTING PROTEIN 1	0	0.87342	0.293017	-0.168933	-1.02415	-0.498179	S1
cassava4.1_009670M	AT5G20140	SOUL HEME-BINDING FAMILY PROTEIN	0	-0.150881	-0.319586	-0.46335	-1.00955	-0.671853	S1
cassava4.1_000918M	AT2G46340	SPA (SUPPRESSOR OF PHYA-105) PROTEIN FAMILY	0	0.298189	-0.354575	-0.989936	-1.69947	-1.70322	S1
cassava4.1_025734M	AT5G25250	SPFH/BAND 7/PHB DOMAIN-CONTAINING MEMBRANE-ASSOCIATED PROTEIN FAMILY	0	-0.413692	-0.833413	-1.55767	-2.89004	-2.62149	S1
cassava4.1_020031M	AT1G69230	SPIRAL1-LIKE2	0	-0.0673341	-0.459576	-1.04335	-1.45482	-1.15682	S1
cassava4.1_018710M	AT2G33810	SQUAMOSA PROMOTER BINDING PROTEIN-LIKE 3	0	-0.21073	-0.665203	-0.977384	-1.54162	-1.30686	S1
cassava4.1_030782M	AT2G33810	SQUAMOSA PROMOTER BINDING PROTEIN-LIKE 3	0	-0.91648	-1.83856	-2.53701	-3.15072	-2.95568	S1
cassava4.1_023056M	AT1G02065	SQUAMOSA PROMOTER BINDING PROTEIN-LIKE 8	0	-0.0771932	-0.384207	-0.385526	-0.291239	-1.08651	S1
cassava4.1_029311M	AT2G42200	SQUAMOSA PROMOTER BINDING PROTEIN-LIKE 9	0	-0.215245	-0.408129	-1.16877	-1.05529	-2.2365	S1
cassava4.1_015837M	AT5G28640	SSXT FAMILY PROTEIN	0	0.695727	-0.0790208	-0.341537	-0.431676	-1.51334	S1
cassava4.1_002949M	AT4G03390	STRUBBELIG-RECEPTOR FAMILY 3	0	-0.106094	-0.315451	-0.595315	-0.96663	-1.10191	S1
cassava4.1_002481M	AT4G22130	STRUBBELIG-RECEPTOR FAMILY 8	0	0.231187	-0.882571	-1.09573	-0.331155	-1.03327	S1
cassava4.1_003825M	AT3G14240	SUBTILASE FAMILY PROTEIN	0	-0.109981	-0.36086	-0.702046	-1.58554	-1.33862	S1
cassava4.1_002254M	AT2G05920	SUBTILASE FAMILY PROTEIN	0	-0.264131	-1.56022	-2.37707	-3.33061	-2.60034	S1
cassava4.1_002037M	AT5G45650	SUBTILASE FAMILY PROTEIN	0	-0.921937	-2.14369	-2.60209	-2.9908	-2.60735	S1
cassava4.1_002297M	AT1G20160	SUBTILISIN-LIKE SERINE ENDOPEPTIDASE FAMILY PROTEIN	0	-0.225835	-0.976816	-1.89379	-2.1565	-2.018	S1
cassava4.1_002157M	AT1G20160	SUBTILISIN-LIKE SERINE ENDOPEPTIDASE FAMILY PROTEIN	0	-0.349971	-0.521184	-2.03564	-2.03032	-2.05589	S1
cassava4.1_001283M	AT1G73370	SUCROSE SYNTHASE 6	0	-0.267948	-0.328797	-0.676457	-0.733124	-1.26847	S1
cassava4.1_005708M	AT4G02050	SUGAR TRANSPORTER PROTEIN 7	0	-0.615066	-1.1743	-1.60999	-1.84632	-2.07582	S1
cassava4.1_012761M	AT1G18590	SULFOTRANSFERASE 17	0	0.482642	-0.178045	-1.46634	-1.91866	-3.37632	S1
cassava4.1_013743M	AT5G23280	TCP FAMILY TRANSCRIPTION FACTOR	0	0.0480967	-0.427013	-0.483985	-1.12627	-1.01683	S1
cassava4.1_022722M	AT1G67260	TCP FAMILY TRANSCRIPTION FACTOR	0	-0.477743	-2.04871	-2.69059	-3.99769	-3.82011	S1
cassava4.1_011082M	AT3G15030	TCP FAMILY TRANSCRIPTION FACTOR 4	0	-0.0275279	-0.730488	-1.45958	-1.55089	-0.790359	S1
cassava4.1_004667M	AT1G61680	TERPENE SYNTHASE 14	0	-1.19001	-1.69199	-4.00231	-3.20158	-4.9885	S1
cassava4.1_004930M	AT5G23960	TERPENE SYNTHASE 21	0	-0.958196	-0.828281	-2.60823	-3.20823	-3.10905	S1
cassava4.1_004940M	AT5G23960	TERPENE SYNTHASE 21	0	-1.21659	-1.38082	-2.79386	-3.43596	-3.3496	S1
cassava4.1_028571M	AT5G23960	TERPENE SYNTHASE 21	0	-0.461959	-1.58122	-3.20556	-3.45641	-3.73504	S1
cassava4.1_006791M	AT5G23960	TERPENE SYNTHASE 21	0	-0.912401	-1.52118	-3.17527	-4.16877	-3.75828	S1
cassava4.1_002175M	AT1G78950	TERPENOID CYCLASES FAMILY PROTEIN	0	0.23842	-1.25326	-1.39138	-1.84115	-2.3555	S1
cassava4.1_012837M	AT5G20190	TETRATRICOPEPTIDE REPEAT (TPR)-LIKE SUPERFAMILY PROTEIN	0	-0.732644	-1.58208	-1.77004	-1.89539	-1.50635	S1
cassava4.1_005174M	AT3G27960	TETRATRICOPEPTIDE REPEAT (TPR)-LIKE SUPERFAMILY PROTEIN	0	-0.116536	-1.95904	-2.90401	-1.9908	-3.01625	S1
cassava4.1_005775M	AT2G29670	TETRATRICOPEPTIDE REPEAT (TPR)-LIKE SUPERFAMILY PROTEIN	0	0.81975	-0.670015	-0.52533	-1.73504	-0.295836	S1
cassava4.1_004282M	AT2G29670	TETRATRICOPEPTIDE REPEAT (TPR)-LIKE SUPERFAMILY PROTEIN	0	0.688494	-0.838564	-0.589225	-2.03091	-0.386468	S1
cassava4.1_016350M	AT1G68260	THIOESTERASE SUPERFAMILY PROTEIN	0	-0.54393	-1.1078	-0.869596	-0.797363	-1.00752	S1
cassava4.1_016825M	AT5G16400	THIOREDOXIN F2	0	-0.282263	-0.42372	-0.641829	-1.14529	-0.752437	S1
cassava4.1_024091M	AT4G33040	THIOREDOXIN SUPERFAMILY PROTEIN	0	-0.539939	-1.04782	-0.999423	-1.28033	-1.30009	S1
cassava4.1_018918M	AT4G33040	THIOREDOXIN SUPERFAMILY PROTEIN	0	-0.23226	-1.13258	-1.70416	-1.87673	-1.39025	S1
cassava4.1_019954M	AT2G30540	THIOREDOXIN SUPERFAMILY PROTEIN	0	-0.0341603	-0.374823	-1.1623	-1.3419	-1.55767	S1
cassava4.1_019956M	AT2G30540	THIOREDOXIN SUPERFAMILY PROTEIN	0	0.126444	0.00633393	-1.20224	-2.62238	-3.68966	S1
cassava4.1_021286M	AT3G62950	THIOREDOXIN SUPERFAMILY PROTEIN	0	-0.194955	-0.00955335	-0.957916	-3.83444	-4.53617	S1
cassava4.1_021187M	AT2G20142	TOLL-INTERLEUKIN-RESISTANCE (TIR) DOMAIN FAMILY PROTEIN	0	-0.107026	-0.603621	-0.817816	-1.43362	-0.943971	S1
cassava4.1_010421M	AT5G47560	TONOPLAST DICARBOXYLATE TRANSPORTER	0	-0.221791	-0.615508	-0.565759	-1.42275	-0.920571	S1
cassava4.1_024098M	AT5G37478	TPX2 (TARGETING PROTEIN FOR XKLP2) PROTEIN FAMILY	0	-1.25017	-2.36959	-3.57347	-3.20823	-3.05889	S1
cassava4.1_024978M	AT5G37478	TPX2 (TARGETING PROTEIN FOR XKLP2) PROTEIN FAMILY	0	-1.28384	-2.45008	-3.24332	-2.94898	-3.75828	S1
cassava4.1_030201M	AT1G43790	TRACHEARY ELEMENT DIFFERENTIATION-RELATED 6	0	-0.0911103	-1.12501	-1.62905	-1.35624	-1.65154	S1
cassava4.1_018984M	AT3G56220	TRANSCRIPTION REGULATORS	0	-0.0932633	-1.12658	-2.22634	-2.96128	-2.35034	S1
cassava4.1_025206M	AT4G21520	TRANSDUCIN/WD40 REPEAT-LIKE SUPERFAMILY PROTEIN	0	0.474254	-0.463947	-0.434403	-0.343549	-1.01246	S1
cassava4.1_003154M	AT1G48870	TRANSDUCIN/WD40 REPEAT-LIKE SUPERFAMILY PROTEIN	0	0.136979	-0.440655	-1.02327	-2.12092	-1.83033	S1
cassava4.1_006570M	AT2G38120	TRANSMEMBRANE AMINO ACID TRANSPORTER FAMILY PROTEIN	0	0.376513	-0.199918	-0.872763	-0.876731	-1.31869	S1
cassava4.1_004866M	AT2G39130	TRANSMEMBRANE AMINO ACID TRANSPORTER FAMILY PROTEIN	0	-0.490254	-0.921937	-1.81756	-2.50553	-2.55639	S1
cassava4.1_009102M	AT1G25530	TRANSMEMBRANE AMINO ACID TRANSPORTER FAMILY PROTEIN	0	-0.594661	-1.18869	-2.30116	-4.07097	-3.86145	S1
cassava4.1_005566M	AT1G47670	TRANSMEMBRANE AMINO ACID TRANSPORTER FAMILY PROTEIN	0	-1.22263	-1.77992	-2.50144	-3.85308	-3.86986	S1
cassava4.1_011013M	AT1G25530	TRANSMEMBRANE AMINO ACID TRANSPORTER FAMILY PROTEIN	0	-0.724516	-1.23141	-2.40507	-4.1818	-3.8847	S1
cassava4.1_013126M	AT1G68820	TRANSMEMBRANE FRAGILE-X-F-ASSOCIATED PROTEIN	0	-0.187543	-0.940645	-1.31401	-1.09449	-0.956515	S1
cassava4.1_002968M	AT3G24660	TRANSMEMBRANE KINASE-LIKE 1	0	-0.256873	-0.822401	-0.937049	-1.7819	-1.5345	S1
cassava4.1_031398M	AT1G01430	TRICHOME BIREFRINGENCE-LIKE 25	0	-0.45107	-1.48924	-1.94508	-1.55979	-2.03979	S1
cassava4.1_008384M	AT2G40320	TRICHOME BIREFRINGENCE-LIKE 33	0	-0.637109	-1.36997	-2.50635	-2.309	-2.93898	S1
cassava4.1_010301M	AT1G29050	TRICHOME BIREFRINGENCE-LIKE 38	0	0.0480967	-0.969452	-1.02005	-0.534078	-0.450873	S1
cassava4.1_015545M	AT2G35155	TRYPSIN FAMILY PROTEIN	0	0.142479	-0.889503	-0.682001	-1.05319	-0.381949	S1
cassava4.1_024523M	AT1G47270	TUBBY LIKE PROTEIN 6	0	-0.498179	-0.919479	-1.11216	-1.46236	-1.26292	S1
cassava4.1_008066M	AT1G50010	TUBULIN ALPHA-2 CHAIN	0	-0.648824	-2.75244	-3.17397	-3.77004	-3.56661	S1
cassava4.1_007617M	AT5G23860	TUBULIN BETA 8	0	0.0325241	-1.33606	-0.675305	-0.815529	-0.375759	S1
cassava4.1_015796M	AT3G57890	TUBULIN BINDING COFACTOR C DOMAIN-CONTAINING PROTEIN	0	-0.183441	-0.79011	-0.512308	-1.12627	-0.735764	S1
cassava4.1_019149M	AT3G52590	UBIQUITIN EXTENSION PROTEIN 1	0	-0.600774	-1.09943	-1.19297	-1.35624	-1.52533	S1
cassava4.1_023165M	AT1G04850	UBIQUITIN-ASSOCIATED (UBA)/TS-N DOMAIN-CONTAINING PROTEIN	0	0.558562	-0.211899	-1.0607	-0.917025	-1.15232	S1
cassava4.1_018432M	AT1G64230	UBIQUITIN-CONJUGATING ENZYME 28	0	0.155879	-1.05409	-1.85048	-1.66383	-2.63218	S1
cassava4.1_006454M	AT1G16860	UBIQUITIN-SPECIFIC PROTEASE FAMILY C19-RELATED PROTEIN	0	-0.162622	-0.71052	-0.780909	-1.08712	-1.10532	S1
cassava4.1_003260M	AT2G45910	U-BOX DOMAIN-CONTAINING PROTEIN KINASE FAMILY PROTEIN	0	-0.385714	-1.10067	-1.51251	-1.20623	-1.25532	S1
cassava4.1_001378M	AT2G45910	U-BOX DOMAIN-CONTAINING PROTEIN KINASE FAMILY PROTEIN	0	-0.583809	-0.929886	-1.58727	-2.3452	-1.47033	S1
cassava4.1_033412M	AT5G65500	U-BOX DOMAIN-CONTAINING PROTEIN KINASE FAMILY PROTEIN	0	0.111833	-0.899964	-1.16327	-1.18836	-1.03593	S1
cassava4.1_029737M	AT4G10790	UBX DOMAIN-CONTAINING PROTEIN	0	-0.297963	-0.447525	-1.26951	-2.12658	-2.30757	S1
cassava4.1_007942M	AT4G00110	UDP-D-GLUCURONATE 4-EPIMERASE 3	0	-0.24366	-1.04008	-0.553003	-1.3629	-0.805409	S1
cassava4.1_032692M	AT1G07250	UDP-GLUCOSYL TRANSFERASE 71C4	0	-0.305788	-0.97228	-1.1181	-0.977668	-1.04603	S1
cassava4.1_034151M	AT3G50740	UDP-GLUCOSYL TRANSFERASE 72E1	0	-2.0625	-3.73504	-4.34813	-4.47714	-4.33934	S1
cassava4.1_006629M	AT2G15480	UDP-GLUCOSYL TRANSFERASE 73B5	0	-0.132104	-0.257218	-0.70934	-1.23684	-1.07704	S1
cassava4.1_007674M	AT5G59590	UDP-GLUCOSYL TRANSFERASE 76E2	0	-1.03416	-1.32121	-2.14051	-3.09542	-4.24059	S1
cassava4.1_027192M	AT1G22360	UDP-GLUCOSYL TRANSFERASE 85A2	0	0.351515	-0.479553	-0.570679	-0.760724	-1.37183	S1
cassava4.1_010735M	AT1G22360	UDP-GLUCOSYL TRANSFERASE 85A2	0	-0.483581	-0.939538	-0.876996	-1.12375	-0.953998	S1
cassava4.1_006558M	AT1G22380	UDP-GLUCOSYL TRANSFERASE 85A3	0	-0.00158784	-0.581864	-1.22432	-2.16553	-1.72977	S1
cassava4.1_007045M	AT2G15490	UDP-GLYCOSYLTRANSFERASE 73B4	0	-0.094033	-0.626602	-1.81858	-1.53032	-2.08253	S1
cassava4.1_003884M	AT1G32900	UDP-GLYCOSYLTRANSFERASE SUPERFAMILY PROTEIN	0	-0.246224	-0.285249	-0.771027	-1.19793	-1.05409	S1
cassava4.1_007027M	AT3G21760	UDP-GLYCOSYLTRANSFERASE SUPERFAMILY PROTEIN	0	0.169027	-0.522219	-0.962969	-1.41043	-1.07826	S1
cassava4.1_006927M	AT2G28080	UDP-GLYCOSYLTRANSFERASE SUPERFAMILY PROTEIN	0	0.294312	-0.341537	-0.558304	-0.94203	-1.18968	S1
cassava4.1_028194M	AT5G54010	UDP-GLYCOSYLTRANSFERASE SUPERFAMILY PROTEIN	0	0.25181	-0.460965	-1.53157	-2.23854	-1.37932	S1
cassava4.1_008336M	AT4G01070	UDP-GLYCOSYLTRANSFERASE SUPERFAMILY PROTEIN	0	-0.2567	-1.01042	-1.39252	-2.28983	-1.46793	S1
cassava4.1_007626M	AT3G02100	UDP-GLYCOSYLTRANSFERASE SUPERFAMILY PROTEIN	0	0.475811	-1.0595	-1.27718	-1.95344	-2.01859	S1
cassava4.1_008181M	AT3G02100	UDP-GLYCOSYLTRANSFERASE SUPERFAMILY PROTEIN	0	0.421156	-1.10284	-1.38987	-1.75195	-2.09851	S1
cassava4.1_007290M	AT5G54010	UDP-GLYCOSYLTRANSFERASE SUPERFAMILY PROTEIN	0	-0.0735451	-0.347766	-0.8855	-1.75536	-2.11841	S1
cassava4.1_028991M	AT4G01070	UDP-GLYCOSYLTRANSFERASE SUPERFAMILY PROTEIN	0	-0.703924	-1.3629	-1.96466	-2.55216	-3.54625	S1
cassava4.1_005904M	AT1G05675	UDP-GLYCOSYLTRANSFERASE SUPERFAMILY PROTEIN	0	-1.35771	-1.81046	-4.0613	-5.58035	-4.93016	S1
cassava4.1_024893M	AT3G50810	UNCHARACTERISED PROTEIN FAMILY (UPF0497)	0	-0.475736	-0.478346	-1.09789	-0.56811	-1.05529	S1
cassava4.1_027303M	AT3G50810	UNCHARACTERISED PROTEIN FAMILY (UPF0497)	0	-0.285601	-1.01829	-1.35476	-0.832385	-1.34008	S1
cassava4.1_011304M	AT2G03590	UREIDE PERMEASE 1	0	-0.47293	-1.03978	-1.34556	-1.3452	-1.54878	S1
cassava4.1_021521M	AT3G43660	VACUOLAR IRON TRANSPORTER (VIT) FAMILY PROTEIN	0	-0.507993	-0.361602	-1.41889	-2.21357	-2.23854	S1
cassava4.1_004624M	AT1G30900	VACUOLAR SORTING RECEPTOR 6	0	-0.121392	-0.492687	-1.01713	-0.765621	-0.343366	S1
cassava4.1_028750M	AT1G28280	VQ MOTIF-CONTAINING PROTEIN	0	-0.237013	-0.678996	-1.11779	-1.75147	-1.53241	S1
cassava4.1_009520M	AT1G75500	WALLS ARE THIN 1	0	0.0326651	-0.349603	-1.19562	-1.52616	-1.54288	S1
cassava4.1_002950M	AT1G17840	WHITE-BROWN COMPLEX HOMOLOG PROTEIN 11	0	0.0301242	-0.717619	-1.26847	-2.18771	-1.75147	S1
cassava4.1_003989M	AT3G51630	WITH NO LYSINE (K) KINASE 5	0	0.509746	-0.870124	-1.2348	-1.0625	-1.44105	S1
cassava4.1_026266M	AT1G55600	WRKY DNA-BINDING PROTEIN 10	0	-0.608892	-1.2129	-1.41273	-1.84373	-1.17919	S1
cassava4.1_014297M	AT2G34830	WRKY DNA-BINDING PROTEIN 35	0	0.188781	-0.521391	-1.30223	-1.27788	-1.47714	S1
cassava4.1_026566M	AT1G69310	WRKY DNA-BINDING PROTEIN 57	0	-0.298318	-0.965503	-1.02738	-1.66155	-1.26361	S1
cassava4.1_022810M	AT3G18010	WUSCHEL RELATED HOMEOBOX 1	0	0.735782	0.158854	-0.133052	-2.43674	-1.99137	S1
cassava4.1_002164M	AT4G38050	XANTHINE/URACIL PERMEASE FAMILY PROTEIN	0	-0.179188	-0.708632	-0.961564	-1.20191	-1.27195	S1
cassava4.1_005482M	AT2G34190	XANTHINE/URACIL PERMEASE FAMILY PROTEIN	0	-0.490659	-0.63958	-1.04394	-1.73264	-1.90455	S1
cassava4.1_005489M	AT2G34190	XANTHINE/URACIL PERMEASE FAMILY PROTEIN	0	-0.0415656	-1.05289	-1.01859	-1.81451	-0.762926	S1
cassava4.1_010750M	AT1G20850	XYLEM CYSTEINE PEPTIDASE 2	0	0.0787464	-1.19429	-1.99137	-1.78488	-1.8049	S1
cassava4.1_025518M	AT4G00230	XYLEM SERINE PEPTIDASE 1	0	0.220949	-0.0771932	-2.22297	-2.04931	-1.37782	S1
cassava4.1_012970M	AT2G36870	XYLOGLUCAN ENDOTRANSGLUCOSYLASE/HYDROLASE 32	0	-0.0928017	-0.837274	-0.843474	-0.355498	-1.08651	S1
cassava4.1_013358M	AT2G36870	XYLOGLUCAN ENDOTRANSGLUCOSYLASE/HYDROLASE 32	0	-0.284897	-0.70322	-0.717857	-1.21156	-0.793107	S1
cassava4.1_013044M	AT5G65730	XYLOGLUCAN ENDOTRANSGLUCOSYLASE/HYDROLASE 6	0	0.18916	-0.770043	-1.65881	-1.97483	-1.22938	S1
cassava4.1_011585M	AT4G03210	XYLOGLUCAN ENDOTRANSGLUCOSYLASE/HYDROLASE 9	0	0.246469	-0.462952	-1.10625	-1.08161	-0.22095	S1
cassava4.1_013942M	AT4G03210	XYLOGLUCAN ENDOTRANSGLUCOSYLASE/HYDROLASE 9	0	0.315914	-0.689195	-1.5121	-1.36438	-0.378569	S1
cassava4.1_034451M	AT2G29660	ZINC FINGER (C2H2 TYPE) FAMILY PROTEIN	0	0.0216219	-0.195616	-0.511896	-1.19133	-1.38647	S1
cassava4.1_005389M	AT5G60710	ZINC FINGER (C3HC4-TYPE RING FINGER) FAMILY PROTEIN	0	-0.240588	-1.39289	-1.60691	-2.74565	-2.19429	S1
cassava4.1_022862M	AT1G68200	ZINC FINGER C-X8-C-X5-C-X3-H TYPE FAMILY PROTEIN	0	-0.759258	-1.90725	-2.56918	-2.04216	-2.5154	S1
cassava4.1_026428M	AT1G04990	ZINC FINGER C-X8-C-X5-C-X3-H TYPE FAMILY PROTEIN	0	-0.366243	-0.798115	-1.03032	-0.551099	-0.760724	S1
cassava4.1_007787M	AT3G02830	ZINC FINGER PROTEIN 1	0	-0.548776	-0.988504	-1.23514	-0.646112	-0.866699	S1
cassava4.1_014367M	AT1G66140	ZINC FINGER PROTEIN 4	0	0.517326	-0.19479	-0.387034	-1.12595	-0.57025	S1
cassava4.1_016852M	AT1G24625	ZINC FINGER PROTEIN 7	0	-0.0944951	-0.731685	-1.44693	-1.54625	-1.4937	S1
cassava4.1_008244M	AT5G54630	ZINC FINGER PROTEIN-RELATED	0	0.696083	-1.06945	-0.02283	-0.583593	-0.0778022	S1
cassava4.1_026455M	AT5G20220	ZINC KNUCKLE (CCHC-TYPE) FAMILY PROTEIN	0	-0.117474	-0.227523	-0.44183	-0.538262	-1.01333	S1
cassava4.1_000672M	AT3G48200	SIMILAR TO OS05G0594500 [ORYZA SATIVA (JAPONICA CULTIVAR-GROUP)] (GB:NP_001056507.1); SIMILAR TO IMP DEHYDROGENASE/GMP REDUCTASE [MEDICAGO TRUNCATULA] (GB:ABE93579.1); CONTAINS DOMAIN GB DEF: HYPOTHETICAL PROTEIN AT3G48200 (PTHR12326:SF1); CONTAINS DOMAIN	0	0.377512	-0.57497	-1.01421	-1.0607	-1.60077	S1
cassava4.1_000742M	AT1G74160	SIMILAR TO UNKNOWN PROTEIN [ARABIDOPSIS THALIANA] (TAIR:AT1G18620.1); SIMILAR TO EXPRESSED PROTEIN [ORYZA SATIVA (JAPONICA CULTIVAR-GROUP)] (GB:ABF96645.1); SIMILAR TO OS07G0109400 [ORYZA SATIVA (JAPONICA CULTIVAR-GROUP)] (GB:NP_001058723.1); SIMILAR TO O	0	1.70119	-0.156659	-0.753409	-1.19363	-1.40049	S1
cassava4.1_000796M	AT5G43230	SIMILAR TO UNKNOWN PROTEIN [ARABIDOPSIS THALIANA] (TAIR:AT3G01810.1); SIMILAR TO HYPOTHETICAL PROTEIN [NICOTIANA TABACUM] (GB:BAC53933.1)	0	-0.325359	-1.3357	-1.94009	-1.84736	-2.14369	S1
cassava4.1_001306M	AT5G26910	NA	0	0.338909	-0.611535	-0.825977	-1.02562	-1.09111	S1
cassava4.1_002009M	AT1G62870	"SIMILAR TO UNKNOWN PROTEIN [ARABIDOPSIS THALIANA] (TAIR:AT1G12380.1); SIMILAR TO OSIGBA0107A02.7 [ORYZA SATIVA (INDICA CULTIVAR-GROUP)] (GB:CAH66046.1); SIMILAR TO OS02G0450000 [ORYZA SATIVA (JAPONICA CULTIVAR-GROUP)] (GB:NP_001046758.1); SIMILAR TO ZINC	0	0.0877344	-0.389489	-0.728813	-1.19727	-1.06643	S1
cassava4.1_002151M	AT3G11760	SIMILAR TO UNKNOWN PROTEIN [ARABIDOPSIS THALIANA] (TAIR:AT5G04860.1); SIMILAR TO EXPRESSED PROTEIN [ORYZA SATIVA (JAPONICA CULTIVAR-GROUP)] (GB:ABF97907.1); SIMILAR TO CONSERVED HYPOTHETICAL PROTEIN [MEDICAGO TRUNCATULA] (GB:ABE84189.1); SIMILAR TO OS03G0	0	-0.231583	-0.493093	-1.09758	-1.28877	-1.41081	S1
cassava4.1_002293M	AT1G19110	INTER-ALPHA-TRYPSIN INHIBITOR HEAVY CHAIN-RELATED	0	-0.102992	-0.419662	-0.468731	-1.0908	-0.89459	S1
cassava4.1_002294M	AT1G12380	"SIMILAR TO UNKNOWN PROTEIN [ARABIDOPSIS THALIANA] (TAIR:AT1G62870.1); SIMILAR TO OSIGBA0107A02.7 [ORYZA SATIVA (INDICA CULTIVAR-GROUP)] (GB:CAH66046.1); SIMILAR TO OS02G0450000 [ORYZA SATIVA (JAPONICA CULTIVAR-GROUP)] (GB:NP_001046758.1); SIMILAR TO ZINC	0	-0.79636	-0.833413	-1.82266	-2.56235	-2.699	S1
cassava4.1_002528M	AT3G01680	NA	0	-0.221623	-0.843215	-1.6034	-1.88737	-2.17723	S1
cassava4.1_002579M	AT3G01680	SIMILAR TO UNKNOWN PROTEIN [ARABIDOPSIS THALIANA] (TAIR:AT3G01670.1); SIMILAR TO CONSERVED HYPOTHETICAL PROTEIN [MEDICAGO TRUNCATULA] (GB:ABD32254.1); CONTAINS DOMAIN NUCLEOREDOXIN (PTHR13871:SF2); CONTAINS DOMAIN THIOREDOXIN (PTHR13871)	0	-0.0680901	-0.708396	-1.20191	-1.20789	-1.43674	S1
cassava4.1_002622M	AT3G01680	NA	0	0.178747	-0.606694	-1.15457	-1.25808	-1.65517	S1
cassava4.1_002657M	AT3G01680	NA	0	0.147307	-0.878852	-1.23854	-1.8049	-1.82521	S1
cassava4.1_003273M	AT5G55960	SIMILAR TO UNKNOWN PROTEIN [MEDICAGO TRUNCATULA] (GB:ABE89316.1); SIMILAR TO OS06G0297700 [ORYZA SATIVA (JAPONICA CULTIVAR-GROUP)] (GB:NP_001057438.1); CONTAINS DOMAIN TRANSMEMBRANE PROTEIN (PTHR21716)	0	-0.132578	-0.505328	-0.650182	-0.789112	-1.49655	S1
cassava4.1_003363M	AT3G15095	"SIMILAR TO CUPIN FAMILY PROTEIN [ARABIDOPSIS THALIANA] (TAIR:AT2G18540.1); SIMILAR TO OS06G0352900 [ORYZA SATIVA (JAPONICA CULTIVAR-GROUP)] (GB:NP_001057589.1); SIMILAR TO PREDICTED: HYPOTHETICAL PROTEIN, PARTIAL [STRONGYLOCENTROTUS PURPURATUS] (GB:XP_00	0	-0.207561	-0.686174	-1.22398	-1.39631	-1.10129	S1
cassava4.1_005284M	AT3G50780	SIMILAR TO PRLI-INTERACTING FACTOR-RELATED [ARABIDOPSIS THALIANA] (TAIR:AT1G63850.1); SIMILAR TO PRLI-INTERACTING FACTOR G-LIKE PROTEIN [ORYZA SATIVA (JAPONICA CULTIVAR-GROUP)] (GB:BAC83795.1); SIMILAR TO OS03G0769400 [ORYZA SATIVA (JAPONICA CULTIVAR-GROU	0	-0.159074	-0.555969	-0.619492	-1.42624	-1.14114	S1
cassava4.1_006238M	NA	NA	0	-0.379883	-1.10408	-1.91267	-2.5454	-2.21961	S1
cassava4.1_006747M	AT3G52610	NA	0	-0.554909	-0.878321	-1.04008	-1.33825	-1.37407	S1
cassava4.1_006903M	AT2G26270	SIMILAR TO UNKNOWN PROTEIN [ARABIDOPSIS THALIANA] (TAIR:AT3G43930.1); SIMILAR TO BRCT [MEDICAGO TRUNCATULA] (GB:ABE81762.1); CONTAINS DOMAIN BRCT DOMAIN (SSF52113)	0	-0.0162494	-0.754869	-0.983076	-1.18377	-1.38157	S1
cassava4.1_007425M	AT5G13260	SIMILAR TO UNKNOWN PROTEIN [ARABIDOPSIS THALIANA] (TAIR:AT3G48860.2); SIMILAR TO EXPRESSED PROTEIN [ORYZA SATIVA (JAPONICA CULTIVAR-GROUP)] (GB:ABA93965.1); SIMILAR TO OS01G0928100 [ORYZA SATIVA (JAPONICA CULTIVAR-GROUP)] (GB:NP_001045273.1)	0	-0.171856	-0.966348	-0.841922	-1.11466	-0.984217	S1
cassava4.1_007995M	AT1G10790	NA	0	-0.195451	-0.579275	-0.704159	-1.13131	-1.29371	S1
cassava4.1_008171M	AT5G49100	SIMILAR TO OJ000315_02.19 [ORYZA SATIVA (JAPONICA CULTIVAR-GROUP)] (GB:CAE05374.1); SIMILAR TO OS02G0526700 [ORYZA SATIVA (JAPONICA CULTIVAR-GROUP)] (GB:NP_001047000.1); SIMILAR TO OSJNBA0042I15.1 [ORYZA SATIVA (JAPONICA CULTIVAR-GROUP)] (GB:CAE04879.1)	0	-0.323552	-0.456405	-0.733843	-1.45443	-1.74034	S1
cassava4.1_008193M	AT2G39870	NA	0	-0.340441	-0.781157	-0.720945	-1.18935	-0.966912	S1
cassava4.1_008248M	AT1G16290	"SIMILAR TO OS02G0170900 [ORYZA SATIVA (JAPONICA CULTIVAR-GROUP)] (GB:NP_001046030.1); CONTAINS INTERPRO DOMAIN LYTIC TRANSGLYCOSYLASE, CATALYTIC; (INTERPRO:IPR008258)"	0	-0.203735	-0.318146	-0.782645	-1.29903	-1.244	S1
cassava4.1_008602M	AT5G49100	SIMILAR TO OJ000315_02.19 [ORYZA SATIVA (JAPONICA CULTIVAR-GROUP)] (GB:CAE05374.1); SIMILAR TO OS02G0526700 [ORYZA SATIVA (JAPONICA CULTIVAR-GROUP)] (GB:NP_001047000.1); SIMILAR TO OSJNBA0042I15.1 [ORYZA SATIVA (JAPONICA CULTIVAR-GROUP)] (GB:CAE04879.1)	0	-0.209895	-0.458981	-0.852303	-0.954837	-1.3463	S1
cassava4.1_008702M	AT5G60370	NA	0	-0.228875	-0.875672	-0.841404	-1.23209	-0.721896	S1
cassava4.1_008863M	AT5G43230	SIMILAR TO UNKNOWN PROTEIN [ARABIDOPSIS THALIANA] (TAIR:AT3G01810.1); SIMILAR TO HYPOTHETICAL PROTEIN [NICOTIANA TABACUM] (GB:BAC53933.1)	0	-0.332789	-1.09604	-1.72738	-1.98564	-2.10036	S1
cassava4.1_008907M	AT5G49100	SIMILAR TO OJ000315_02.19 [ORYZA SATIVA (JAPONICA CULTIVAR-GROUP)] (GB:CAE05374.1); SIMILAR TO OS02G0526700 [ORYZA SATIVA (JAPONICA CULTIVAR-GROUP)] (GB:NP_001047000.1); SIMILAR TO OSJNBA0042I15.1 [ORYZA SATIVA (JAPONICA CULTIVAR-GROUP)] (GB:CAE04879.1)	0	-0.315092	-0.346481	-0.818071	-1.66475	-1.9908	S1
cassava4.1_009308M	AT5G14090	NA	0	0.363003	0.360196	-0.310254	-1.37632	-1.57906	S1
cassava4.1_009498M	AT5G14090	NA	0	-0.0475173	0.0425043	-0.600118	-1.05529	-1.30686	S1
cassava4.1_010430M	AT4G33890	NA	0	-0.289122	-0.487217	-0.67738	-0.681076	-1.27579	S1
cassava4.1_010567M	AT5G14970	"SIMILAR TO UNKNOWN PROTEIN [ARABIDOPSIS THALIANA] (TAIR:AT2G14910.1); SIMILAR TO SEED MATURATION-LIKE PROTEIN, PUTATIVE [MEDICAGO TRUNCATULA] (GB:ABE86960.1)"	0	-0.359564	-0.632182	-0.672313	-1.04097	-0.790359	S1
cassava4.1_011828M	AT2G18680	NA	0	-0.353837	-0.427207	-0.929611	-1.35734	-0.924673	S1
cassava4.1_011900M	AT1G22030	SIMILAR TO UNKNOWN PROTEIN [ARABIDOPSIS THALIANA] (TAIR:AT1G77855.1); SIMILAR TO OS08G0104800 [ORYZA SATIVA (JAPONICA CULTIVAR-GROUP)] (GB:NP_001060781.1); SIMILAR TO UNKNOWN PROTEIN [ORYZA SATIVA (JAPONICA CULTIVAR-GROUP)] (GB:BAD08928.1); SIMILAR TO OS0	0	-0.272297	-0.528656	-1.04484	-0.949255	-0.991657	S1
cassava4.1_012008M	AT1G69160	NA	0	0.40305	-0.120765	-0.948419	-1.94953	-1.96578	S1
cassava4.1_012015M	AT5G59050	NA	0	-0.310254	-0.317427	-0.920298	-1.4994	-1.23074	S1
cassava4.1_012083M	AT2G39560	SIMILAR TO UNKNOWN PROTEIN [ARABIDOPSIS THALIANA] (TAIR:AT5G59350.1); SIMILAR TO HYPOTHETICAL PROTEIN MTRDRAFT_AC146757G30V1 [MEDICAGO TRUNCATULA] (GB:ABE90639.1)	0	-0.0635599	-0.409661	-0.258253	-1.58424	-0.806922	S1
cassava4.1_012315M	AT5G16030	SIMILAR TO UNKNOWN PROTEIN [ARABIDOPSIS THALIANA] (TAIR:AT3G02500.1); SIMILAR TO HYPOTHETICAL PROTEIN [CLEOME SPINOSA] (GB:ABD96956.1)	0	0.35558	-0.748069	-1.22972	-1.53952	-1.51705	S1
cassava4.1_012326M	AT1G11915	NA	0	-0.321387	-1.1678	-1.93677	-1.95456	-2.10346	S1
cassava4.1_012408M	AT1G11915	NA	0	-0.395929	-1.12061	-1.81858	-1.7539	-2.25636	S1
cassava4.1_012456M	AT1G11125	NA	0	0.662023	-0.94675	-1.40851	-2.61264	-1.81655	S1
cassava4.1_012497M	AT1G45688	NA	0	-0.179188	-0.470329	-0.666118	-1.08712	-0.94203	S1
cassava4.1_012814M	AT2G41350	"SIMILAR TO UNKNOWN PROTEIN [ARABIDOPSIS THALIANA] (TAIR:AT2G21980.1); SIMILAR TO HELIX-TURN-HELIX, ARAC TYPE [MEDICAGO TRUNCATULA] (GB:ABE89508.1)"	0	-0.408512	-0.77868	-0.76783	-1.03919	-1.04186	S1
cassava4.1_013141M	AT2G46640	NA	0	-0.0140625	-0.680845	-1.63173	-1.75195	-1.67992	S1
cassava4.1_013431M	NA	NA	0	0.480782	-0.0366739	-0.393653	-1.04454	-0.628831	S1
cassava4.1_013557M	AT3G56810	NA	0	0.0766959	-0.410237	-0.754626	-1.57089	-1.18377	S1
cassava4.1_013677M	AT4G24380	NA	0	-0.862234	-1.21457	-1.62238	-1.63352	-2.2365	S1
cassava4.1_013768M	AT2G01990	NA	0	0.364909	-0.450873	-0.564265	-1.00405	-0.745648	S1
cassava4.1_014217M	AT4G27810	NA	0	-0.420434	-0.689427	-1.00202	-1.68131	-2.42353	S1
cassava4.1_014895M	AT3G27210	NA	0	-0.322289	-0.740577	-1.00318	-1.96917	-1.47674	S1
cassava4.1_014899M	NA	NA	0	-0.837532	-1.28877	-2.23718	-2.6144	-2.63129	S1
cassava4.1_015237M	AT3G17120	NA	0	-0.00853711	-0.869069	-1.3259	-1.32301	-2.08681	S1
cassava4.1_015248M	AT3G17120	NA	0	-0.0310614	-1.04246	-1.52741	-1.69385	-2.30329	S1
cassava4.1_015551M	AT5G49680	"CONSERVED AMONG EUKARYOTES, SIMILAR TO ARABIDOPSIS SABRE. THE PHENOTYPE OF THE KIP/SAB DOUBLE MUTANT SUGGESTS RELATED FUNCTIONS FOR BOTH GENES, HOWEVER, THE KIP PROTEIN IS MOSTLY REQUIRED FOR TIP-GROWTH. PREDICTED TO BE TARGETED TO THE SECRETORY PATHWAY.	0	-0.0264989	-0.332426	-0.665432	-1.29548	-1.89164	S1
cassava4.1_015557M	AT1G19330	SIMILAR TO UNKNOWN PROTEIN [ARABIDOPSIS THALIANA] (TAIR:AT1G75060.1); SIMILAR TO UNKNOWN [VITIS PSEUDORETICULATA] (GB:ABC69763.1)	0	-0.348133	-0.986216	-1.11123	-1.49046	-1.31941	S1
cassava4.1_015663M	AT1G19330	SIMILAR TO UNKNOWN PROTEIN [ARABIDOPSIS THALIANA] (TAIR:AT1G75060.1); SIMILAR TO UNKNOWN [VITIS PSEUDORETICULATA] (GB:ABC69763.1)	0	-0.265171	-0.673693	-0.832128	-1.35661	-1.16359	S1
cassava4.1_015931M	NA	NA	0	-0.0588937	-1.82164	-3.25843	-4.15586	-3.86775	S1
cassava4.1_016221M	NA	NA	0	0.576957	-0.509841	-0.907522	-1.23854	-2.39745	S1
cassava4.1_016244M	AT3G17950	SIMILAR TO UNKNOWN PROTEIN [ARABIDOPSIS THALIANA] (TAIR:AT5G02440.1); SIMILAR TO OS06G0256800 [ORYZA SATIVA (JAPONICA CULTIVAR-GROUP)] (GB:NP_001057317.1); SIMILAR TO OS02G0733400 [ORYZA SATIVA (JAPONICA CULTIVAR-GROUP)] (GB:NP_001048034.1)	0	0.0110662	-0.900772	-1.21491	-1.38873	-2.08436	S1
cassava4.1_016474M	AT5G20790	NA	0	-0.0204868	-0.764396	-1.37632	-0.763416	-1.226	S1
cassava4.1_016653M	AT3G07510	NA	0	-0.378757	-0.766848	-1.24879	-2.44458	-2.41812	S1
cassava4.1_016664M	AT5G20790	NA	0	-0.277009	-0.635988	-1.47875	-0.512719	-1.28419	S1
cassava4.1_016765M	AT1G64700	NA	0	0.153935	-0.169745	-0.492079	-1.03209	-1.553	S1
cassava4.1_016954M	NA	NA	0	-0.342451	-0.894054	-1.00781	-2.0625	-1.52616	S1
cassava4.1_017136M	AT1G13360	NA	0	-0.155052	-0.0114425	-0.648146	-0.832385	-1.01246	S1
cassava4.1_017186M	NA	NA	0	-0.0297353	-0.7471	-1.04513	-1.09357	-1.38987	S1
cassava4.1_017235M	AT1G60010	NA	0	0.030548	-0.566613	-0.663374	-1.34997	-0.988504	S1
cassava4.1_017497M	AT3G52740	NA	0	0.212258	0.144177	-0.777443	-0.880445	-1.86355	S1
cassava4.1_017597M	AT3G56290	SIMILAR TO OS01G0823600 [ORYZA SATIVA (JAPONICA CULTIVAR-GROUP)] (GB:NP_001044661.1); SIMILAR TO UNNAMED PROTEIN PRODUCT [OSTREOCOCCUS TAURI] (GB:CAL58546.1)	0	-0.135586	-0.0765846	-1.44144	-3.29053	-2.65654	S1
cassava4.1_017702M	AT2G40435	NA	0	-0.241612	-1.11998	-2.09111	-3.00231	-2.29195	S1
cassava4.1_017741M	AT1G63310	NA	0	-0.183605	-0.672772	-0.909689	-0.935669	-1.33352	S1
cassava4.1_018060M	AT2G41200	NA	0	-0.100515	-0.369967	-0.834699	-0.765131	-1.1743	S1
cassava4.1_018108M	AT5G66800	NA	0	0.319387	-0.631064	-0.366057	-1.38421	-0.98736	S1
cassava4.1_018166M	AT5G48500	NA	0	-0.545824	-1.18836	-1.16942	-1.11279	-0.768813	S1
cassava4.1_018233M	AT3G52740	NA	0	0.119423	0.133958	-0.538891	-1.78936	-1.77349	S1
cassava4.1_018510M	AT1G23530	NA	0	-0.553426	-1.55979	-1.75001	-2.67669	-2.73985	S1
cassava4.1_018597M	NA	NA	0	0.175301	-0.292122	-0.920298	-0.933187	-1.41928	S1
cassava4.1_019109M	AT2G01913	NA	0	-0.693155	-1.47674	-2.11654	-2.52036	-2.52616	S1
cassava4.1_019114M	NA	NA	0	0.365581	-1.0218	-1.31294	-2.16683	-1.48076	S1
cassava4.1_019156M	NA	NA	0	0.67229	-0.403542	-0.0508013	-1.24708	-0.445166	S1
cassava4.1_019221M	NA	NA	0	0.0104934	-0.680613	-0.738168	-1.25601	-0.490254	S1
cassava4.1_019236M	AT3G60520	ZINC ION BINDING	0	-0.512308	-0.992517	-1.33243	-1.78936	-1.8725	S1
cassava4.1_019238M	AT4G16447	NA	0	-0.230059	-0.462555	-0.516429	-1.32518	-0.430314	S1
cassava4.1_019242M	AT5G55620	NA	0	0.431569	0.372952	-0.249479	-0.840113	-1.27649	S1
cassava4.1_019288M	NA	NA	0	-0.400111	-1.11685	-2.24127	-3.673	-2.77497	S1
cassava4.1_019371M	NA	NA	0	-0.0860479	-0.317247	-0.859614	-1.52036	-1.23277	S1
cassava4.1_019407M	AT1G65295	SIMILAR TO UNKNOWN PROTEIN [ARABIDOPSIS THALIANA] (TAIR:AT5G01015.1); SIMILAR TO CONSERVED HYPOTHETICAL PROTEIN [MEDICAGO TRUNCATULA] (GB:ABD28368.1)	0	-0.0229766	-0.761947	-0.836759	-1.10625	-1.11497	S1
cassava4.1_019557M	AT1G80133	NA	0	-0.431092	-1.17756	-1.55046	-2.4572	-1.55724	S1
cassava4.1_019595M	AT4G14723	SIMILAR TO ALLERGEN-RELATED [ARABIDOPSIS THALIANA] (TAIR:AT3G22820.1); SIMILAR TO HYPOTHETICAL PROTEIN [ORYZA SATIVA (JAPONICA CULTIVAR-GROUP)] (GB:AAN06864.1); SIMILAR TO OS03G0161600 [ORYZA SATIVA (JAPONICA CULTIVAR-GROUP)] (GB:NP_001049045.1)	0	0.148479	-0.41523	-0.59706	-1.12406	-0.77596	S1
cassava4.1_019627M	AT4G10810	NA	0	-0.0481138	-0.0229766	-0.49289	-1.00144	-0.978236	S1
cassava4.1_019630M	AT1G75960	"AMP-BINDING PROTEIN, PUTATIVE"	0	-0.819343	-1.64476	-2.5154	-2.08253	-2.82113	S1
cassava4.1_019645M	NA	NA	0	0.168899	-0.921663	-1.46873	-1.92851	-2.05589	S1
cassava4.1_019655M	NA	NA	0	-0.164399	-0.604279	-1.93401	-2.96466	-3.19363	S1
cassava4.1_019661M	NA	NA	0	-0.298495	-1.21793	-1.22533	0.0746424	-0.924947	S1
cassava4.1_019972M	NA	NA	0	-0.245027	-0.462952	-1.10874	-1.38308	-1.59118	S1
cassava4.1_019991M	NA	NA	0	0.365693	-0.0736969	-0.613079	-0.866437	-1.39252	S1
cassava4.1_020016M	NA	NA	0	-0.127999	-0.139077	-0.536587	-1.22702	-0.954277	S1
cassava4.1_020019M	AT4G35320	NA	0	1.55582	0.0437644	0.0535284	-0.748796	0.552672	S1
cassava4.1_020082M	AT3G47070	NA	0	-0.196277	-0.202904	-0.522841	-1.2039	-1.14848	S1
cassava4.1_020120M	NA	NA	0	0.211012	-0.118727	-0.932637	-0.127526	-1.52533	S1
cassava4.1_020130M	NA	NA	0	-0.132736	-0.093879	-0.568324	-1.0807	-0.771027	S1
cassava4.1_020146M	AT3G47510	NA	0	-1.50308	-2.18508	-3.86775	-4.69526	-4.33352	S1
cassava4.1_020188M	AT5G41761	NA	0	-0.365686	-0.415615	-1.59815	-2.74468	-2.9568	S1
cassava4.1_020309M	NA	NA	0	0.173639	-0.485802	-1.14529	-1.5951	-1.5245	S1
cassava4.1_020318M	NA	NA	0	0.0524159	-0.420241	-0.964658	-1.66795	-1.60867	S1
cassava4.1_020455M	NA	NA	0	-0.33825	-0.689427	-0.993379	-1.54414	-1.55894	S1
cassava4.1_020469M	NA	NA	0	0.866789	-3.07582	-5.2109	-6.2109	-6.24332	S1
cassava4.1_020487M	AT4G21960	PRXR1 (PEROXIDASE 42); PEROXIDASE	0	-0.211732	-0.802135	-1.16036	-2.0595	-1.80239	S1
cassava4.1_020532M	NA	NA	0	-0.127526	-1.11904	-1.10532	-0.19314	-1.12092	S1
cassava4.1_020574M	NA	NA	0	-0.375197	-0.899695	-2.15264	-2.27649	-2.81909	S1
cassava4.1_020670M	NA	NA	0	-0.00202119	-1.58035	-2.52036	-1.59771	-1.64025	S1
cassava4.1_020712M	NA	NA	0	0.0567222	-1.14305	-0.926591	-1.60603	-1.131	S1
cassava4.1_020716M	NA	NA	0	-0.402779	-0.628162	-1.061	-1.55724	-1.52699	S1
cassava4.1_020750M	AT5G50335	NA	0	0.332278	0.135929	-0.452254	-1.32337	-1.81299	S1
cassava4.1_020757M	NA	NA	0	0.469782	-1.09604	-1.69432	-2.16618	-2.98736	S1
cassava4.1_020789M	AT4G28610	PHR1 (PHOSPHATE STARVATION RESPONSE 1); TRANSCRIPTION FACTOR	0	0.00201836	-0.00187672	-0.777443	-0.855692	-1.04335	S1
cassava4.1_020792M	NA	NA	0	-0.10827	0.0863762	-0.61595	-1.47955	-0.68455	S1
cassava4.1_020794M	NA	NA	0	-0.89835	-0.970017	-2.03268	-2.10346	-2.50881	S1
cassava4.1_020824M	NA	NA	0	0.879863	-0.71241	-0.966066	-1.01275	-1.14337	S1
cassava4.1_020844M	NA	NA	0	0.119688	-1.17495	-1.55724	-0.385337	-1.33716	S1
cassava4.1_020862M	NA	NA	0	-0.285952	-0.491064	-1.2186	-2.33134	-3.80188	S1
cassava4.1_021188M	NA	NA	0	-0.670704	-0.728096	-1.57605	-2.48197	-2.19297	S1
cassava4.1_021464M	NA	NA	0	-0.0512497	0.257855	-0.621044	-1.53826	-2.15972	S1
cassava4.1_021501M	AT3G59680	NA	0	-0.327529	-1.35845	-1.53742	-1.9737	-1.80995	S1
cassava4.1_021528M	AT1G53163	NA	0	-1.05919	-1.42779	-2.1386	-2.88683	-3.22432	S1
cassava4.1_021534M	AT3G07510	NA	0	-0.418119	-1.25532	-2.57347	-3.33206	-2.67577	S1
cassava4.1_021647M	AT2G01913	NA	0	-0.160524	-0.751951	-1.03475	-0.939814	-1.33061	S1
cassava4.1_021750M	AT2G04480	NA	0	-0.34172	-1.01217	-1.64431	-1.31905	-1.94009	S1
cassava4.1_022167M	NA	NA	0	-0.204566	-0.378945	-0.903468	-1.36885	-1.71312	S1
cassava4.1_022221M	AT5G62960	SIMILAR TO UNKNOWN PROTEIN [ARABIDOPSIS THALIANA] (TAIR:AT1G10660.1); SIMILAR TO HYPOTHETICAL PROTEIN MTRDRAFT_AC124952G40V1 [MEDICAGO TRUNCATULA] (GB:ABE93571.1)	0	-0.774725	-1.38836	-1.63173	-2.51293	-1.50063	S1
cassava4.1_022317M	AT3G09032	NA	0	0.0313952	-1.07491	-0.655172	-2.18442	-1.43713	S1
cassava4.1_022368M	NA	NA	0	-0.53366	-1.22095	-2.01101	-2.88257	-2.81807	S1
cassava4.1_022595M	AT2G21560	NA	0	0.140255	-0.35716	-1.51829	-1.57132	-2.9703	S1
cassava4.1_022978M	AT5G06280	NA	0	-0.244856	-0.708396	-0.494312	-1.1386	-0.832385	S1
cassava4.1_023126M	NA	NA	0	0.129349	-0.0978878	-0.832899	-2.66841	-1.49533	S1
cassava4.1_023281M	NA	NA	0	-0.386468	-1.29832	-2.5187	-2.60735	-2.33716	S1
cassava4.1_023435M	NA	NA	0	-1.02268	-1.77547	-2.29548	-2.12658	-1.98622	S1
cassava4.1_023512M	NA	NA	0	0.152118	-0.0253239	-0.109359	0.0483757	-1.04484	S1
cassava4.1_023539M	AT3G07510	NA	0	-0.129892	-0.731206	-2.48843	-2.87726	-2.67669	S1
cassava4.1_023613M	NA	NA	0	0.115965	0.106348	-0.228875	-0.433818	-1.37744	S1
cassava4.1_023864M	AT1G32583	NA	0	0.233397	-0.780909	-2.13416	-1.93733	-2.5245	S1
cassava4.1_024349M	AT4G22190	NA	0	0.102188	-1.09604	-2.05349	-1.53659	-1.77596	S1
cassava4.1_024554M	NA	NA	0	0.601601	-0.99223	-1.54288	-2.37034	-2.82419	S1
cassava4.1_024872M	AT3G57400	SIMILAR TO UNKNOWN PROTEIN [ARABIDOPSIS THALIANA] (TAIR:AT5G52500.1)	0	0.288299	-0.871707	-0.819343	-0.404687	-1.8329	S1
cassava4.1_024922M	AT5G61340	NA	0	-0.719044	-1.41273	-2.06975	-2.25636	-2.32193	S1
cassava4.1_025614M	AT2G20362	NA	0	-0.142099	-0.478145	-0.959318	-0.900234	-1.26153	S1
cassava4.1_025923M	NA	NA	0	0.161694	-0.599025	-1.37557	-2.8049	-2.74758	S1
cassava4.1_025945M	NA	NA	0	0.00906047	-0.651994	-0.864071	-1.64611	-1.31545	S1
cassava4.1_026121M	AT5G26230	NA	0	0.245617	-0.479754	-1.66109	-2.04931	-2.7819	S1
cassava4.1_026329M	NA	NA	0	-0.315271	-0.733363	-1.95848	-2.27928	-2.56405	S1
cassava4.1_026689M	AT5G51850	SIMILAR TO UNKNOWN PROTEIN [ARABIDOPSIS THALIANA] (TAIR:AT5G62170.1); SIMILAR TO OSJNBB0085F13.7 [ORYZA SATIVA (JAPONICA CULTIVAR-GROUP)] (GB:CAE02760.2); SIMILAR TO B0616E02-H0507E05.9 [ORYZA SATIVA (INDICA CULTIVAR-GROUP)] (GB:CAH67833.1)	0	0.0478175	-0.888969	-0.730009	-1.24777	-1.13701	S1
cassava4.1_026717M	AT5G03120	NA	0	0.398788	0.111566	-0.27282	-1.31689	-1.12501	S1
cassava4.1_026877M	AT3G19550	NA	0	-0.823933	-1.80138	-2.61706	-4.16877	-3.75438	S1
cassava4.1_026935M	AT1G75060	SIMILAR TO UNKNOWN PROTEIN [ARABIDOPSIS THALIANA] (TAIR:AT1G19330.2); SIMILAR TO UNKNOWN [VITIS PSEUDORETICULATA] (GB:ABC69763.1)	0	-0.111383	-0.419662	-0.557454	-1.00144	-0.858306	S1
cassava4.1_027085M	AT5G14230	ANKYRIN REPEAT FAMILY PROTEIN	0	0.372395	-0.437916	-1.17332	-1.87091	-2.17527	S1
cassava4.1_027102M	AT1G78995	NA	0	-0.392516	-0.205064	-1.60999	-3.553	-2.97937	S1
cassava4.1_027274M	NA	NA	0	-0.094033	-0.224992	-1.09388	-0.961283	-1.13448	S1
cassava4.1_027408M	AT2G46640	NA	0	0.155102	-0.328254	-1.81299	-2.19496	-2.12281	S1
cassava4.1_027735M	NA	NA	0	-0.49289	-0.724278	-1.59335	-2.39669	-2.01976	S1
cassava4.1_027801M	NA	NA	0	0.1644	-0.251195	-0.783638	-0.926591	-1.33789	S1
cassava4.1_027865M	NA	NA	0	-0.365314	-1.20091	-2.40431	-2.02738	-1.95904	S1
cassava4.1_028101M	AT3G29300	NA	0	-0.319046	-0.997694	-1.1421	-2.26604	-2.87514	S1
cassava4.1_028231M	NA	NA	0	0.702569	-0.26708	-0.331336	-1.88364	-1.03327	S1
cassava4.1_028604M	NA	NA	0	0.271426	-0.350155	-0.47694	-1.18508	-1.88204	S1
cassava4.1_028801M	AT1G27990	SIMILAR TO UNKNOWN PROTEIN [ARABIDOPSIS THALIANA] (TAIR:AT5G52420.1); SIMILAR TO OS04G0386700 [ORYZA SATIVA (JAPONICA CULTIVAR-GROUP)] (GB:NP_001052623.1); SIMILAR TO OSIGBA0148P16.6 [ORYZA SATIVA (INDICA CULTIVAR-GROUP)] (GB:CAH66572.1); SIMILAR TO UNKNO	0	-0.247937	-0.153928	-1.42391	-2.30686	-2.72166	S1
cassava4.1_028822M	AT5G03670	NA	0	-0.0904957	-1.40736	-2.42043	-1.89647	-1.85569	S1
cassava4.1_028854M	AT2G45320	SIMILAR TO CONSERVED HYPOTHETICAL PROTEIN [MEDICAGO TRUNCATULA] (GB:ABE93197.1); CONTAINS DOMAIN NUCLEOTIDE-DIPHOSPHO-SUGAR TRANSFERASES (SSF53448); CONTAINS DOMAIN NO DESCRIPTION (G3D.3.90.550.10)	0	-0.357345	-1.05349	-1.26743	-0.378569	-1.35513	S1
cassava4.1_028881M	NA	NA	0	-0.145605	-0.740818	-1.1421	-1.31905	-0.562985	S1
cassava4.1_028998M	NA	NA	0	-0.0774977	-0.565118	-1.91702	-2.50471	-2.72261	S1
cassava4.1_029011M	NA	NA	0	0.0137838	-0.761458	-0.985073	-1.49208	-1.70463	S1
cassava4.1_029151M	NA	NA	0	-0.247937	-0.848401	-1.3008	-0.950369	-1.38195	S1
cassava4.1_029358M	AT3G13898	NA	0	-0.384395	-1.14337	-1.50922	-1.3474	-2.31977	S1
cassava4.1_029487M	AT1G12845	NA	0	-0.0806981	-1.05409	-1.15972	-2.55046	-2.09542	S1
cassava4.1_029540M	AT1G64405	NA	0	0.127897	0.100978	-0.596841	-0.932637	-1.18377	S1
cassava4.1_030225M	NA	NA	0	0.554245	-0.378382	-0.815529	-1.58554	-1.46993	S1
cassava4.1_030317M	NA	NA	0	-0.388167	-0.361602	-0.92139	-0.735043	-1.17756	S1
cassava4.1_030384M	AT3G01960	NA	0	-0.196277	-0.517668	-0.66818	-2.75438	-1.5433	S1
cassava4.1_030457M	AT5G06980	NA	0	1.63036	-0.314194	-0.227861	-0.318686	-0.326082	S1
cassava4.1_030733M	AT5G48500	NA	0	-0.693388	-1.30436	-1.54246	-1.69479	-1.18475	S1
cassava4.1_031012M	NA	NA	0	-0.146563	-0.115754	-0.868015	-1.55004	-1.66979	S1
cassava4.1_031090M	AT5G11890	NA	0	-0.550254	-1.68409	-2.33279	-2.24264	-2.86145	S1
cassava4.1_031097M	NA	NA	0	0.210763	-0.770043	-1.26465	-2.03801	-2.16683	S1
cassava4.1_031133M	AT1G68585	NA	0	-0.0403782	-0.534914	-1.2223	-0.435963	-0.98965	S1
cassava4.1_031329M	AT3G52740	NA	0	-0.0696033	-0.319226	-0.961002	-2.53366	-2.04573	S1
cassava4.1_031708M	NA	NA	0	0.23131	-0.0911103	-0.743472	-2.0052	-1.3797	S1
cassava4.1_031800M	NA	NA	0	-0.655399	-1.18344	-2.14816	-2.65109	-2.8954	S1
cassava4.1_031825M	AT5G03120	NA	0	0.0930192	-0.0209258	-0.838048	-1.1565	-1.90725	S1
cassava4.1_031886M	AT3G08670	NA	0	-0.245198	-0.852042	-0.692222	-1.02767	-0.982221	S1
cassava4.1_031925M	AT3G11690	NA	0	-0.328254	-0.604937	-0.868279	-1.30864	-1.15361	S1
cassava4.1_031951M	AT2G17550	SIMILAR TO UNKNOWN PROTEIN [ARABIDOPSIS THALIANA] (TAIR:AT2G20240.1); SIMILAR TO EXPRESSED PROTEIN [ORYZA SATIVA (JAPONICA CULTIVAR-GROUP)] (GB:ABF93803.1); SIMILAR TO UNKNOWN PROTEIN [ORYZA SATIVA (JAPONICA CULTIVAR-GROUP)] (GB:AAM22715.1); SIMILAR TO EX	0	-0.328073	-1.24469	-1.69806	-2.09234	-1.81299	S1
cassava4.1_031974M	NA	NA	0	-0.259979	-0.957076	-1.95512	-5.14816	-4.09296	S1
cassava4.1_032110M	AT3G52480	NA	0	-0.39479	-1.01304	-0.870387	-1.22702	-0.718094	S1
cassava4.1_032135M	AT3G07210	"SIMILAR TO OS08G0528800 [ORYZA SATIVA (JAPONICA CULTIVAR-GROUP)] (GB:NP_001062315.1); SIMILAR TO OS01G0917200 [ORYZA SATIVA (JAPONICA CULTIVAR-GROUP)] (GB:NP_001045199.1); CONTAINS INTERPRO DOMAIN PEPTIDASE, TRYPSIN-LIKE SERINE AND CYSTEINE; (INTERPRO:IP	0	0.0432045	-0.871971	-1.05529	-1.13195	-0.807427	S1
cassava4.1_032277M	NA	NA	0	-1.03357	-1.82164	-2.47875	-2.5245	-2.8762	S1
cassava4.1_032644M	AT2G25735	NA	0	0.335941	-0.660407	-1.1805	-2.66383	-2.38082	S1
cassava4.1_033062M	AT1G80940	NA	0	-0.125636	-0.790859	-0.71241	-1.19133	-1.18115	S1
cassava4.1_033070M	NA	NA	0	0.382612	0.354001	-0.716671	-1.93401	-2.09357	S1
cassava4.1_033227M	NA	NA	0	0.0745054	-0.706276	-1.38949	-1.41773	-2.22702	S1
cassava4.1_033447M	AT5G67350	NA	0	-0.119354	-1.13353	-1.28701	-1.14178	-0.941476	S1
cassava4.1_033562M	AT1G19330	SIMILAR TO UNKNOWN PROTEIN [ARABIDOPSIS THALIANA] (TAIR:AT1G75060.1); SIMILAR TO UNKNOWN [VITIS PSEUDORETICULATA] (GB:ABC69763.1)	0	-0.102372	-0.429537	-0.479955	-1.05439	-0.865648	S1
cassava4.1_033666M	AT1G09812	NA	0	-0.39954	-1.01217	-1.78091	-1.91104	-2.36587	S1
cassava4.1_033736M	AT3G01810	SIMILAR TO NUCLEOLAR PROTEIN GAR2-RELATED [ARABIDOPSIS THALIANA] (TAIR:AT2G42320.2); SIMILAR TO EXPRESSED PROTEIN [ORYZA SATIVA (JAPONICA CULTIVAR-GROUP)] (GB:ABA96901.1)	0	-0.0659742	-1.10874	-1.77942	-2.42121	-2.48036	S1
cassava4.1_033745M	AT2G41610	NA	0	-0.203402	-1.93788	-2.77794	-2.38987	-3.07097	S1
cassava4.1_033997M	NA	NA	0	-0.296013	-1.24161	-1.49614	-2.19232	-1.20158	S1
cassava4.1_034152M	AT2G04280	"SIMILAR TO UNKNOWN PROTEIN [ARABIDOPSIS THALIANA] (TAIR:AT4G12700.1); SIMILAR TO OS10G0456400 [ORYZA SATIVA (JAPONICA CULTIVAR-GROUP)] (GB:NP_001064754.1); SIMILAR TO PROTEINASE INHIBITOR I4, SERPIN [MEDICAGO TRUNCATULA] (GB:ABE79305.1); CONTAINS DOMAIN	0	-0.321387	-0.656763	-0.80667	-1.05799	-1.02826	S1
cassava4.1_034176M	AT3G53400	NA	0	-0.308287	-0.173482	-0.99223	-0.366801	-1.76219	S1
cassava4.1_034209M	AT3G53400	NA	0	0.0223323	-1.11466	-0.973412	-1.41427	-1.0622	S1
cassava4.1_034220M	NA	NA	0	-0.339893	-1.17104	-1.51457	-0.344465	-1.43557	S1
cassava4.1_034274M	AT3G60850	SIMILAR TO OS03G0247100 [ORYZA SATIVA (JAPONICA CULTIVAR-GROUP)] (GB:NP_001049548.1)	0	-0.171693	-0.611314	-0.776948	-1.10253	-0.968887	S1
cassava4.1_034336M	AT3G06150	SIMILAR TO UNKNOWN PROTEIN [ARABIDOPSIS THALIANA] (TAIR:AT5G19060.1); SIMILAR TO OS05G0396900 [ORYZA SATIVA (JAPONICA CULTIVAR-GROUP)] (GB:NP_001055465.1); CONTAINS DOMAIN NO DESCRIPTION (G3D.2.60.40.10); CONTAINS DOMAIN E SET DOMAINS (SSF81296)	0	0.515914	-0.779918	-0.825721	-1.22871	-0.938155	S1
EMEC:10189	AT1G05850	POM1 (POM-POM1); CHITINASE	0	0.0251706	-0.961002	-1.69806	-1.80088	-2.31473	S1
EMEC:14156	AT1G24100	"UGT74B1 (UDP-GLUCOSYL TRANSFERASE 74B1); UDP-GLYCOSYLTRANSFERASE/ THIOHYDROXIMATE BETA-D-GLUCOSYLTRANSFERASE/ TRANSFERASE, TRANSFERRING GLYCOSYL GROUPS"	0	-0.277359	-0.634419	-2.65472	-3.69713	-3.309	S1
EMEC:2072	AT1G32900	"STARCH SYNTHASE, PUTATIVE"	0	-0.718331	-1.16262	-1.70793	-2.30757	-1.91757	S1
EMEC:11696	AT1G37130	NIA2 (NITRATE REDUCTASE 2)	0	-0.17674	-1.57476	-3.09912	-2.58208	-3.94342	S1
EMEC:6213	AT1G42970	GAPB (GLYCERALDEHYDE-3-PHOSPHATE DEHYDROGENASE B SUBUNIT); GLYCERALDEHYDE-3-PHOSPHATE DEHYDROGENASE	0	-0.25808	-0.607792	-0.759502	-1.47433	-1.09203	S1
EMEC:15122	AT1G52940	ATPAP5/PAP5 (PURPLE ACID PHOSPHATASE 5); ACID PHOSPHATASE/ PROTEIN SERINE/THREONINE PHOSPHATASE	0	0.475396	-0.63913	-1.90347	-2.11591	-2.47714	S1
EMEC:9581	AT1G57680	SIMILAR TO AMP-DEPENDENT SYNTHETASE AND LIGASE [MEDICAGO TRUNCATULA] (GB:ABE91856.1)	0	-0.159718	-0.862496	-0.72142	-1.51499	-0.844251	S1
EMEC:14314	AT1G60450	"ATGOLS7 (ARABIDOPSIS THALIANA GALACTINOL SYNTHASE 7); TRANSFERASE, TRANSFERRING GLYCOSYL GROUPS / TRANSFERASE, TRANSFERRING HEXOSYL GROUPS"	0	0.0299829	-0.139236	-0.416	-1.2049	-1.2186	S1
EMEC:4357	AT1G64350	SEH1H (SEH1H); NUCLEOTIDE BINDING	0	-0.509841	-0.980512	-1.36997	-2.00636	-2.07097	S1
EMEC:18370	AT1G70710	"CEL1 (CELLULASE 1); HYDROLASE, HYDROLYZING O-GLYCOSYL COMPOUNDS"	0	-0.821381	-2.16359	-2.71596	-3.95009	-2.47554	S1
EMEC:18403	AT2G14890	AGP9 (ARABINOGALACTAN PROTEIN 9)	0	-0.546245	-0.838048	-1.16877	-0.786373	-1.53533	S1
EMEC:4786	AT2G16130	"MANNITOL TRANSPORTER, PUTATIVE"	0	-0.114035	-1.47674	-1.42314	-2.63935	-1.51128	S1
EMEC:6642	AT2G19900	"ATNADP-ME1 (NADP-MALIC ENZYME 1); MALATE DEHYDROGENASE (OXALOACETATE-DECARBOXYLATING) (NADP+)/ MALIC ENZYME/ OXIDOREDUCTASE, ACTING ON NADH OR NADPH, NAD OR NADP AS ACCEPTOR"	0	-0.533869	-1.25946	-1.27823	-1.7442	-1.23141	S1
EMEC:4042	AT2G22670	IAA8 (INDOLEACETIC ACID-INDUCED PROTEIN 8)	0	-0.177555	-0.57583	-1.1156	-1.04931	-1.11154	S1
EMEC:13261	AT2G26080	"GLYCINE DEHYDROGENASE (DECARBOXYLATING), PUTATIVE / GLYCINE DECARBOXYLASE, PUTATIVE / GLYCINE CLEAVAGE SYSTEM P-PROTEIN, PUTATIVE"	0	-0.453834	-1.06371	-1.31437	-2.1565	-1.65972	S1
EMEC:3685	AT2G26870	PHOSPHOESTERASE FAMILY PROTEIN	0	-0.693155	-1.2709	-1.55173	-1.61838	-2.25636	S1
EMEC:16650	AT2G32450	CALCIUM-BINDING EF HAND FAMILY PROTEIN	0	-0.0357862	-0.763905	-0.487217	-1.34447	-0.853866	S1
EMEC:14576	AT2G35720	DNAJ HEAT SHOCK N-TERMINAL DOMAIN-CONTAINING PROTEIN	0	-0.28279	-0.762681	-0.45799	-1.11216	-1.052	S1
EMEC:21556	AT2G38940	ATPT2 (PHOSPHATE TRANSPORTER 2); CARBOHYDRATE TRANSPORTER/ PHOSPHATE TRANSPORTER/ SUGAR PORTER	0	-0.180659	0.209391	-1.24264	-1.25326	-1.03623	S1
EMEC:4774	AT2G44220	"SIMILAR TO UNKNOWN PROTEIN [ARABIDOPSIS THALIANA] (TAIR:AT2G44240.1); SIMILAR TO OS03G0807100 [ORYZA SATIVA (JAPONICA CULTIVAR-GROUP)] (GB:NP_001051640.1); SIMILAR TO OS07G0573400 [ORYZA SATIVA (JAPONICA CULTIVAR-GROUP)] (GB:NP_001060067.1); SIMILAR TO P	0	0.369494	-0.159879	-0.345931	-1.04931	-0.652221	S1
EMEC:4218	AT2G47850	ZINC FINGER (CCCH-TYPE) FAMILY PROTEIN	0	-0.381573	-1.17039	-0.994528	-1.03446	-1.00723	S1
EMEC:9537	AT3G13600	CALMODULIN-BINDING FAMILY PROTEIN	0	0.155102	-0.0671829	-0.634419	-0.719756	-1.19892	S1
EMEC:6331	AT3G19480	"D-3-PHOSPHOGLYCERATE DEHYDROGENASE, PUTATIVE / 3-PGDH, PUTATIVE"	0	-0.387412	-1.30615	-1.00462	-1.18705	-0.908605	S1
EMEC:6681	AT3G22810	"SIMILAR TO UNKNOWN PROTEIN [ARABIDOPSIS THALIANA] (TAIR:AT4G14740.2); SIMILAR TO PROTEIN OF UNKNOWN FUNCTION DUF828, PLANT [MEDICAGO TRUNCATULA] (GB:ABE80297.1); CONTAINS INTERPRO DOMAIN PLECKSTRIN-LIKE, PLANT; (INTERPRO:IPR013666); CONTAINS INTERPRO DOM	0	-0.756818	-1.8847	-2.9908	-4.2029	-4.32771	S1
EMEC:4087	AT3G25620	ABC TRANSPORTER FAMILY PROTEIN	0	0.119688	0.0703893	-0.433623	-1.51293	-1.3065	S1
EMEC:16128	AT3G27020	YSL6 (YELLOW STRIPE LIKE 6); OLIGOPEPTIDE TRANSPORTER	0	-0.610213	-1.91648	-1.37183	-2.18377	-1.27544	S1
EMEC:11513	AT3G46980	CARBOHYDRATE TRANSPORTER/ SUGAR PORTER	0	-0.394221	-1.07582	-1.04513	-1.09449	-1.01654	S1
EMEC:7053	AT3G47470	LHCA4 (PHOTOSYSTEM I LIGHT HARVESTING COMPLEX GENE 4); CHLOROPHYLL BINDING	0	0.168129	-1.11372	-1.052	0.319271	-1.83239	S1
EMEC:12599	AT3G53400	SIMILAR TO UNKNOWN PROTEIN [ARABIDOPSIS THALIANA] (TAIR:AT5G03190.1); SIMILAR TO CONSERVED HYPOTHETICAL PROTEIN [MEDICAGO TRUNCATULA] (GB:ABD32814.1); CONTAINS DOMAIN ARM REPEAT (SSF48371); CONTAINS DOMAIN NO DESCRIPTION (G3D.3.40.50.1860)	0	-0.366615	-0.828025	-1.60384	-1.32193	-2.41427	S1
EMEC:19114	AT3G53500	RSZ32; NUCLEIC ACID BINDING	0	-0.1882	-1.48722	-1.32085	0.0480967	-0.948141	S1
EMEC:12834	AT3G60900	FLA10 (FASCICLIN-LIKE ARABINOGALACTAN-PROTEIN 10)	0	-0.397258	-1.0221	-1.69339	-2.38609	-2.11404	S1
EMEC:8530	AT4G02050	"SUGAR TRANSPORTER, PUTATIVE"	0	-0.227354	-0.458981	-0.981081	-0.778927	-1.07704	S1
EMEC:18858	AT4G08980	F-BOX FAMILY PROTEIN (FBW2)	0	-0.318326	-0.635988	-0.919206	-1.39707	-1.35034	S1
EMEC:14152	AT4G14740	"SIMILAR TO UNKNOWN PROTEIN [ARABIDOPSIS THALIANA] (TAIR:AT3G22810.1); SIMILAR TO PROTEIN OF UNKNOWN FUNCTION DUF828, PLANT [MEDICAGO TRUNCATULA] (GB:ABE80297.1); CONTAINS INTERPRO DOMAIN PLECKSTRIN-LIKE, PLANT; (INTERPRO:IPR013666); CONTAINS INTERPRO DOM	0	-0.116692	-0.426238	-0.782645	-1.29513	-1.4933	S1
EMEC:14041	AT4G18020	APRR2 (PSEUDO-RESPONSE REGULATOR 2)	0	-0.28279	-1.08743	-0.882837	-1.59205	-1.46116	S1
EMEC:12690	AT4G21960	PRXR1 (PEROXIDASE 42); PEROXIDASE	0	-0.321387	-0.88977	-1.39973	-2.38836	-2.10594	S1
EMEC:3780	AT4G26850	VTC2 (VITAMIN C DEFECTIVE 2)	0	-0.184425	-1.12564	-1.08222	-2.38911	-1.88417	S1
EMEC:21015	AT4G30210	ATR2 (ARABIDOPSIS P450 REDUCTASE 2)	0	0.234624	-0.393842	-0.641154	-1.35328	-1.41658	S1
EMEC:12521	AT4G31940	"CYP82C4 (CYTOCHROME P450, FAMILY 82, SUBFAMILY C, POLYPEPTIDE 4); OXYGEN BINDING"	0	0.0485152	-0.0411202	-0.103767	-0.620379	-1.1078	S1
EMEC:5194	AT4G34350	CLB6 (CHLOROPLAST BIOGENESIS 6); 4-HYDROXY-3-METHYLBUT-2-EN-1-YL DIPHOSPHATE REDUCTASE	0	-0.210897	-0.597496	-0.560217	-1.27649	-0.916208	S1
EMEC:16490	AT4G37050	PLA V/PLP4 (PATATIN-LIKE PROTEIN 4); NUTRIENT RESERVOIR	0	0.349252	-1.33025	-0.96044	-2.00115	-0.956236	S1
EMEC:14767	AT4G38520	PROTEIN PHOSPHATASE 2C FAMILY PROTEIN / PP2C FAMILY PROTEIN	0	-0.407364	-1.17527	-1.39403	-1.61617	-1.15489	S1
EMEC:12669	AT5G09870	"CESA5 (CELLULASE SYNTHASE 5); TRANSFERASE, TRANSFERRING GLYCOSYL GROUPS"	0	-0.0220973	-0.909689	-1.54498	-1.43753	-1.42624	S1
EMEC:21146	AT5G12250	TUB6 (BETA-6 TUBULIN)	0	0.629473	-0.785378	-0.731685	-1.08009	-0.474532	S1
EMEC:13029	AT5G13630	GUN5 (GENOMES UNCOUPLED 5)	0	-0.0694519	-0.863809	-0.71241	-1.47153	-1.46873	S1
EMEC:5147	AT5G17490	RGL3 (RGA-LIKE 3); TRANSCRIPTION FACTOR	0	0.23842	-0.43733	-0.821891	-1.4274	-1.51705	S1
EMEC:16287	AT5G23280	"TCP FAMILY TRANSCRIPTION FACTOR, PUTATIVE"	0	0.0870554	-0.910773	-0.642279	-1.82828	-1.2723	S1
EMEC:1540	AT5G24530	"OXIDOREDUCTASE, 2OG-FE(II) OXYGENASE FAMILY PROTEIN"	0	0.0951818	-0.699232	-1.4489	-0.947862	-0.112163	S1
EMEC:13452	AT5G36890	"HYDROLASE, HYDROLYZING O-GLYCOSYL COMPOUNDS"	0	-0.518288	-1.17788	-1.42663	-1.93346	-1.66933	S1
EMEC:13154	AT5G39790	5'-AMP-ACTIVATED PROTEIN KINASE BETA-1 SUBUNIT-RELATED	0	-0.216418	-0.378757	-0.542038	-1.02327	-0.958477	S1
EMEC:5197	AT5G46170	F-BOX FAMILY PROTEIN	0	0.107018	-0.774972	-0.592702	-1.28912	-0.824188	S1
EMEC:4619	AT5G49720	"KOR1 (KORRIGAN); HYDROLASE, HYDROLYZING O-GLYCOSYL COMPOUNDS"	0	0.476952	-0.643856	-0.946472	-1.31401	-0.431871	S1
EMEC:5957	AT5G49990	XANTHINE/URACIL PERMEASE FAMILY PROTEIN	0	-0.455614	-1.14561	-1.01072	-1.42779	-1.25429	S1
EMEC:13749	AT5G50790	NODULIN MTN3 FAMILY PROTEIN	0	-0.0937251	-0.0511002	-2.72452	-5.6878	-5.50635	S1
EMEC:1202	AT5G59250	SUGAR TRANSPORTER FAMILY PROTEIN	0	-0.68455	-1.25532	-1.31473	-1.81147	-1.48277	S1
EMEC:15227	AT5G59250	SUGAR TRANSPORTER FAMILY PROTEIN	0	-0.700873	-1.35181	-1.3496	-1.65245	-1.42237	S1
EMEC:4356	AT5G64940	ATATH13 (ABC2 HOMOLOG 13)	0	-0.102682	-0.41677	-0.328435	-1.02944	-0.754869	S1
EMEC:6177	AT5G65470	"SIMILAR TO UNKNOWN PROTEIN [ARABIDOPSIS THALIANA] (TAIR:AT4G24530.1); SIMILAR TO PUTATIVE AUXIN GROWTH PROMOTOR PROTEIN [LYCOPERSICON ESCULENTUM] (GB:AAK84479.1); SIMILAR TO OS09G0412200 [ORYZA SATIVA (JAPONICA CULTIVAR-GROUP)] (GB:NP_001063155.1); CONTA	0	-0.119667	-0.814514	-0.711464	-1.17853	-0.946194	S1
EMEC:4815	AT4G00150	GRAS	0	1.59641	0.453544	0.21661	-0.405643	0.412727	S1
cassava4.1_010384M	AT3G02470.1	S-ADENOSYLMETHIONINE DECARBOXYLASE	0	0.561106	0.196607	0.202136	-0.1938	0.0170667	S1

## Sheet: S2
List of the differentially expressed genes in seven (S1-S7) SOTA clusters.
ProbeSetID	KEGG ORTHOLOGY	BEST ARABIDOPSIS TAIR10 HIT SYMBOL	T1_vs_T1 Fold Change	T2_vs_T1 Fold Change	T3_vs_T1 Fold Change	T4_vs_T1 Fold Change	T5_vs_T1Fold Change	T6_vs_T1 Fold Change	Cluster
cassava4.1_011263M	AT5G66120	"3-DEHYDROQUINATE SYNTHASE, PUTATIVE"	0	-0.861448	-1.04157	-1.0081	-1.21659	-0.947028	S2
cassava4.1_022232M	AT5G42560	"ABSCISIC ACID-RESPONSIVE (TB2/DP1, HVA22) FAMILY PROTEIN"	0	-0.391759	-0.216921	-0.549198	-1.34154	-1.79786	S2
cassava4.1_005979M	AT4G33080	"AGC (CAMP-DEPENDENT, CGMP-DEPENDENT AND PROTEIN KINASE C) KINASE FAMILY PROTEIN"	0	-0.855432	-0.534287	-0.777937	-1.05769	-1.14816	S2
cassava4.1_023934M	AT3G20830	"AGC (CAMP-DEPENDENT, CGMP-DEPENDENT AND PROTEIN KINASE C) KINASE FAMILY PROTEIN"	0	-0.611314	-0.00144342	0.165301	-1.25532	-1.80037	S2
cassava4.1_017860M	AT1G19910	"ATPASE, F0/V0 COMPLEX, SUBUNIT C PROTEIN"	0	-1.56448	-0.412347	-0.740336	-0.794107	-0.520562	S2
cassava4.1_017915M	AT4G30320	"CAP (CYSTEINE-RICH SECRETORY PROTEINS, ANTIGEN 5, AND PATHOGENESIS-RELATED 1 PROTEIN) SUPERFAMILY PROTEIN"	0	-0.880976	-0.776948	-0.572179	-2.74082	-0.896737	S2
cassava4.1_006983M	AT3G19270	"CYTOCHROME P450, FAMILY 707, SUBFAMILY A, POLYPEPTIDE 4"	0	-1.2567	-1.32518	-1.8135	-2.81502	-2.69245	S2
cassava4.1_024427M	AT3G26310	"CYTOCHROME P450, FAMILY 71, SUBFAMILY B, POLYPEPTIDE 35"	0	-1.03032	-0.933463	-1.34997	-2.45087	-2.25705	S2
cassava4.1_029554M	AT3G26330	"CYTOCHROME P450, FAMILY 71, SUBFAMILY B, POLYPEPTIDE 37"	0	-1.0595	-1.23888	-1.59946	-1.93457	-1.83187	S2
cassava4.1_005997M	AT3G26280	"CYTOCHROME P450, FAMILY 71, SUBFAMILY B, POLYPEPTIDE 4"	0	-0.57906	-0.154731	-0.371086	-0.99683	-1.25567	S2
cassava4.1_012118M	AT5G24910	"CYTOCHROME P450, FAMILY 714, SUBFAMILY A, POLYPEPTIDE 1"	0	-0.355129	-0.244856	-0.488836	-0.856998	-1.13068	S2
cassava4.1_029290M	AT5G24910	"CYTOCHROME P450, FAMILY 714, SUBFAMILY A, POLYPEPTIDE 1"	0	-0.385526	-0.17674	-0.532199	-1.00087	-1.22871	S2
cassava4.1_017308M	AT5G24910	"CYTOCHROME P450, FAMILY 714, SUBFAMILY A, POLYPEPTIDE 1"	0	-0.789611	-0.822656	-1.04901	-1.54414	-1.57605	S2
cassava4.1_014485M	AT5G24910	"CYTOCHROME P450, FAMILY 714, SUBFAMILY A, POLYPEPTIDE 1"	0	-0.756818	-1.04305	-1.47233	-2.16877	-2.34666	S2
cassava4.1_007068M	AT5G24910	"CYTOCHROME P450, FAMILY 714, SUBFAMILY A, POLYPEPTIDE 1"	0	-1.02327	-0.871971	-1.11466	-1.15264	-0.604279	S2
cassava4.1_005649M	AT5G24910	"CYTOCHROME P450, FAMILY 714, SUBFAMILY A, POLYPEPTIDE 1"	0	-0.989936	-0.57906	-0.564265	-1.28947	-0.902929	S2
cassava4.1_033830M	AT3G14690	"CYTOCHROME P450, FAMILY 72, SUBFAMILY A, POLYPEPTIDE 15"	0	-1.87726	-1.04216	-1.73841	-2.97596	-1.96748	S2
cassava4.1_006327M	AT3G52970	"CYTOCHROME P450, FAMILY 76, SUBFAMILY G, POLYPEPTIDE 1"	0	-0.531156	-0.387789	-0.792357	-1.61927	-1.38685	S2
cassava4.1_024167M	AT3G52970	"CYTOCHROME P450, FAMILY 76, SUBFAMILY G, POLYPEPTIDE 1"	0	-1.29301	-1.75682	-2.02093	-2.57433	-2.07887	S2
cassava4.1_005993M	AT1G11600	"CYTOCHROME P450, FAMILY 77, SUBFAMILY B, POLYPEPTIDE 1"	0	-0.643856	-0.877791	-0.794107	-0.162137	-2.20091	S2
cassava4.1_027805M	AT4G37360	"CYTOCHROME P450, FAMILY 81, SUBFAMILY D, POLYPEPTIDE 2"	0	-0.410237	0.406537	0.0672257	0.127897	-1.03505	S2
cassava4.1_006029M	AT4G37340	"CYTOCHROME P450, FAMILY 81, SUBFAMILY D, POLYPEPTIDE 3"	0	-0.723087	0.34153	-0.171531	-1.18344	-1.06552	S2
cassava4.1_031481M	AT4G37320	"CYTOCHROME P450, FAMILY 81, SUBFAMILY D, POLYPEPTIDE 5"	0	-0.586839	-0.217759	-0.828793	-1.47433	-1.33716	S2
cassava4.1_022747M	AT4G37370	"CYTOCHROME P450, FAMILY 81, SUBFAMILY D, POLYPEPTIDE 8"	0	-0.418504	0.0903115	0.0257376	-1.05469	-1.22162	S2
cassava4.1_006079M	AT4G37370	"CYTOCHROME P450, FAMILY 81, SUBFAMILY D, POLYPEPTIDE 8"	0	-0.387978	-0.308466	-0.591179	-1.0389	-1.31079	S2
cassava4.1_007164M	AT4G31970	"CYTOCHROME P450, FAMILY 82, SUBFAMILY C, POLYPEPTIDE 2"	0	-0.392705	-0.569608	-0.657218	-1.4434	-1.80793	S2
cassava4.1_005579M	AT4G31970	"CYTOCHROME P450, FAMILY 82, SUBFAMILY C, POLYPEPTIDE 2"	0	-0.834956	-0.70228	-1.94619	-2.84788	-2.26812	S2
cassava4.1_006177M	AT4G31940	"CYTOCHROME P450, FAMILY 82, SUBFAMILY C, POLYPEPTIDE 4"	0	-0.536378	-0.0964989	-0.492687	-0.885766	-1.20224	S2
cassava4.1_006210M	AT4G31500	"CYTOCHROME P450, FAMILY 83, SUBFAMILY B, POLYPEPTIDE 1"	0	-0.326082	-0.199255	-0.872499	-1.5154	-1.47955	S2
cassava4.1_007267M	AT5G06900	"CYTOCHROME P450, FAMILY 93, SUBFAMILY D, POLYPEPTIDE 1"	0	-0.815783	-0.273169	-1.07704	-1.38647	-2.10098	S2
cassava4.1_034022M	AT4G15110	"CYTOCHROME P450, FAMILY 97, SUBFAMILY B, POLYPEPTIDE 3"	0	-0.932637	-1.00318	-1.12847	-1.41812	-1.03505	S2
cassava4.1_004545M	AT3G06350	"DEHYDROQUINATE DEHYDRATASE, PUTATIVE / SHIKIMATE DEHYDROGENASE, PUTATIVE"	0	-2.26257	-3.26396	-2.91485	-3.80591	-4.0807	S2
cassava4.1_023578M	AT2G41475	"EMBRYO-SPECIFIC PROTEIN 3, (ATS3)"	0	-0.399159	-0.145605	-0.595097	-0.56192	-1.01304	S2
cassava4.1_004717M	AT3G29320	"GLYCOSYL TRANSFERASE, FAMILY 35"	0	-1.0619	-0.659039	-0.704865	-1.07917	-1.12721	S2
cassava4.1_011163M	AT4G08170	"INOSITOL 1,3,4-TRISPHOSPHATE 5/6-KINASE FAMILY PROTEIN"	0	-0.522012	-0.47293	-0.472729	-0.978805	-1.01625	S2
cassava4.1_007953M	AT1G67070	"MANNOSE-6-PHOSPHATE ISOMERASE, TYPE I"	0	-0.590528	-0.702985	-0.667722	-1.06401	-0.934566	S2
cassava4.1_011264M	AT5G12840	"NUCLEAR FACTOR Y, SUBUNIT A1"	0	-0.760235	-0.301159	-0.180005	-0.770043	-1.49248	S2
cassava4.1_012637M	AT5G06510	"NUCLEAR FACTOR Y, SUBUNIT A10"	0	-0.568324	-0.371833	-0.962969	-1.23854	-1.25567	S2
cassava4.1_029608M	AT1G08970	"NUCLEAR FACTOR Y, SUBUNIT C9"	0	-0.960721	-0.853084	-1.27718	-1.57992	-1.79887	S2
cassava4.1_015547M	AT5G58260	"OXIDOREDUCTASES, ACTING ON NADH OR NADPH, QUINONE OR SIMILAR COMPOUND AS ACCEPTOR"	0	-0.371833	-0.491267	-0.551733	-1.15232	-0.986788	S2
cassava4.1_009157M	AT3G55010	"PHOSPHORIBOSYLFORMYLGLYCINAMIDINE CYCLO-LIGASE, CHLOROPLAST / PHOSPHORIBOSYL-AMINOIMIDAZOLE SYNTHETASE / AIR SYNTHASE (PUR5)"	0	-1.1623	-0.809954	-0.70275	-1.10129	-0.8855	S2
cassava4.1_024070M	AT3G12410	"POLYNUCLEOTIDYL TRANSFERASE, RIBONUCLEASE H-LIKE SUPERFAMILY PROTEIN"	0	-1.21056	-0.262573	-0.372767	-1.83084	-1.4493	S2
cassava4.1_021503M	AT4G02370	"PROTEIN OF UNKNOWN FUNCTION, DUF538"	0	-1.06371	-0.758526	-0.675765	-1.33352	-0.941476	S2
cassava4.1_015214M	AT4G31330	"PROTEIN OF UNKNOWN FUNCTION, DUF599"	0	-1.04543	-0.512102	-0.939261	-1.27963	-0.962407	S2
cassava4.1_033012M	AT5G23100	"PROTEIN OF UNKNOWN FUNCTION, DUF617"	0	-0.84918	-0.844769	-1.40698	-1.80995	-1.83393	S2
cassava4.1_012457M	AT3G05010	"PROTEIN OF UNKNOWN FUNCTION, TRANSMEMBRANE-40"	0	-0.875937	-0.881507	-0.851261	-1.30401	-1.10811	S2
cassava4.1_009369M	AT4G11680	"ZINC FINGER, C3HC4 TYPE (RING FINGER) FAMILY PROTEIN"	0	-0.957916	-0.905629	-0.867752	-1.36513	-1.05559	S2
cassava4.1_009513M	AT1G76690	12-OXOPHYTODIENOATE REDUCTASE 2	0	-0.450282	-0.443988	-0.621488	-1.5632	-0.502464	S2
cassava4.1_006665M	AT4G11280	1-AMINOCYCLOPROPANE-1-CARBOXYLIC ACID (ACC) SYNTHASE 6	0	-0.453241	-0.180822	-0.0736969	-1.8667	-2.16942	S2
cassava4.1_018500M	AT1G60950	2FE-2S FERREDOXIN-LIKE SUPERFAMILY PROTEIN	0	-0.245882	0.101381	-0.212568	-1.46514	-1.02562	S2
cassava4.1_024778M	AT4G23340	2-OXOGLUTARATE (2OG) AND FE(II)-DEPENDENT OXYGENASE SUPERFAMILY PROTEIN	0	-1.68409	-0.259116	-1.05499	-0.900234	-1.24298	S2
cassava4.1_029686M	AT1G49390	2-OXOGLUTARATE (2OG) AND FE(II)-DEPENDENT OXYGENASE SUPERFAMILY PROTEIN	0	-0.514573	-0.312044	-0.794357	-1.14497	-1.30116	S2
cassava4.1_011182M	AT3G11180	2-OXOGLUTARATE (2OG) AND FE(II)-DEPENDENT OXYGENASE SUPERFAMILY PROTEIN	0	-1.43129	-1.25705	-1.57261	-2.08865	-2.13479	S2
cassava4.1_022692M	AT5G24530	2-OXOGLUTARATE (2OG) AND FE(II)-DEPENDENT OXYGENASE SUPERFAMILY PROTEIN	0	-1.90239	-1.61087	-1.52949	-2.25085	-2.26743	S2
cassava4.1_013940M	AT1G14130	2-OXOGLUTARATE (2OG) AND FE(II)-DEPENDENT OXYGENASE SUPERFAMILY PROTEIN	0	-0.317966	-0.261016	-0.566399	-1.07582	-0.836244	S2
cassava4.1_006929M	AT2G26640	3-KETOACYL-COA SYNTHASE 11	0	-0.536796	-0.0790208	-0.285952	-1.06854	-1.30187	S2
cassava4.1_021767M	AT2G26640	3-KETOACYL-COA SYNTHASE 11	0	-0.291415	-0.196938	-0.331336	-1.03327	-1.52575	S2
cassava4.1_031436M	AT2G26640	3-KETOACYL-COA SYNTHASE 11	0	-0.600337	-0.459973	-0.67738	-1.06492	-1.62727	S2
cassava4.1_006684M	AT2G26640	3-KETOACYL-COA SYNTHASE 11	0	-0.492687	-0.543299	-0.979942	-1.38045	-2.11404	S2
cassava4.1_005378M	AT1G04220	3-KETOACYL-COA SYNTHASE 2	0	-0.286304	-0.381949	-0.240759	-0.498179	-1.57605	S2
cassava4.1_004658M	AT1G65060	4-COUMARATE:COA LIGASE 3	0	-2.02503	-1.93512	-1.78538	-2.51622	-2.47473	S2
cassava4.1_018509M	AT4G16360	5\'-AMP-ACTIVATED PROTEIN KINASE BETA-2 SUBUNIT PROTEIN	0	-0.991657	-1.01159	-1.46713	-1.43012	-1.20556	S2
cassava4.1_013099M	AT5G39790	5\'-AMP-ACTIVATED PROTEIN KINASE-RELATED	0	-0.413692	-0.478547	-0.731206	-1.06764	-1.10625	S2
cassava4.1_012932M	AT5G39790	5\'-AMP-ACTIVATED PROTEIN KINASE-RELATED	0	-0.538891	-0.725709	-0.90212	-1.46275	-1.37707	S2
cassava4.1_028261M	AT2G38680	5\'-NUCLEOTIDASES;MAGNESIUM ION BINDING	0	-1.10315	-0.637334	-0.445362	-0.718331	-0.195946	S2
cassava4.1_006514M	AT3G02360	6-PHOSPHOGLUCONATE DEHYDROGENASE FAMILY PROTEIN	0	-0.513543	-0.599025	-0.608892	-1.0081	-0.8855	S2
cassava4.1_000409M	AT3G28345	ABC TRANSPORTER FAMILY PROTEIN	0	-0.667722	0.0803848	-1.40583	-1.80138	-1.79086	S2
cassava4.1_003863M	AT3G21090	ABC-2 TYPE TRANSPORTER FAMILY PROTEIN	0	-1.06281	-0.866173	-1.4024	-1.97313	-2.88257	S2
cassava4.1_012969M	AT2G46225	ABI-1-LIKE 1	0	-0.581648	-0.70463	-0.914575	-0.968322	-1.20357	S2
cassava4.1_006205M	AT4G34000	ABSCISIC ACID RESPONSIVE ELEMENTS-BINDING FACTOR 3	0	-0.427595	-0.348133	-0.533242	-0.546667	-1.22567	S2
cassava4.1_005131M	AT4G25650	ACD1-LIKE	0	-0.537843	-0.213236	-0.413884	-1.08651	-1.11591	S2
cassava4.1_015106M	AT1G67600	ACID PHOSPHATASE/VANADIUM-DEPENDENT HALOPEROXIDASE-RELATED PROTEIN	0	-0.965503	-0.97228	-0.901311	-1.16004	-0.820871	S2
cassava4.1_021137M	AT2G31810	ACT DOMAIN-CONTAINING SMALL SUBUNIT OF ACETOLACTATE SYNTHASE PROTEIN	0	-0.39498	-0.766603	-0.565118	-1.1016	-0.885233	S2
cassava4.1_003205M	AT5G48460	ACTIN BINDING CALPONIN HOMOLOGY (CH) DOMAIN-CONTAINING PROTEIN	0	-0.302582	-0.361787	-0.582512	-1.04127	-0.237354	S2
cassava4.1_018637M	AT2G16700	ACTIN DEPOLYMERIZING FACTOR 5	0	-0.43012	-0.144808	-0.785875	-1.48116	-1.38534	S2
cassava4.1_018608M	AT2G16700	ACTIN DEPOLYMERIZING FACTOR 5	0	-0.164238	0.43328	-0.364199	-1.31689	-1.69572	S2
cassava4.1_008003M	AT3G33520	ACTIN-RELATED PROTEIN 6	0	-0.721658	-0.574111	-0.619049	-0.970582	-1.10656	S2
cassava4.1_008656M	AT2G36840	ACT-LIKE SUPERFAMILY PROTEIN	0	-0.62638	-0.54962	-0.762681	-0.929886	-1.17072	S2
cassava4.1_018283M	AT1G68300	ADENINE NUCLEOTIDE ALPHA HYDROLASES-LIKE SUPERFAMILY PROTEIN	0	-0.923578	-0.738409	-0.93071	-1.76072	-1.24845	S2
cassava4.1_017589M	AT1G09740	ADENINE NUCLEOTIDE ALPHA HYDROLASES-LIKE SUPERFAMILY PROTEIN	0	-0.844251	-1.12753	-1.16845	-1.553	-1.33752	S2
cassava4.1_017717M	AT1G68300	ADENINE NUCLEOTIDE ALPHA HYDROLASES-LIKE SUPERFAMILY PROTEIN	0	-0.976532	-1.02327	-1.05559	-2.04454	-1.36476	S2
cassava4.1_017660M	AT1G68300	ADENINE NUCLEOTIDE ALPHA HYDROLASES-LIKE SUPERFAMILY PROTEIN	0	-1.10315	-1.01537	-1.10036	-2.05649	-1.48843	S2
cassava4.1_017128M	AT5G11160	ADENINE PHOSPHORIBOSYLTRANSFERASE 5	0	-0.586623	-0.0652193	-0.561707	-2.4274	-1.71028	S2
cassava4.1_028396M	AT5G19220	ADP GLUCOSE PYROPHOSPHORYLASE LARGE SUBUNIT 1	0	-0.436939	-0.452254	-0.518081	-1.1078	-0.872763	S2
cassava4.1_008579M	AT1G74910	ADP-GLUCOSE PYROPHOSPHORYLASE FAMILY PROTEIN	0	-0.550042	-0.477342	-0.633524	-1	-1.0619	S2
cassava4.1_020641M	AT4G24540	AGAMOUS-LIKE 24	0	-0.694321	-0.99137	-0.934566	-1.23141	-0.530739	S2
cassava4.1_006510M	AT4G36250	ALDEHYDE DEHYDROGENASE 3F1	0	-0.542458	-0.96663	-0.565545	-0.457395	-1.1594	S2
cassava4.1_014531M	AT3G42790	ALFIN-LIKE 3	0	-0.55258	-0.699232	-0.769797	-1.07279	-0.959599	S2
cassava4.1_003521M	AT1G73680	ALPHA DIOXYGENASE	0	-0.827769	-0.932361	-1.39859	-1.67761	-1.80894	S2
cassava4.1_016148M	AT2G40095	ALPHA/BETA HYDROLASE RELATED PROTEIN	0	-0.622376	-0.232938	-0.404496	-0.265345	-1.26223	S2
cassava4.1_011947M	AT4G15960	ALPHA/BETA-HYDROLASES SUPERFAMILY PROTEIN	0	-0.881242	-0.807427	-0.94536	-1.28174	-1.03386	S2
cassava4.1_009829M	AT1G32190	ALPHA/BETA-HYDROLASES SUPERFAMILY PROTEIN	0	-0.629278	-0.818579	-0.93429	-1.14656	-1.11279	S2
cassava4.1_012951M	AT4G31020	ALPHA/BETA-HYDROLASES SUPERFAMILY PROTEIN	0	-1.12218	-1.33025	-1.55682	-0.955676	-1.13131	S2
cassava4.1_010002M	AT4G36530	ALPHA/BETA-HYDROLASES SUPERFAMILY PROTEIN	0	-0.616393	-0.0920326	-0.510457	-1.58122	-1.23786	S2
cassava4.1_011254M	AT5G19290	ALPHA/BETA-HYDROLASES SUPERFAMILY PROTEIN	0	-0.638232	-0.93071	-0.925769	-0.854649	-1.42198	S2
cassava4.1_013627M	AT1G19190	ALPHA/BETA-HYDROLASES SUPERFAMILY PROTEIN	0	-1.54793	-1.18442	-1.13321	-1.79386	-1.61573	S2
cassava4.1_011889M	AT1G47480	ALPHA/BETA-HYDROLASES SUPERFAMILY PROTEIN	0	-0.780909	-0.695022	-1.09449	-1.96184	-1.66475	S2
cassava4.1_008172M	AT1G27480	ALPHA/BETA-HYDROLASES SUPERFAMILY PROTEIN	0	-0.586189	-0.124063	-0.748311	-1.21927	-1.76857	S2
cassava4.1_021674M	AT5G22460	ALPHA/BETA-HYDROLASES SUPERFAMILY PROTEIN	0	-1.99539	-1.2567	-1.40928	-2.08681	-1.85308	S2
cassava4.1_026027M	AT4G18550	ALPHA/BETA-HYDROLASES SUPERFAMILY PROTEIN	0	-0.147681	0.168129	-0.149601	-0.262054	-1.954	S2
cassava4.1_012198M	AT4G02340	ALPHA/BETA-HYDROLASES SUPERFAMILY PROTEIN	0	-0.915391	-0.778432	-1.71217	-2.62772	-2.28419	S2
cassava4.1_024162M	AT1G68620	ALPHA/BETA-HYDROLASES SUPERFAMILY PROTEIN	0	-2.43674	-1.29832	-2.16165	-2.6295	-2.54962	S2
cassava4.1_033859M	AT1G51440	ALPHA/BETA-HYDROLASES SUPERFAMILY PROTEIN	0	-0.590962	-0.643631	-1.18311	-2.46913	-3.22162	S2
cassava4.1_011547M	AT2G45600	ALPHA/BETA-HYDROLASES SUPERFAMILY PROTEIN	0	-1.89647	-1.1181	-2.04454	-4.02797	-3.83444	S2
cassava4.1_013690M	AT3G24420	ALPHA/BETA-HYDROLASES SUPERFAMILY PROTEIN	0	-0.855432	-0.320306	-0.185245	-1.1106	-0.14178	S2
cassava4.1_014087M	AT2G37330	ALUMINUM SENSITIVE 3	0	-0.717619	-0.926591	-1.0517	-1.44969	-1.2129	S2
cassava4.1_023638M	AT3G18440	ALUMINUM-ACTIVATED MALATE TRANSPORTER 9	0	-0.602526	-0.882837	-0.958477	-1.36105	-1.13163	S2
cassava4.1_022807M	AT4G34880	AMIDASE FAMILY PROTEIN	0	-0.423139	-0.210396	-0.702515	-1.27195	-0.882837	S2
cassava4.1_006599M	AT1G58360	AMINO ACID PERMEASE 1	0	-0.62371	-0.550042	-0.844769	-1.96691	-1.86407	S2
cassava4.1_004835M	AT1G77380	AMINO ACID PERMEASE 3	0	-0.486408	-0.552156	-0.658811	-0.948697	-1.49086	S2
cassava4.1_007474M	AT5G23810	AMINO ACID PERMEASE 7	0	-1.48681	-1.27823	-1.85831	-2.35107	-1.94842	S2
cassava4.1_006886M	AT3G13620	AMINO ACID PERMEASE FAMILY PROTEIN	0	-0.724039	-1.15104	-1.24025	-1.99194	-1.64837	S2
cassava4.1_010121M	AT3G13620	AMINO ACID PERMEASE FAMILY PROTEIN	0	-0.892714	-1.17821	-1.53701	-2.71312	-2.12343	S2
cassava4.1_030120M	AT3G13620	AMINO ACID PERMEASE FAMILY PROTEIN	0	-1.45364	-1.42391	-2.07036	-3.54456	-2.63308	S2
cassava4.1_029236M	AT4G13510	AMMONIUM TRANSPORTER 1;1	0	-1.77992	-2.08314	-3.57347	-3.59946	-3.73312	S2
cassava4.1_006378M	AT2G38290	AMMONIUM TRANSPORTER 2	0	-0.962407	-0.843733	-0.938431	-1.26361	-1.00462	S2
cassava4.1_003162M	AT2G47240	AMP-DEPENDENT SYNTHETASE AND LIGASE FAMILY PROTEIN	0	-0.233278	-0.216082	-0.312223	-0.962126	-1.32699	S2
cassava4.1_007478M	AT3G18670	ANKYRIN REPEAT FAMILY PROTEIN	0	-0.439676	-0.39498	-0.93126	-0.855692	-1.22364	S2
cassava4.1_026568M	AT3G18990	AP2/B3-LIKE TRANSCRIPTIONAL FACTOR FAMILY PROTEIN	0	-0.270034	-0.305075	-0.48459	-1.04454	-1.39631	S2
cassava4.1_030175M	AT5G01310	APRATAXIN-LIKE	0	-2.47955	-2.47313	-3.61706	-5.57347	-4.2849	S2
cassava4.1_019925M	AT4G04610	APS REDUCTASE 1	0	-0.612637	-0.475936	-0.647016	-1.67392	-1.20158	S2
cassava4.1_007228M	AT4G21990	APS REDUCTASE 3	0	-0.233447	0.300885	-0.546878	-1.81553	-1.01479	S2
cassava4.1_025942M	AT2G16900	ARABIDOPSIS PHOSPHOLIPASE-LIKE PROTEIN (PEARLI 4) FAMILY	0	-0.585756	-0.866963	-0.99683	-1.57433	-1.13131	S2
cassava4.1_023658M	AT1G76210	ARABIDOPSIS PROTEIN OF UNKNOWN FUNCTION (DUF241)	0	-0.391191	-0.258943	-0.605815	-1.1269	-1.4434	S2
cassava4.1_025567M	AT5G23850	ARABIDOPSIS THALIANA PROTEIN OF UNKNOWN FUNCTION (DUF821)	0	-0.932637	-0.943139	-0.971714	-0.862759	-1.12218	S2
cassava4.1_013318M	AT1G28290	ARABINOGALACTAN PROTEIN 31	0	-0.730488	-0.542248	-0.432844	-1.02034	-0.598588	S2
cassava4.1_013390M	AT1G28290	ARABINOGALACTAN PROTEIN 31	0	-0.623932	-0.589876	-0.369408	-1.05679	-0.611755	S2
cassava4.1_001630M	AT1G31280	ARGONAUTE FAMILY PROTEIN	0	-1.01917	-1.09974	-1.08589	-0.91213	-1.0389	S2
cassava4.1_001312M	AT2G27040	ARGONAUTE FAMILY PROTEIN	0	-0.452254	-0.487015	-0.718806	-0.611314	-1.19166	S2
cassava4.1_009606M	AT3G03440	ARM REPEAT SUPERFAMILY PROTEIN	0	-0.665203	-0.343366	-0.747584	-0.294597	-1.04365	S2
cassava4.1_034143M	AT1G08250	AROGENATE DEHYDRATASE 6	0	-0.908063	-1.05649	-1.27579	-1.43401	-1.7617	S2
cassava4.1_034329M	AT1G08250	AROGENATE DEHYDRATASE 6	0	-1.37445	-2.13226	-1.92467	-1.98279	-2.61883	S2
cassava4.1_013404M	AT4G35000	ASCORBATE PEROXIDASE 3	0	-0.540568	-0.351811	-0.822401	-0.757306	-1.18213	S2
cassava4.1_011095M	AT1G15410	ASPARTATE-GLUTAMATE RACEMASE FAMILY	0	-0.991943	0.00848689	-0.309896	-0.766357	-1.76317	S2
cassava4.1_025228M	AT5G66870	ASYMMETRIC LEAVES 2-LIKE 1	0	-0.897543	-1.35071	-1.23311	-0.960721	-1.41388	S2
cassava4.1_010939M	AT1G63470	AT HOOK MOTIF DNA-BINDING FAMILY PROTEIN	0	-0.587273	-0.680613	-0.710992	-1.19694	-1.29371	S2
cassava4.1_009044M	AT3G24430	ATP BINDING	0	-0.27439	-0.322289	-0.455218	-1.55682	-1.13258	S2
cassava4.1_015235M	AT4G09650	ATP SYNTHASE DELTA-SUBUNIT GENE	0	-0.664517	-0.311327	-0.629947	-1.15232	-0.872763	S2
cassava4.1_013405M	AT1G75460	ATP-DEPENDENT PROTEASE LA (LON) DOMAIN PROTEIN	0	-0.662917	-0.591397	-0.698061	-0.817816	-1.07552	S2
cassava4.1_001110M	AT1G17260	AUTOINHIBITED H(+)-ATPASE ISOFORM 10	0	-1.56661	-1.09019	-1.16618	-1.82368	-1.52201	S2
cassava4.1_024177M	AT3G18770	AUTOPHAGY-RELATED PROTEIN 13	0	-0.296722	-0.406407	-0.580569	-1.15682	-1.01363	S2
cassava4.1_027747M	AT2G04850	AUXIN-RESPONSIVE FAMILY PROTEIN	0	-0.863284	-0.713355	-1.33025	-1.6122	-1.79386	S2
cassava4.1_021527M	AT4G20970	BASIC HELIX-LOOP-HELIX (BHLH) DNA-BINDING SUPERFAMILY PROTEIN	0	-2.07948	-1.29265	-1.0604	-2.08436	-1.08865	S2
cassava4.1_011679M	AT1G72210	BASIC HELIX-LOOP-HELIX (BHLH) DNA-BINDING SUPERFAMILY PROTEIN	0	-0.596187	0.00460925	-0.103457	-0.325539	-1.10718	S2
cassava4.1_007585M	AT3G20640	BASIC HELIX-LOOP-HELIX (BHLH) DNA-BINDING SUPERFAMILY PROTEIN	0	-1.53826	-0.507378	-0.745648	-2.12658	-1.1756	S2
cassava4.1_011528M	AT4G29100	BASIC HELIX-LOOP-HELIX (BHLH) DNA-BINDING SUPERFAMILY PROTEIN	0	-0.73865	-0.416962	-0.966348	-1.34997	-1.2029	S2
cassava4.1_002844M	AT4G09820	BASIC HELIX-LOOP-HELIX (BHLH) DNA-BINDING SUPERFAMILY PROTEIN	0	-1.79887	-1.1933	-1.51622	-1.93677	-2.40431	S2
cassava4.1_010957M	AT1G72210	BASIC HELIX-LOOP-HELIX (BHLH) DNA-BINDING SUPERFAMILY PROTEIN	0	-0.561707	-0.800375	-0.551733	-1.19959	0.158725	S2
cassava4.1_022409M	AT3G20640	BASIC HELIX-LOOP-HELIX (BHLH) DNA-BINDING SUPERFAMILY PROTEIN	0	-1.17039	0.212134	-0.126896	-1.35661	-0.40947	S2
cassava4.1_008380M	AT2G42280	BASIC HELIX-LOOP-HELIX (BHLH) DNA-BINDING SUPERFAMILY PROTEIN	0	-0.466736	-0.654036	-0.752923	-1.67623	-0.803393	S2
cassava4.1_033904M	AT1G25330	BASIC HELIX-LOOP-HELIX (BHLH) DNA-BINDING SUPERFAMILY PROTEIN	0	-1.061	-0.369967	-0.460171	-2.07765	-1.11779	S2
cassava4.1_026563M	AT3G30530	BASIC LEUCINE-ZIPPER 42	0	-1.31115	-0.841663	-1.57949	-3.851	-4.31617	S2
cassava4.1_017015M	AT3G49760	BASIC LEUCINE-ZIPPER 5	0	-0.449296	0.322274	-0.231583	-0.958196	-1.38496	S2
cassava4.1_014971M	AT1G03070	BAX INHIBITOR-1 FAMILY PROTEIN	0	-0.914847	-0.261881	-0.411963	-1.25223	-1.23413	S2
cassava4.1_028416M	AT4G27310	B-BOX TYPE ZINC FINGER FAMILY PROTEIN	0	-0.583376	0.0524159	-0.876201	-1.13226	-2.38911	S2
cassava4.1_009880M	AT1G12060	BCL-2-ASSOCIATED ATHANOGENE 5	0	-1.70651	0.789521	-0.0634092	-0.616835	-2.00694	S2
cassava4.1_008879M	AT1G12060	BCL-2-ASSOCIATED ATHANOGENE 5	0	-2.5187	0.914947	-0.554909	-1.00781	-2.87303	S2
cassava4.1_023401M	AT3G61320	BESTROPHIN-LIKE PROTEIN	0	-1.04008	-1.18213	-1.68966	-2.58901	-2.59771	S2
cassava4.1_004144M	AT2G32810	BETA GALACTOSIDASE 9	0	-0.640029	-0.614403	-0.852303	-1.01771	-0.628831	S2
cassava4.1_006332M	AT1G02850	BETA GLUCOSIDASE 11	0	-0.541618	-0.252226	-0.671623	-1.21023	-0.762436	S2
cassava4.1_008910M	AT5G44640	BETA GLUCOSIDASE 13	0	-0.593572	-0.65699	-0.581864	-0.934014	-1.0982	S2
cassava4.1_005766M	AT2G44450	BETA GLUCOSIDASE 15	0	-0.594879	-0.728096	-0.833156	-1.15843	-0.820871	S2
cassava4.1_006554M	AT1G62710	BETA VACUOLAR PROCESSING ENZYME	0	-0.800123	-0.604498	-0.826745	-1.40278	-1.50022	S2
cassava4.1_007653M	AT5G12250	BETA-6 TUBULIN	0	-0.560643	-0.821636	-0.852824	-1.20025	-1.0389	S2
cassava4.1_033827M	AT3G55260	BETA-HEXOSAMINIDASE 1	0	-0.685014	-1.0604	-0.947584	-1.50022	-1.18606	S2
cassava4.1_028530M	AT1G73890	BIFUNCTIONAL INHIBITOR/LIPID-TRANSFER PROTEIN/SEED STORAGE 2S ALBUMIN SUPERFAMILY PROTEIN	0	-1.08467	-1.15746	-1.88364	-1.5679	-2.4135	S2
cassava4.1_017174M	AT2G45760	BON ASSOCIATION PROTEIN 2	0	-1.26569	0.479334	0.36446	-1.40354	-0.908605	S2
cassava4.1_008523M	AT5G65780	BRANCHED-CHAIN AMINO ACID AMINOTRANSFERASE 5 / BRANCHED-CHAIN AMINO ACID TRANSAMINASE 5 (BCAT5)	0	-0.310075	-0.481969	-0.580785	-1.02093	-0.815783	S2
cassava4.1_008467M	AT3G49680	BRANCHED-CHAIN AMINOTRANSFERASE 3	0	-0.454625	-0.581864	-0.660407	-1.03091	-0.840629	S2
cassava4.1_017699M	AT3G61460	BRASSINOSTEROID-RESPONSIVE RING-H2	0	-0.40679	-0.108892	0.136191	-1.14178	-1.28701	S2
cassava4.1_009742M	AT5G20540	BREVIS RADIX-LIKE 4	0	-0.873291	-0.72261	-1.23923	-1.13289	-1.50922	S2
cassava4.1_034159M	AT2G01950	BRI1-LIKE 2	0	-0.492687	-0.32572	-0.822401	-1.19562	-1.25429	S2
cassava4.1_025194M	AT5G11470	BROMO-ADJACENT HOMOLOGY (BAH) DOMAIN-CONTAINING PROTEIN	0	-1.82777	-1.31869	-1.86723	-1.152	-2.14051	S2
cassava4.1_006841M	AT5G41330	BTB/POZ DOMAIN WITH WD40/YVTN REPEAT-LIKE PROTEIN	0	-1.01101	-0.585323	-1.04157	-1.74468	-2.39214	S2
cassava4.1_005190M	AT1G63850	BTB/POZ DOMAIN-CONTAINING PROTEIN	0	-0.660407	-0.688962	-0.745164	-1.06552	-1.16391	S2
cassava4.1_006319M	AT1G08320	BZIP TRANSCRIPTION FACTOR FAMILY PROTEIN	0	-0.819343	-0.423333	-1.00087	-1.03534	-1.16036	S2
cassava4.1_034278M	AT5G06850	C2 CALCIUM/LIPID-BINDING PLANT PHOSPHORIBOSYLTRANSFERASE FAMILY PROTEIN	0	-0.634196	-0.587273	-0.872235	-1.56533	-1.48924	S2
cassava4.1_024075M	AT1G68360	C2H2 AND C2HC ZINC FINGERS SUPERFAMILY PROTEIN	0	-0.929611	-0.771766	-0.981651	-1.34081	-1.51169	S2
cassava4.1_032984M	AT2G37430	C2H2 AND C2HC ZINC FINGERS SUPERFAMILY PROTEIN	0	-0.540149	-0.106715	-0.285249	-1.13068	0.0655723	S2
cassava4.1_008183M	AT1G75710	C2H2-LIKE ZINC FINGER PROTEIN	0	-0.233617	-0.168933	0.326882	-0.0118789	-1.04573	S2
cassava4.1_009023M	AT1G75710	C2H2-LIKE ZINC FINGER PROTEIN	0	-0.546035	-0.477743	-0.701107	-1.07887	-1.15072	S2
cassava4.1_008876M	AT1G75710	C2H2-LIKE ZINC FINGER PROTEIN	0	-0.595533	-0.463549	-0.701576	-1.04931	-1.20257	S2
cassava4.1_011448M	AT3G57670	C2H2-TYPE ZINC FINGER FAMILY PROTEIN	0	-2.05649	-1.33243	-1.03741	-1.44418	-2.50308	S2
cassava4.1_009508M	AT4G01840	CA2+ ACTIVATED OUTWARD RECTIFYING K+ CHANNEL 5	0	-0.475936	-0.142417	-0.300982	-1.17202	-1.03091	S2
cassava4.1_011617M	AT5G60750	CAAX AMINO TERMINAL PROTEASE FAMILY PROTEIN	0	-1.26882	-0.727141	-1.11216	-1.3555	-1.35034	S2
cassava4.1_004189M	AT5G17860	CALCIUM EXCHANGER 7	0	-0.772013	-0.929061	-0.973696	-1.87091	-1.81097	S2
cassava4.1_022505M	AT4G32060	CALCIUM-BINDING EF HAND FAMILY PROTEIN	0	-1.41427	-0.718806	-0.997694	-0.313836	-1.47794	S2
cassava4.1_024709M	AT2G46600	CALCIUM-BINDING EF-HAND FAMILY PROTEIN	0	-0.676457	-0.488633	-0.377257	-0.82521	-1.11654	S2
cassava4.1_029970M	AT1G32250	CALCIUM-BINDING EF-HAND FAMILY PROTEIN	0	-0.116379	0.477574	0.0593553	-1.34556	-1.62327	S2
cassava4.1_022399M	AT4G27280	CALCIUM-BINDING EF-HAND FAMILY PROTEIN	0	-0.956236	-0.651314	-0.550465	-1.0026	-0.987646	S2
cassava4.1_019346M	AT4G27280	CALCIUM-BINDING EF-HAND FAMILY PROTEIN	0	-0.254461	0.0813396	0.52667	-1.26119	-0.688962	S2
cassava4.1_019993M	AT4G27280	CALCIUM-BINDING EF-HAND FAMILY PROTEIN	0	-0.304897	0.0920721	0.512075	-1.27056	-0.64318	S2
cassava4.1_016229M	AT3G29000	CALCIUM-BINDING EF-HAND FAMILY PROTEIN	0	-0.917025	-0.600555	-0.758282	-1.5245	-0.79636	S2
cassava4.1_028027M	AT1G05150	CALCIUM-BINDING TETRATRICOPEPTIDE FAMILY PROTEIN	0	-0.814514	-1.16165	-1.23786	-1.62861	-1.34997	S2
cassava4.1_021274M	AT3G16510	CALCIUM-DEPENDENT LIPID-BINDING (CALB DOMAIN) FAMILY PROTEIN	0	-0.767585	-1.14497	-1.07613	-1.43479	-1.25774	S2
cassava4.1_012529M	AT1G07310	CALCIUM-DEPENDENT LIPID-BINDING (CALB DOMAIN) FAMILY PROTEIN	0	-0.593572	-0.748069	-0.843992	-1.15008	-0.878056	S2
cassava4.1_022780M	AT3G57880	CALCIUM-DEPENDENT LIPID-BINDING (CALB DOMAIN) PLANT PHOSPHORIBOSYLTRANSFERASE FAMILY PROTEIN	0	-0.369408	-0.528032	-0.678072	-0.937878	-1.05649	S2
cassava4.1_020162M	AT5G37780	CALMODULIN 1	0	0.0551957	0.567837	0.0366088	-1.51251	-2.32193	S2
cassava4.1_004541M	AT5G62570	CALMODULIN BINDING PROTEIN-LIKE	0	-0.450479	-0.328073	-0.53366	-1.13321	-1.00868	S2
cassava4.1_026112M	AT3G50770	CALMODULIN-LIKE 41	0	-0.942862	-0.80768	-0.621488	-0.995678	-1.1691	S2
cassava4.1_031768M	AT3G50770	CALMODULIN-LIKE 41	0	0.163756	0.184978	0.167101	-1.2969	-0.729292	S2
cassava4.1_015497M	AT2G41705	CAMPHOR RESISTANCE CRCB FAMILY PROTEIN	0	-0.73865	-0.815275	-0.938984	-1.08896	-1.13289	S2
cassava4.1_011349M	AT5G23530	CARBOXYESTERASE 18	0	-0.58489	-0.374636	-0.508814	-0.812739	-1.14433	S2
cassava4.1_021781M	AT5G23530	CARBOXYESTERASE 18	0	-0.499198	-0.123905	-0.446148	-1.27195	-1.42895	S2
cassava4.1_006297M	AT4G35090	CATALASE 2	0	-0.986502	-0.193305	-0.882571	-2.35402	-2.18442	S2
cassava4.1_021941M	AT1G54115	CATION CALCIUM EXCHANGER 4	0	-1.38571	-1.09265	-1.1386	-2.36513	-2.00868	S2
cassava4.1_007697M	AT3G51860	CATION EXCHANGER 3	0	-0.481163	-0.0418626	-0.478145	-0.832385	-1.13005	S2
cassava4.1_007636M	AT3G51860	CATION EXCHANGER 3	0	-1.04157	-0.96917	-0.932912	-1.6416	-1.56064	S2
cassava4.1_004570M	AT1G05940	CATIONIC AMINO ACID TRANSPORTER 9	0	-0.900234	-0.90158	-0.953439	-1.21156	-0.803645	S2
cassava4.1_008191M	AT3G23000	CBL-INTERACTING PROTEIN KINASE 7	0	-0.597278	-0.946472	-0.719994	-1.23107	-1.32157	S2
cassava4.1_008890M	AT5G53750	CBS DOMAIN-CONTAINING PROTEIN	0	-1.7442	-1.66018	-2.30829	-2.59074	-3.3133	S2
cassava4.1_027426M	AT1G03270	CBS DOMAIN-CONTAINING PROTEIN WITH A DOMAIN OF UNKNOWN FUNCTION (DUF21)	0	-0.486408	-0.761947	-0.509019	-1.43909	-1.28384	S2
cassava4.1_012958M	AT3G48750	CELL DIVISION CONTROL 2	0	-1.45166	-0.699701	-0.890038	-1.36699	-1.0265	S2
cassava4.1_009295M	AT5G13930	CHALCONE AND STILBENE SYNTHASE FAMILY PROTEIN	0	-0.67738	-0.904278	-0.751708	-1.05619	-1.24127	S2
cassava4.1_009676M	AT5G13930	CHALCONE AND STILBENE SYNTHASE FAMILY PROTEIN	0	-1.58381	-1.37034	-1.7051	-2.07339	-2.31115	S2
cassava4.1_009206M	AT5G13930	CHALCONE AND STILBENE SYNTHASE FAMILY PROTEIN	0	-1.57132	-1.41235	-1.78737	-2.23854	-2.45324	S2
cassava4.1_009402M	AT5G13930	CHALCONE AND STILBENE SYNTHASE FAMILY PROTEIN	0	-1.5121	-1.98507	-1.99827	-2.55046	-2.57004	S2
cassava4.1_016211M	AT5G05270	CHALCONE-FLAVANONE ISOMERASE FAMILY PROTEIN	0	-1.20191	-0.922757	-1.03741	-1.52616	-1.57476	S2
cassava4.1_011681M	AT5G18140	CHAPERONE DNAJ-DOMAIN SUPERFAMILY PROTEIN	0	-0.509841	-0.685014	-0.769551	-1.30793	-1.08988	S2
cassava4.1_018353M	AT1G56300	CHAPERONE DNAJ-DOMAIN SUPERFAMILY PROTEIN	0	-0.672543	-0.353653	-1.26534	-2.76709	-3.23786	S2
cassava4.1_020049M	AT1G14980	CHAPERONIN 10	0	-1.61087	-0.0126064	-0.5391	-1.01101	-1.97143	S2
cassava4.1_012935M	AT5G24090	CHITINASE A	0	-0.550254	-0.501647	-1.09542	-1.48197	-0.0885001	S2
cassava4.1_013633M	AT1G02360	CHITINASE FAMILY PROTEIN	0	-2.11216	-1.91594	-4.13543	-5.08314	-3.69526	S2
cassava4.1_014202M	AT1G19670	CHLOROPHYLLASE 1	0	-0.251367	0.662844	-1.08345	-2.05469	-0.211231	S2
cassava4.1_012351M	AT5G43860	CHLOROPHYLLASE 2	0	-0.722372	-0.249651	-0.665889	-1.15361	-1.17821	S2
cassava4.1_012474M	AT2G40060	CLATHRIN LIGHT CHAIN PROTEIN	0	-0.320126	-0.459774	-0.560643	-1.04127	-1.00636	S2
cassava4.1_013081M	AT2G40060	CLATHRIN LIGHT CHAIN PROTEIN	0	-0.63913	-0.656763	-0.80869	-1.11341	-1.23243	S2
cassava4.1_002867M	AT3G55550	CONCANAVALIN A-LIKE LECTIN PROTEIN KINASE FAMILY PROTEIN	0	-0.382325	-0.477944	-0.597933	-0.868542	-1.1678	S2
cassava4.1_008350M	AT4G24460	CRT (CHLOROQUINE-RESISTANCE TRANSPORTER)-LIKE TRANSPORTER 2	0	-1.66063	-0.667951	-0.741541	-0.675305	-0.288065	S2
cassava4.1_004373M	AT5G24850	CRYPTOCHROME 3	0	-0.975964	-0.856476	-0.748554	-1.39441	-0.886833	S2
cassava4.1_025306M	AT4G02570	CULLIN 1	0	-0.512719	-0.648824	-0.827001	-1.7617	-1.12847	S2
cassava4.1_030629M	AT4G02570	CULLIN 1	0	-0.818071	-0.686174	-1.09019	-1.98108	-1.36922	S2
cassava4.1_017285M	AT1G72230	CUPREDOXIN SUPERFAMILY PROTEIN	0	-1.25154	-1.191	-1.40698	-1.6827	-1.28104	S2
cassava4.1_027285M	AT1G21090	CUPREDOXIN SUPERFAMILY PROTEIN	0	-1.11591	-0.941476	-2.16683	-2.61971	-3.04811	S2
cassava4.1_025542M	AT2G41890	CURCULIN-LIKE (MANNOSE-BINDING) LECTIN FAMILY PROTEIN / PAN DOMAIN-CONTAINING PROTEIN	0	-0.651541	-0.644984	-0.561068	-1	-1.2605	S2
cassava4.1_005026M	AT5G15410	CYCLIC NUCLEOTIDE-REGULATED ION CHANNEL FAMILY PROTEIN	0	-1.03653	-0.991657	-0.873556	-2.16683	-1.66337	S2
cassava4.1_028460M	AT1G70210	CYCLIN D1;1	0	-0.96663	-1.08835	-0.985359	-1.97256	-1.84944	S2
cassava4.1_029988M	AT3G05327	CYCLIN FAMILY PROTEIN	0	-0.623265	-0.357529	-1.38836	-1.20656	-1.47554	S2
cassava4.1_013002M	AT5G35100	CYCLOPHILIN-LIKE PEPTIDYL-PROLYL CIS-TRANS ISOMERASE FAMILY PROTEIN	0	-0.855954	-0.361972	-0.590962	-1.00578	-1.15843	S2
cassava4.1_031528M	AT3G23510	CYCLOPROPANE-FATTY-ACYL-PHOSPHOLIPID SYNTHASE	0	-0.258598	-0.148161	-0.592049	-0.841146	-1.18279	S2
cassava4.1_013161M	AT5G50375	CYCLOPROPYL ISOMERASE	0	-1.32049	-0.978805	-0.795358	-1.68919	-1.22129	S2
cassava4.1_008352M	AT1G65320	CYSTATHIONINE BETA-SYNTHASE (CBS) FAMILY PROTEIN	0	-0.823422	-0.559367	-0.945916	-0.756575	-1.11372	S2
cassava4.1_016386M	AT5G10860	CYSTATHIONINE BETA-SYNTHASE (CBS) FAMILY PROTEIN	0	-1.1386	-0.526992	-0.845806	-1.3288	-0.985645	S2
cassava4.1_010615M	AT3G45310	CYSTEINE PROTEINASES SUPERFAMILY PROTEIN	0	-0.651088	-0.726424	-0.841663	-1.59335	-1.00549	S2
cassava4.1_018303M	AT4G23140	CYSTEINE-RICH RLK (RECEPTOR-LIKE PROTEIN KINASE) 6	0	-0.160685	-0.319766	-0.179188	-1.0595	-0.640929	S2
cassava4.1_027275M	AT5G48810	CYTOCHROME B5 ISOFORM D	0	-1.47794	-1.52118	-1.59031	-1.84788	-1.90617	S2
cassava4.1_023164M	AT4G18260	CYTOCHROME B561/FERRIC REDUCTASE TRANSMEMBRANE PROTEIN FAMILY	0	-1.0502	-0.742989	-1.68826	-3.20689	-3.33497	S2
cassava4.1_032239M	AT3G50930	CYTOCHROME BC1 SYNTHESIS	0	-0.808185	-0.345198	-1.074	-1.49818	-1.51087	S2
cassava4.1_006128M	AT3G50930	CYTOCHROME BC1 SYNTHESIS	0	-0.323552	-0.572608	-0.565759	-1.13511	-0.482573	S2
cassava4.1_010975M	AT5G54290	CYTOCHROME C BIOGENESIS PROTEIN FAMILY	0	-1.65654	-1.13226	-1.41081	-0.952322	-0.973412	S2
cassava4.1_005668M	AT5G07990	CYTOCHROME P450 SUPERFAMILY PROTEIN	0	-0.562985	-1.16845	-0.797614	-1.31797	-1.06431	S2
cassava4.1_005974M	AT5G07990	CYTOCHROME P450 SUPERFAMILY PROTEIN	0	-2.9703	-2.82113	-3.34813	-4.74082	-3.97483	S2
cassava4.1_025006M	AT1G73340	CYTOCHROME P450 SUPERFAMILY PROTEIN	0	-0.618606	-0.574541	-0.203735	-1.00058	-0.981081	S2
cassava4.1_004656M	AT5G27410	D-AMINOACID AMINOTRANSFERASE-LIKE PLP-DEPENDENT ENZYMES SUPERFAMILY PROTEIN	0	-0.473931	-0.866963	-0.704865	-1.01304	-0.826745	S2
cassava4.1_007180M	AT1G55150	DEA(D/H)-BOX RNA HELICASE FAMILY PROTEIN	0	-0.940368	-1.17625	-1.19463	-1.69245	-1.35328	S2
cassava4.1_027150M	AT1G08370	DECAPPING 1	0	-1.24742	-0.917025	-1.08804	-0.941753	-1.22668	S2
cassava4.1_010123M	AT1G08370	DECAPPING 1	0	-1.191	-0.734323	-1.11654	-1.12532	-1.42469	S2
cassava4.1_016313M	AT5G13570	DECAPPING 2	0	-0.778927	-0.677841	-0.824699	-0.997405	-1.05709	S2
cassava4.1_007494M	AT3G27925	DEGP PROTEASE 1	0	-0.816291	-0.670474	-0.681539	-1.00955	-0.807427	S2
cassava4.1_016332M	AT4G29330	DERLIN-1	0	-1.36327	-0.403351	-0.381949	-0.116536	-1.27823	S2
cassava4.1_009328M	AT3G26935	DHHC-TYPE ZINC FINGER FAMILY PROTEIN	0	-0.389678	-0.524915	-0.590962	-1.16456	-1.0619	S2
cassava4.1_023813M	AT3G26935	DHHC-TYPE ZINC FINGER FAMILY PROTEIN	0	-0.40316	-0.412155	-0.690125	-1.03239	-1.33606	S2
cassava4.1_019803M	AT3G26935	DHHC-TYPE ZINC FINGER FAMILY PROTEIN	0	-0.72142	-1.00839	-1.20423	-2.21223	-2.0807	S2
cassava4.1_009299M	AT3G04970	DHHC-TYPE ZINC FINGER FAMILY PROTEIN	0	-1.08651	-0.755356	-0.598151	-0.752194	-0.48459	S2
cassava4.1_013131M	AT2G18730	DIACYLGLYCEROL KINASE 3	0	-1.64386	-1.44772	-1.67162	-2.07279	-1.77497	S2
cassava4.1_031190M	AT1G25570	DI-GLUCOSE BINDING PROTEIN WITH LEUCINE-RICH REPEAT DOMAIN	0	-0.531782	-0.709104	-0.817816	-1.33716	-0.84892	S2
cassava4.1_010685M	AT5G42800	DIHYDROFLAVONOL 4-REDUCTASE	0	-1.17234	-1.40125	-1.40202	-1.83547	-1.59815	S2
cassava4.1_011758M	AT5G42800	DIHYDROFLAVONOL 4-REDUCTASE	0	-1.71691	-2.12343	-2.00462	-2.673	-2.22567	S2
cassava4.1_031163M	AT2G34930	DISEASE RESISTANCE FAMILY PROTEIN / LRR FAMILY PROTEIN	0	-0.549409	-0.223138	-1.25843	-0.987074	-0.817816	S2
cassava4.1_024185M	AT1G12550	D-ISOMER SPECIFIC 2-HYDROXYACID DEHYDROGENASE FAMILY PROTEIN	0	-0.937878	-0.784632	-0.942307	-1.62816	-1.28384	S2
cassava4.1_011417M	AT2G45630	D-ISOMER SPECIFIC 2-HYDROXYACID DEHYDROGENASE FAMILY PROTEIN	0	-0.59837	-0.973129	-0.721183	-1.38458	-0.88071	S2
cassava4.1_011004M	AT1G75090	DNA GLYCOSYLASE SUPERFAMILY PROTEIN	0	-1.06341	-0.921663	-0.86986	-1.80339	-1.51581	S2
cassava4.1_013765M	AT1G75090	DNA GLYCOSYLASE SUPERFAMILY PROTEIN	0	-1.32373	-1.44693	-1.49574	-2.35255	-1.80844	S2
cassava4.1_021083M	AT3G26680	DNA REPAIR METALLO-BETA-LACTAMASE FAMILY PROTEIN	0	-1.37819	-0.537005	-0.422172	-0.792607	-0.395929	S2
cassava4.1_014745M	AT5G14280	DNA-BINDING STOREKEEPER PROTEIN-RELATED	0	-0.832642	-0.667263	-0.604937	-1.1678	-0.404687	S2
cassava4.1_011869M	AT3G04880	DNA-DAMAGE-REPAIR/TOLERATION PROTEIN (DRT102)	0	-0.582296	-0.425462	-0.363085	-1.22803	-0.834699	S2
cassava4.1_022400M	AT1G75690	DNAJ/HSP40 CYSTEINE-RICH DOMAIN SUPERFAMILY PROTEIN	0	-0.549198	-0.696658	-0.79611	-1.92796	-1.2109	S2
cassava4.1_012902M	AT1G28310	DOF-TYPE ZINC FINGER DNA-BINDING FAMILY PROTEIN	0	-0.166827	-0.0269398	-0.0711181	-0.231413	-1.0607	S2
cassava4.1_032573M	AT1G21680	DPP6 N-TERMINAL DOMAIN-LIKE PROTEIN	0	-1.26327	-0.467334	-0.71052	-1.37146	-1.55554	S2
cassava4.1_005806M	AT1G80710	DROUGHT SENSITIVE 1	0	-0.699701	-0.075368	-0.45107	-1.66887	-1.57691	S2
cassava4.1_013503M	AT3G11280	DUPLICATED HOMEODOMAIN-LIKE SUPERFAMILY PROTEIN	0	-0.542248	-0.529489	-0.817053	-0.956796	-1.07704	S2
cassava4.1_010055M	AT3G14000	DZC (DISEASE RESISTANCE/ZINC FINGER/CHROMOSOME CONDENSATION-LIKE REGION) DOMAIN CONTAINING PROTEIN	0	-0.796862	-1.24469	-1.02327	-1.51994	-1.12973	S2
cassava4.1_004046M	AT2G40550	E2F TARGET GENE 1	0	-1.50471	-0.938984	-0.494109	-1.00462	-0.0774977	S2
cassava4.1_009144M	AT1G54150	E3 UBIQUITIN LIGASE FAMILY PROTEIN	0	-1.26882	-1.05499	-1.02915	-1.38157	-1.34813	S2
cassava4.1_009170M	AT4G32140	EAMA-LIKE TRANSPORTER FAMILY	0	-0.717619	-0.897006	-0.870124	-1.31294	-1.41542	S2
cassava4.1_029512M	AT4G32140	EAMA-LIKE TRANSPORTER FAMILY	0	-1.41388	-1.08436	-1.08743	-1.19199	-1.53282	S2
cassava4.1_012697M	AT2G25060	EARLY NODULIN-LIKE PROTEIN 14	0	-0.806922	-0.517668	-0.667263	-1.54036	-1.8625	S2
cassava4.1_010344M	AT4G37990	ELICITOR-ACTIVATED GENE 3-2	0	-0.902659	-1.42508	-1.46913	-1.44811	-1.20058	S2
cassava4.1_001125M	AT1G10130	ENDOPLASMIC RETICULUM-TYPE CALCIUM-TRANSPORTING ATPASE 3	0	-1.2567	-0.904008	-1.11154	-1.44261	-1.33388	S2
cassava4.1_031124M	AT1G01500	ERYTHRONATE-4-PHOSPHATE DEHYDROGENASE FAMILY PROTEIN	0	-0.648146	-0.715249	-0.704159	-1.17039	-1.28455	S2
cassava4.1_012714M	AT5G47230	ETHYLENE RESPONSIVE ELEMENT BINDING FACTOR 5	0	-1.14912	-0.104387	-0.213738	-1.50144	-1.1623	S2
cassava4.1_032473M	AT4G17490	ETHYLENE RESPONSIVE ELEMENT BINDING FACTOR 6	0	-1.32482	-0.422752	-0.682001	-2.37183	-2.04335	S2
cassava4.1_007573M	AT5G10770	EUKARYOTIC ASPARTYL PROTEASE FAMILY PROTEIN	0	-0.477141	-0.49147	-0.577336	-0.699935	-1.02268	S2
cassava4.1_010462M	AT2G39710	EUKARYOTIC ASPARTYL PROTEASE FAMILY PROTEIN	0	-1.73312	-1.55216	-1.12186	-1.02944	-1.04127	S2
cassava4.1_008986M	AT4G33490	EUKARYOTIC ASPARTYL PROTEASE FAMILY PROTEIN	0	-0.512102	-0.882837	-0.761947	-1.25085	-1.20224	S2
cassava4.1_028181M	AT4G16563	EUKARYOTIC ASPARTYL PROTEASE FAMILY PROTEIN	0	-0.560856	-0.41062	-0.553426	-1.89111	-2.25498	S2
cassava4.1_028136M	AT3G52500	EUKARYOTIC ASPARTYL PROTEASE FAMILY PROTEIN	0	-0.88977	-0.815021	-0.524293	-1.09758	-0.775466	S2
cassava4.1_007933M	AT1G09750	EUKARYOTIC ASPARTYL PROTEASE FAMILY PROTEIN	0	-1.00173	-1.65109	-1.60911	-2.25567	-1.15297	S2
cassava4.1_018999M	AT4G27650	EUKARYOTIC RELEASE FACTOR 1 (ERF1) FAMILY PROTEIN	0	-1.22837	-1.2029	-1.07978	-1.46913	-1.25739	S2
cassava4.1_029715M	AT5G64260	EXORDIUM LIKE 2	0	-1.20124	-0.357714	-0.343732	-0.563838	-1.18771	S2
cassava4.1_023143M	AT1G67410	EXOSTOSIN FAMILY PROTEIN	0	-0.926043	-0.54962	-0.70463	-1.26465	-0.598588	S2
cassava4.1_008752M	AT4G38540	FAD/NAD(P)-BINDING OXIDOREDUCTASE FAMILY PROTEIN	0	-0.474332	-0.824699	-0.700873	-1.11654	-0.666805	S2
cassava4.1_004361M	AT1G57770	FAD/NAD(P)-BINDING OXIDOREDUCTASE FAMILY PROTEIN	0	-1.17234	0.242938	-0.0238564	-1.38798	-0.971148	S2
cassava4.1_008438M	AT2G24580	FAD-DEPENDENT OXIDOREDUCTASE FAMILY PROTEIN	0	-0.691057	-0.438503	-0.866963	-0.735524	-1.24332	S2
cassava4.1_008399M	AT5G67290	FAD-DEPENDENT OXIDOREDUCTASE FAMILY PROTEIN	0	-0.59837	-0.670474	-0.717857	-1.06281	-0.935393	S2
cassava4.1_030548M	AT1G55230	FAMILY OF UNKNOWN FUNCTION (DUF716)	0	-0.778927	-0.7556	-0.752923	-1.48398	-1.71881	S2
cassava4.1_034132M	AT1G55230	FAMILY OF UNKNOWN FUNCTION (DUF716)	0	-1.343	-0.152644	-0.478346	-0.889236	-2.04573	S2
cassava4.1_034359M	AT1G49470	FAMILY OF UNKNOWN FUNCTION (DUF716)	0	-1.02356	-0.596405	-1.74275	-3.42663	-2.73216	S2
cassava4.1_016174M	AT2G36305	FARNESYLATED PROTEIN-CONVERTING ENZYME 2	0	-0.974829	-0.712173	-0.759502	-0.803645	-1.06915	S2
cassava4.1_008882M	AT5G55730	FASCICLIN-LIKE ARABINOGALACTAN 1	0	-0.569394	-0.957076	-0.866437	-1.84115	-1.16877	S2
cassava4.1_027600M	AT5G03170	FASCICLIN-LIKE ARABINOGALACTAN-PROTEIN 11	0	-2.59423	-2.074	-3.56149	-3.72166	-3.5649	S2
cassava4.1_022072M	AT5G03170	FASCICLIN-LIKE ARABINOGALACTAN-PROTEIN 11	0	-2.43207	-2.50799	-4.38383	-5.84477	-4.79186	S2
cassava4.1_025550M	AT5G60490	FASCICLIN-LIKE ARABINOGALACTAN-PROTEIN 12	0	-2.4572	-2.94898	-5.22162	-6.87832	-6.08804	S2
cassava4.1_022699M	AT5G60490	FASCICLIN-LIKE ARABINOGALACTAN-PROTEIN 12	0	-2.92139	-2.73889	-4.8365	-6.87832	-6.17919	S2
cassava4.1_032166M	AT3G12120	FATTY ACID DESATURASE 2	0	-0.679458	-0.525538	-1.28033	-2.22432	-2.66658	S2
cassava4.1_034327M	AT4G27030	FATTY ACID DESATURASE A	0	-1.23447	0.436055	-2.14051	-3.64025	-3.08559	S2
cassava4.1_031555M	AT1G53790	F-BOX AND ASSOCIATED INTERACTION DOMAINS-CONTAINING PROTEIN	0	-0.357529	-0.426044	-0.641829	-1.02474	-1.12658	S2
cassava4.1_008692M	AT4G33160	F-BOX FAMILY PROTEIN	0	-0.955956	-0.954277	-1.18246	-1.57132	-2.07097	S2
cassava4.1_008794M	AT1G12855	F-BOX FAMILY PROTEIN	0	-0.509841	-0.364571	-0.746374	-1.09019	-0.943694	S2
cassava4.1_026720M	AT2G17690	F-BOX FAMILY PROTEIN WITH A DOMAIN OF UNKNOWN FUNCTION (DUF295)	0	-1.31941	-0.693621	-0.826233	-1.24777	-0.924399	S2
cassava4.1_021142M	AT2G04700	FERREDOXIN THIOREDOXIN REDUCTASE CATALYTIC BETA CHAIN FAMILY PROTEIN	0	-0.637558	-0.502873	-0.855692	-1.24845	-1.09203	S2
cassava4.1_003533M	AT5G23990	FERRIC REDUCTION OXIDASE 5	0	-0.444969	-0.73865	-0.742989	-1.52658	-0.965784	S2
cassava4.1_002360M	AT5G49740	FERRIC REDUCTION OXIDASE 7	0	-0.15441	0.0250288	-0.22011	-1.70793	-0.999423	S2
cassava4.1_002517M	AT5G50160	FERRIC REDUCTION OXIDASE 8	0	-1.1078	-0.673003	-1.63846	-3.32916	-2.66841	S2
cassava4.1_024102M	AT4G36220	FERULIC ACID 5-HYDROXYLASE 1	0	-0.565972	-0.347766	-0.79011	-1.59292	-1.57132	S2
cassava4.1_009187M	AT3G09350	FES1A	0	-0.769059	-0.246738	-0.0166871	-1.03003	-0.876731	S2
cassava4.1_014441M	AT3G60370	FKBP-LIKE PEPTIDYL-PROLYL CIS-TRANS ISOMERASE FAMILY PROTEIN	0	-0.516842	-0.472729	-0.918933	-1.60077	-1.86986	S2
cassava4.1_010212M	AT3G51240	FLAVANONE 3-HYDROXYLASE	0	-0.637783	-0.894322	-0.844769	-1.0905	-1.0982	S2
cassava4.1_033176M	AT1G18020	FMN-LINKED OXIDOREDUCTASES SUPERFAMILY PROTEIN	0	-0.956796	-0.957636	-1.01771	-1.63532	-1.1841	S2
cassava4.1_009279M	AT1G63930	FROM THE CZECH \'ROH\' MEANING \'CORNER\'	0	-0.593137	-0.961564	-1.04038	-1.48197	-1.23684	S2
cassava4.1_009316M	AT1G63930	FROM THE CZECH \'ROH\' MEANING \'CORNER\'	0	-0.459576	-0.431287	-0.53952	-1.39138	-0.939814	S2
cassava4.1_008678M	AT1G52920	G PROTEIN COUPLED RECEPTOR	0	-1.16327	-0.565118	-0.82521	-1.27963	-1.36624	S2
cassava4.1_022630M	AT2G47180	GALACTINOL SYNTHASE 1	0	-0.578413	0.175173	-0.252054	-1.2039	-0.934566	S2
cassava4.1_011354M	AT1G56600	GALACTINOL SYNTHASE 2	0	-1.56875	-0.112631	-0.116379	-0.461561	-1.46236	S2
cassava4.1_011321M	AT1G60470	GALACTINOL SYNTHASE 4	0	-0.519942	-0.64318	-0.733124	-1.2109	-1.14305	S2
cassava4.1_022235M	AT2G24540	GALACTOSE OXIDASE/KELCH REPEAT SUPERFAMILY PROTEIN	0	-0.607573	-0.515192	-0.444576	-0.741783	-1.05889	S2
cassava4.1_007602M	AT3G59940	GALACTOSE OXIDASE/KELCH REPEAT SUPERFAMILY PROTEIN	0	-0.644082	-0.794357	-0.808185	-0.938984	-1.55639	S2
cassava4.1_003466M	AT1G74150	GALACTOSE OXIDASE/KELCH REPEAT SUPERFAMILY PROTEIN	0	-1.07097	-1.23548	-1.53366	-2.48843	-2.59335	S2
cassava4.1_029399M	AT1G55270	GALACTOSE OXIDASE/KELCH REPEAT SUPERFAMILY PROTEIN	0	-0.689893	-1.04722	-1.04454	-1.53994	-1.25739	S2
cassava4.1_024843M	AT4G23950	GALACTOSE-BINDING PROTEIN	0	-0.5391	-0.288593	-0.963813	-1.70416	-1.72404	S2
cassava4.1_013919M	AT5G01580	GAMMA INTERFERON RESPONSIVE LYSOSOMAL THIOL (GILT) REDUCTASE FAMILY PROTEIN	0	-0.90212	-0.83779	-1.17267	-1.41928	-2.38458	S2
cassava4.1_012738M	AT5G01580	GAMMA INTERFERON RESPONSIVE LYSOSOMAL THIOL (GILT) REDUCTASE FAMILY PROTEIN	0	-1.33606	-1.12218	-1.51499	-1.78091	-2.79686	S2
cassava4.1_009541M	AT1G78680	GAMMA-GLUTAMYL HYDROLASE 2	0	-1.39973	-0.533451	-0.474332	-1.018	-0.931536	S2
cassava4.1_011886M	AT5G66320	GATA TRANSCRIPTION FACTOR 5	0	-0.802638	-1.02063	-1.03534	-1.35328	-1.38045	S2
cassava4.1_009559M	AT3G27950	GDSL-LIKE LIPASE/ACYLHYDROLASE SUPERFAMILY PROTEIN	0	-0.517668	-0.419083	-0.296368	-1.29761	-1.14337	S2
cassava4.1_008751M	AT5G14450	GDSL-LIKE LIPASE/ACYLHYDROLASE SUPERFAMILY PROTEIN	0	-0.70557	-1.17821	-1.11247	-1.50512	-1.45206	S2
cassava4.1_010572M	AT5G03610	GDSL-LIKE LIPASE/ACYLHYDROLASE SUPERFAMILY PROTEIN	0	-0.664974	-0.711937	-1.29974	-1.73985	-1.48277	S2
cassava4.1_010282M	AT1G09390	GDSL-LIKE LIPASE/ACYLHYDROLASE SUPERFAMILY PROTEIN	0	-1.17299	-1.61573	-1.56277	-2.77992	-1.75147	S2
cassava4.1_011298M	AT1G30040	GIBBERELLIN 2-OXIDASE	0	-0.812739	-1.11622	-1.11497	-0.538891	-0.682233	S2
cassava4.1_009268M	AT5G54800	GLUCOSE 6-PHOSPHATE/PHOSPHATE TRANSLOCATOR 1	0	-0.913488	-1.12029	-1.00058	-0.920844	-0.915119	S2
cassava4.1_009081M	AT1G61800	GLUCOSE-6-PHOSPHATE/PHOSPHATE TRANSLOCATOR 2	0	-1.98108	-1.72929	-2.12218	-2.55894	-2.2849	S2
cassava4.1_024092M	AT1G14190	GLUCOSE-METHANOL-CHOLINE (GMC) OXIDOREDUCTASE FAMILY PROTEIN	0	-0.881773	0.278698	-0.644082	0.521252	-1.16036	S2
cassava4.1_000214M	AT5G04140	GLUTAMATE SYNTHASE 1	0	-0.640254	-0.489038	-0.527408	-1.01159	-0.602964	S2
cassava4.1_008086M	AT5G37600	GLUTAMINE SYNTHASE CLONE R1	0	-0.551099	-0.596623	-0.811219	-1.00376	-0.826745	S2
cassava4.1_025646M	AT2G29420	GLUTATHIONE S-TRANSFERASE TAU 7	0	-0.267427	-0.402779	-0.38289	-1.16424	-0.610874	S2
cassava4.1_027456M	AT1G02390	GLYCEROL-3-PHOSPHATE ACYLTRANSFERASE 2	0	-1.30401	-0.139713	0.0447438	-0.178535	-1.48803	S2
cassava4.1_006093M	AT4G00400	GLYCEROL-3-PHOSPHATE ACYLTRANSFERASE 8	0	-0.75098	-0.735283	-0.507173	-0.905899	-1.07887	S2
cassava4.1_024592M	AT1G60990	GLYCINE CLEAVAGE T-PROTEIN FAMILY	0	-0.917297	-0.894858	-1.05859	-0.797864	-1.34924	S2
cassava4.1_006236M	AT4G39010	GLYCOSYL HYDROLASE 9B18	0	-1.11404	-1.5084	-1.78687	-3.00115	-3.10408	S2
cassava4.1_024363M	AT3G47000	GLYCOSYL HYDROLASE FAMILY PROTEIN	0	-0.421206	-0.673693	-0.550676	-1.10749	-0.567682	S2
cassava4.1_010113M	AT4G19810	GLYCOSYL HYDROLASE FAMILY PROTEIN WITH CHITINASE INSERTION DOMAIN	0	-0.320126	0.0597706	-0.569394	-1.65563	-1.23074	S2
cassava4.1_012573M	AT3G15800	GLYCOSYL HYDROLASE SUPERFAMILY PROTEIN	0	-0.517049	-0.467135	-1.12753	-0.950369	-1.02093	S2
cassava4.1_003482M	AT1G62660	GLYCOSYL HYDROLASES FAMILY 32 PROTEIN	0	-2.09727	-2.35771	-2.51128	-3.74855	-3.01976	S2
cassava4.1_013074M	AT1G53580	GLYOXALASE II 3	0	-0.785378	-0.863546	-0.828537	-1.04067	-0.784632	S2
cassava4.1_013146M	AT3G25530	GLYOXYLATE REDUCTASE 1	0	-0.776207	-0.436744	-0.737206	-1.44851	-0.929336	S2
cassava4.1_027024M	AT4G36830	GNS1/SUR4 MEMBRANE PROTEIN FAMILY	0	-0.986788	-1.56747	-1.77547	-2.13543	-1.62104	S2
cassava4.1_033806M	AT4G36830	GNS1/SUR4 MEMBRANE PROTEIN FAMILY	0	-1.36736	-1.51581	-1.10687	-2.37258	-2.79987	S2
cassava4.1_030327M	AT5G08350	GRAM DOMAIN-CONTAINING PROTEIN / ABA-RESPONSIVE PROTEIN-RELATED	0	-0.448312	0.125122	-0.670474	-1.21223	-1.25017	S2
cassava4.1_005957M	AT1G47128	GRANULIN REPEAT CYSTEINE PROTEASE FAMILY PROTEIN	0	-1.06311	-1.18606	-0.926865	-1.61308	-1.12973	S2
cassava4.1_009891M	AT5G43060	GRANULIN REPEAT CYSTEINE PROTEASE FAMILY PROTEIN	0	-1.55724	-1.16974	-0.93126	-1.86617	-1.25017	S2
cassava4.1_032811M	AT5G48150	GRAS FAMILY TRANSCRIPTION FACTOR	0	-0.416962	-0.338615	-0.709576	-0.843474	-1.15136	S2
cassava4.1_028155M	AT4G37650	GRAS FAMILY TRANSCRIPTION FACTOR	0	-0.528865	-0.736004	-0.78339	-1.42159	-1.50676	S2
cassava4.1_001737M	AT3G54220	GRAS FAMILY TRANSCRIPTION FACTOR	0	-0.644984	-0.442614	-0.979942	-1.79786	-1.66841	S2
cassava4.1_001986M	AT3G54220	GRAS FAMILY TRANSCRIPTION FACTOR	0	-1.18115	-1.1078	-2.02386	-2.69339	-3.45482	S2
cassava4.1_003952M	AT5G66770	GRAS FAMILY TRANSCRIPTION FACTOR	0	-0.558304	-0.651994	-0.795108	-1.43909	-0.744197	S2
cassava4.1_028677M	AT1G14920	GRAS FAMILY TRANSCRIPTION FACTOR FAMILY PROTEIN	0	-1.16036	-0.149761	-0.621266	-0.615508	-1.81756	S2
cassava4.1_005103M	AT5G13920	GRF ZINC FINGER / ZINC KNUCKLE PROTEIN	0	-0.591832	-0.66246	-0.83367	-1.54835	-1.66841	S2
cassava4.1_004395M	AT5G13920	GRF ZINC FINGER / ZINC KNUCKLE PROTEIN	0	-0.653582	-0.776454	-0.875672	-1.79786	-1.8039	S2
cassava4.1_010253M	AT5G51970	GROES-LIKE ZINC-BINDING ALCOHOL DEHYDROGENASE FAMILY PROTEIN	0	-0.756331	-0.773245	-0.792857	-1.33061	-0.919479	S2
cassava4.1_009729M	AT5G43940	GROES-LIKE ZINC-BINDING DEHYDROGENASE FAMILY PROTEIN	0	-0.529697	-0.851001	-0.838048	-1.19496	-1.08988	S2
cassava4.1_009978M	AT5G43940	GROES-LIKE ZINC-BINDING DEHYDROGENASE FAMILY PROTEIN	0	-0.716434	-0.801883	-1.00173	-1.28209	-1.17821	S2
cassava4.1_009738M	AT5G43940	GROES-LIKE ZINC-BINDING DEHYDROGENASE FAMILY PROTEIN	0	-0.44969	-0.687103	-0.770043	-1.36327	-1.19694	S2
cassava4.1_012955M	AT3G55960	HALOACID DEHALOGENASE-LIKE HYDROLASE (HAD) SUPERFAMILY PROTEIN	0	-0.815021	-0.832128	-0.973696	-1.04484	-0.982221	S2
cassava4.1_012953M	AT3G55960	HALOACID DEHALOGENASE-LIKE HYDROLASE (HAD) SUPERFAMILY PROTEIN	0	-1.03475	-0.798115	-0.947028	-1.08988	-0.955396	S2
cassava4.1_009088M	AT1G67340	HCP-LIKE SUPERFAMILY PROTEIN WITH MYND-TYPE ZINC FINGER	0	-0.745406	-0.413115	-0.719519	-0.619714	-1.1933	S2
cassava4.1_023666M	AT1G79840	HD-ZIP IV FAMILY OF HOMEOBOX-LEUCINE ZIPPER PROTEIN WITH LIPID-BINDING START DOMAIN	0	-1.02679	-0.746374	-0.959599	-1.28419	-1.1756	S2
cassava4.1_012303M	AT5G62020	HEAT SHOCK TRANSCRIPTION FACTOR B2A	0	-1.20856	0.153935	-0.54372	-0.569822	-2.03741	S2
cassava4.1_008446M	AT2G26150	HEAT SHOCK TRANSCRIPTION FACTOR A2	0	-0.583809	-0.413692	-0.327348	-0.728813	-1.57218	S2
cassava4.1_009750M	AT2G26150	HEAT SHOCK TRANSCRIPTION FACTOR A2	0	-3.88683	-0.84944	-0.737687	-1.12343	-1.75779	S2
cassava4.1_021095M	AT5G03720	HEAT SHOCK TRANSCRIPTION FACTOR A3	0	-0.473731	-0.448902	-0.989936	-0.884168	-1.33424	S2
cassava4.1_019717M	AT3G17210	HEAT STABLE PROTEIN 1	0	-1.80894	-0.717382	-0.85048	-0.706512	-0.672083	S2
cassava4.1_004321M	AT4G37270	HEAVY METAL ATPASE 1	0	-0.802386	-0.895663	-0.977952	-2.12595	-1.51375	S2
cassava4.1_033257M	AT3G07600	HEAVY METAL TRANSPORT/DETOXIFICATION SUPERFAMILY PROTEIN	0	-2.19297	-1.15457	-0.926317	-2.42043	-1.48843	S2
cassava4.1_023483M	AT1G56210	HEAVY METAL TRANSPORT/DETOXIFICATION SUPERFAMILY PROTEIN	0	-0.627048	-0.344282	-0.872763	-1.32988	-2.0601	S2
cassava4.1_022975M	AT1G06330	HEAVY METAL TRANSPORT/DETOXIFICATION SUPERFAMILY PROTEIN	0	-1.59553	-0.751465	-1.26534	-1.62371	-2.17397	S2
cassava4.1_014801M	AT3G62370	HEME BINDING	0	-1.10656	-1.60911	-1.84996	-1.48722	-1.3681	S2
cassava4.1_007354M	AT5G14570	HIGH AFFINITY NITRATE TRANSPORTER 2.7	0	-0.920298	-0.703454	-0.776207	-1.13479	-1.51664	S2
cassava4.1_003235M	AT3G17040	HIGH CHLOROPHYLL FLUORESCENT 107	0	-0.407938	-0.512719	-0.438698	-1.15972	-1.25085	S2
cassava4.1_006296M	AT4G10310	HIGH-AFFINITY K+ TRANSPORTER 1	0	-1.01217	-0.917842	-2.22837	-3.51457	-3.81604	S2
cassava4.1_018483M	AT3G45980	HISTONE SUPERFAMILY PROTEIN	0	-0.75877	-0.92221	-1.16845	-1.42353	-0.90212	S2
cassava4.1_013722M	AT2G23840	HNH ENDONUCLEASE	0	-1.07978	-0.679226	-1.5245	-1.5454	-1.19826	S2
cassava4.1_012760M	AT3G01470	HOMEOBOX 1	0	-0.0534937	0.454808	0.0306892	-0.243489	-1.63173	S2
cassava4.1_013034M	AT4G16780	HOMEOBOX PROTEIN 2	0	-0.464146	-0.0264989	0.143002	-0.897812	-1.13068	S2
cassava4.1_001649M	AT5G60690	HOMEOBOX-LEUCINE ZIPPER FAMILY PROTEIN / LIPID-BINDING START DOMAIN-CONTAINING PROTEIN	0	-0.389678	-0.22297	-0.730249	-0.465341	-1.20723	S2
cassava4.1_015157M	AT2G01430	HOMEOBOX-LEUCINE ZIPPER PROTEIN 17	0	-0.552368	-0.647467	-0.627494	-0.748311	-1.10625	S2
cassava4.1_023832M	AT3G60390	HOMEOBOX-LEUCINE ZIPPER PROTEIN 3	0	-0.368663	-0.079478	0.307895	0.884246	-1.32265	S2
cassava4.1_020656M	AT2G46410	HOMEODOMAIN-LIKE SUPERFAMILY PROTEIN	0	-0.592049	-0.68455	-0.825466	-1.00462	-1.07613	S2
cassava4.1_022585M	AT1G79430	HOMEODOMAIN-LIKE SUPERFAMILY PROTEIN	0	-0.679689	-0.356051	-0.861448	-1.20923	-1.33206	S2
cassava4.1_020317M	AT5G53200	HOMEODOMAIN-LIKE SUPERFAMILY PROTEIN	0	-1.20423	-0.89459	-0.897006	-1.92522	-1.36216	S2
cassava4.1_027744M	AT2G23670	HOMOLOG OF SYNECHOCYSTIS YCF37	0	-0.39973	-0.23226	-0.541408	-1.31617	-0.767585	S2
cassava4.1_007524M	AT1G80600	HOPW1-1-INTERACTING 1	0	-1.01217	-0.892178	-1.07036	-1.18902	-1.15104	S2
cassava4.1_023073M	AT5G54660	HSP20-LIKE CHAPERONES SUPERFAMILY PROTEIN	0	-0.594879	0.187894	-0.283141	-0.332244	-1.12092	S2
cassava4.1_018376M	AT1G53540	HSP20-LIKE CHAPERONES SUPERFAMILY PROTEIN	0	-1.22567	-0.0250302	-0.0225369	-1.04811	-0.280685	S2
cassava4.1_007272M	AT5G17540	HXXXD-TYPE ACYL-TRANSFERASE FAMILY PROTEIN	0	-0.502669	-0.0555913	-0.84918	-1.29584	-1.02532	S2
cassava4.1_007654M	AT1G28680	HXXXD-TYPE ACYL-TRANSFERASE FAMILY PROTEIN	0	-0.464146	-0.306859	-0.654263	-1.2099	-1.32952	S2
cassava4.1_007939M	AT2G40230	HXXXD-TYPE ACYL-TRANSFERASE FAMILY PROTEIN	0	-0.521391	-0.939261	-0.388733	-2.76121	-1.42934	S2
cassava4.1_034109M	AT1G03940	HXXXD-TYPE ACYL-TRANSFERASE FAMILY PROTEIN	0	-0.842956	-0.0788684	-0.490659	-2.0517	-1.51251	S2
cassava4.1_031413M	AT3G26040	HXXXD-TYPE ACYL-TRANSFERASE FAMILY PROTEIN	0	-1.03121	-0.0380063	-0.646564	-0.411004	-1.63308	S2
cassava4.1_009083M	AT3G26040	HXXXD-TYPE ACYL-TRANSFERASE FAMILY PROTEIN	0	-1.2119	-0.860138	-1.76857	-3.09542	-3.08681	S2
cassava4.1_028758M	AT1G31490	HXXXD-TYPE ACYL-TRANSFERASE FAMILY PROTEIN	0	-0.99827	-1.19265	-1.08712	-2.03623	-3.52616	S2
cassava4.1_007927M	AT1G44350	IAA-LEUCINE RESISTANT (ILR)-LIKE GENE 6	0	-1.30294	-0.502669	-0.287184	-1.2863	-1.41619	S2
cassava4.1_006690M	AT1G44350	IAA-LEUCINE RESISTANT (ILR)-LIKE GENE 6	0	-1.45918	-0.67738	-0.549409	-1.27998	-1.5433	S2
cassava4.1_012706M	AT4G28640	INDOLE-3-ACETIC ACID INDUCIBLE 11	0	0.0824301	0.209141	0.524064	-0.22651	-1.41196	S2
cassava4.1_020941M	AT3G18715	INFLORESCENCE DEFICIENT IN ABSCISSION (IDA)-LIKE 4	0	-0.602088	-0.813246	-1.01042	-0.977952	-1.12375	S2
cassava4.1_002230M	AT1G15690	INORGANIC H PYROPHOSPHATASE FAMILY PROTEIN	0	-0.914032	-0.518908	-0.678534	-1.33134	-1.11935	S2
cassava4.1_004444M	AT1G30220	INOSITOL TRANSPORTER 2	0	-1.052	-0.130997	-0.307573	-0.874878	-0.771027	S2
cassava4.1_007488M	AT2G41710	INTEGRASE-TYPE DNA-BINDING SUPERFAMILY PROTEIN	0	-0.537215	-0.402969	-0.493906	-1.26257	-1.37295	S2
cassava4.1_032457M	AT5G11590	INTEGRASE-TYPE DNA-BINDING SUPERFAMILY PROTEIN	0	-1.31294	-1.15072	-1.16101	-2.28139	-1.59161	S2
cassava4.1_016343M	AT1G19210	INTEGRASE-TYPE DNA-BINDING SUPERFAMILY PROTEIN	0	-1.56533	-0.587056	-1.08651	-2.04573	-1.77103	S2
cassava4.1_013886M	AT5G11590	INTEGRASE-TYPE DNA-BINDING SUPERFAMILY PROTEIN	0	-0.739131	-0.636212	-1.21961	-1.131	-2.07887	S2
cassava4.1_013315M	AT5G51190	INTEGRASE-TYPE DNA-BINDING SUPERFAMILY PROTEIN	0	-0.522841	-0.219102	-0.00245467	-1.50964	-0.581001	S2
cassava4.1_026160M	AT1G19110	INTER-ALPHA-TRYPSIN INHIBITOR HEAVY CHAIN-RELATED	0	-0.921663	-0.175925	-0.385714	-1.06462	-1.09665	S2
cassava4.1_012230M	AT3G49260	IQ-DOMAIN 21	0	-0.728813	-0.637334	-1.17951	-1.11154	-1.09265	S2
cassava4.1_026363M	AT5G03570	IRON REGULATED 2	0	-0.838564	-1.01421	-1.08467	-1.46037	-1.53826	S2
cassava4.1_010193M	AT1G19640	JASMONIC ACID CARBOXYL METHYLTRANSFERASE	0	-1.67162	-0.888167	-0.99683	-1.50022	-0.876996	S2
cassava4.1_025705M	AT1G07300	JOSEPHIN PROTEIN-RELATED	0	-0.590093	-0.127841	-1.0113	-0.566186	-1.64656	S2
cassava4.1_009363M	AT1G31350	KAR-UP F-BOX 1	0	-1.69666	-1.05919	-1.50512	-2.10284	-1.81046	S2
cassava4.1_015897M	AT3G19150	KIP-RELATED PROTEIN 6	0	-0.323191	-0.499606	-0.640029	-1.24195	-0.938984	S2
cassava4.1_011108M	AT2G40370	LACCASE 5	0	-1.31043	-2.1805	-0.840113	-0.922484	-1.69106	S2
cassava4.1_004785M	AT2G38080	LACCASE/DIPHENOL OXIDASE FAMILY PROTEIN	0	-1.51251	-1.7442	-2.34373	-2.00231	-2.56918	S2
cassava4.1_015247M	AT4G01410	LATE EMBRYOGENESIS ABUNDANT (LEA) HYDROXYPROLINE-RICH GLYCOPROTEIN FAMILY	0	-0.526577	-0.606474	-0.907793	-1.0505	-1.33206	S2
cassava4.1_031137M	AT1G52330	LATE EMBRYOGENESIS ABUNDANT (LEA) HYDROXYPROLINE-RICH GLYCOPROTEIN FAMILY	0	-0.987074	-1.26015	-1.47995	-2.28912	-2.62415	S2
cassava4.1_029135M	AT5G63090	LATERAL ORGAN BOUNDARIES (LOB) DOMAIN FAMILY PROTEIN	0	-0.282088	-0.19479	-0.42876	-1.0523	-1.17267	S2
cassava4.1_028316M	AT5G65700	LEUCINE-RICH RECEPTOR-LIKE PROTEIN KINASE FAMILY PROTEIN	0	-0.575615	-0.412923	-1.14401	-1.0619	-1.44261	S2
cassava4.1_000983M	AT1G75820	LEUCINE-RICH RECEPTOR-LIKE PROTEIN KINASE FAMILY PROTEIN	0	-1.27963	-1.24469	-2.05289	-3.2723	-2.8954	S2
cassava4.1_010257M	AT3G20820	LEUCINE-RICH REPEAT (LRR) FAMILY PROTEIN	0	0.121811	0.536749	0.127105	-0.860661	-1.24366	S2
cassava4.1_029149M	AT1G03440	LEUCINE-RICH REPEAT (LRR) FAMILY PROTEIN	0	-1.48036	-1.28736	-1.42198	-2.67392	-2.2223	S2
cassava4.1_030439M	AT4G06744	LEUCINE-RICH REPEAT (LRR) FAMILY PROTEIN	0	-2.01859	-1.5412	-2.62861	-3.75049	-2.78687	S2
cassava4.1_030813M	AT1G65380	LEUCINE-RICH REPEAT (LRR) FAMILY PROTEIN	0	-0.454822	-0.493906	-0.429926	-1.00491	-0.473531	S2
cassava4.1_002604M	AT1G67510	LEUCINE-RICH REPEAT PROTEIN KINASE FAMILY PROTEIN	0	-0.542879	-0.431092	-0.629947	-0.945638	-1.39707	S2
cassava4.1_031395M	AT4G08850	LEUCINE-RICH REPEAT RECEPTOR-LIKE PROTEIN KINASE FAMILY PROTEIN	0	-0.780413	-0.296545	-1.28209	-2.31473	-2.44458	S2
cassava4.1_001201M	AT5G49660	LEUCINE-RICH REPEAT TRANSMEMBRANE PROTEIN KINASE FAMILY PROTEIN	0	-0.974262	-1.02415	-1.84788	-2.10222	-2.49818	S2
cassava4.1_011784M	AT4G22880	LEUCOANTHOCYANIDIN DIOXYGENASE	0	-1.68594	-2.02327	-2.06431	-2.74275	-2.60823	S2
cassava4.1_010809M	AT4G22880	LEUCOANTHOCYANIDIN DIOXYGENASE	0	-2.13416	-2.35845	-2.35697	-3.2029	-2.92358	S2
cassava4.1_013714M	AT2G40100	LIGHT HARVESTING COMPLEX PHOTOSYSTEM II	0	-1.00868	-0.456801	-0.979942	-1.67116	-1.2512	S2
cassava4.1_012343M	AT2G15230	LIPASE 1	0	-0.722134	-0.510252	-0.772013	-1.12281	-0.799872	S2
cassava4.1_012800M	AT4G32551	LISH DIMERISATION MOTIF;WD40/YVTN REPEAT-LIKE-CONTAINING DOMAIN	0	-0.820616	-0.0209258	-0.597496	0.0122111	-1.03771	S2
cassava4.1_027392M	AT4G32551	LISH DIMERISATION MOTIF;WD40/YVTN REPEAT-LIKE-CONTAINING DOMAIN	0	-1.39821	-0.0508013	-1.0505	-1.03505	-1.68362	S2
cassava4.1_018537M	AT1G31320	LOB DOMAIN-CONTAINING PROTEIN 4	0	-0.627494	-0.316887	-0.843215	-2.09851	-1.87303	S2
cassava4.1_006394M	AT5G23670	LONG CHAIN BASE2	0	-1.15746	-0.844769	-1.33497	-1.79236	-1.79136	S2
cassava4.1_021656M	AT1G21880	LYSM DOMAIN GPI-ANCHORED PROTEIN 1 PRECURSOR	0	-1.43596	-1.56576	-1.5649	-2.27718	-1.71265	S2
cassava4.1_008568M	AT1G21880	LYSM DOMAIN GPI-ANCHORED PROTEIN 1 PRECURSOR	0	-0.494109	-0.509225	-0.515604	-1.02621	-0.780165	S2
cassava4.1_010593M	AT1G34580	MAJOR FACILITATOR SUPERFAMILY PROTEIN	0	-1.36848	-1.03801	-0.973129	-1.68316	-1.06341	S2
cassava4.1_006832M	AT5G45275	MAJOR FACILITATOR SUPERFAMILY PROTEIN	0	-0.58316	-0.536378	-0.731206	-0.831358	-1.18935	S2
cassava4.1_007688M	AT3G47960	MAJOR FACILITATOR SUPERFAMILY PROTEIN	0	-1.08743	-1.31509	-1.39707	-1.92632	-1.26223	S2
cassava4.1_034174M	AT5G45275	MAJOR FACILITATOR SUPERFAMILY PROTEIN	0	-1.22567	-0.359934	-0.690125	-1.59728	-1.28314	S2
cassava4.1_009972M	AT1G22540	MAJOR FACILITATOR SUPERFAMILY PROTEIN	0	-1.16198	-0.742748	-1.19727	-1.07856	-1.40469	S2
cassava4.1_004492M	AT1G22540	MAJOR FACILITATOR SUPERFAMILY PROTEIN	0	-1.40507	-0.503486	-0.984217	-1.78886	-1.42779	S2
cassava4.1_026541M	AT5G10190	MAJOR FACILITATOR SUPERFAMILY PROTEIN	0	-1.08988	-1.01159	-1.37445	-1.78687	-1.53074	S2
cassava4.1_008509M	AT4G19450	MAJOR FACILITATOR SUPERFAMILY PROTEIN	0	-1.44418	-0.719281	-1.21927	-1.71786	-1.78986	S2
cassava4.1_004700M	AT5G45275	MAJOR FACILITATOR SUPERFAMILY PROTEIN	0	-1.58424	-0.86986	-1.06431	-2.15329	-1.85831	S2
cassava4.1_031435M	AT1G22570	MAJOR FACILITATOR SUPERFAMILY PROTEIN	0	-1	-0.929886	-0.588791	-0.8962	-0.744197	S2
cassava4.1_005999M	AT5G64500	MAJOR FACILITATOR SUPERFAMILY PROTEIN	0	-0.761947	-0.838822	-0.920844	-1.03564	-0.925221	S2
cassava4.1_006169M	AT3G13050	MAJOR FACILITATOR SUPERFAMILY PROTEIN	0	-0.53575	-0.658583	-0.753896	-1.05889	-0.702985	S2
cassava4.1_004234M	AT3G53960	MAJOR FACILITATOR SUPERFAMILY PROTEIN	0	-0.258598	0.142348	-0.125793	-1.16618	-0.33661	S2
cassava4.1_004247M	AT2G37900	MAJOR FACILITATOR SUPERFAMILY PROTEIN	0	-0.600993	-0.243831	-0.707925	-1.58078	-1.1156	S2
cassava4.1_004093M	AT5G19640	MAJOR FACILITATOR SUPERFAMILY PROTEIN	0	-1.05829	0.204391	-0.792357	-2.61529	-1.22465	S2
cassava4.1_001580M	AT3G51550	MALECTIN/RECEPTOR-LIKE PROTEIN KINASE FAMILY PROTEIN	0	-0.580569	-0.520355	-1.1181	-0.902389	-1.28314	S2
cassava4.1_006737M	AT1G19715	MANNOSE-BINDING LECTIN SUPERFAMILY PROTEIN	0	-0.857521	-1.12879	-1.38195	-1.72261	-1.60691	S2
cassava4.1_030265M	AT1G19715	MANNOSE-BINDING LECTIN SUPERFAMILY PROTEIN	0	-0.368104	-0.369967	-0.756818	-1.20689	-0.954557	S2
cassava4.1_010246M	AT4G29810	MAP KINASE KINASE 2	0	-1.0383	-1.03032	-1.12343	-1.18246	-0.913216	S2
cassava4.1_006571M	AT1G51340	MATE EFFLUX FAMILY PROTEIN	0	-1.25154	-1.07309	-1.20191	-1.57863	-1.45839	S2
cassava4.1_004782M	AT2G21340	MATE EFFLUX FAMILY PROTEIN	0	-0.468332	-0.500218	-0.879648	-1.38157	-1.73648	S2
cassava4.1_023374M	AT1G15170	MATE EFFLUX FAMILY PROTEIN	0	-1.12343	-0.968605	-1.38873	-1.93016	-1.75731	S2
cassava4.1_005980M	AT3G59030	MATE EFFLUX FAMILY PROTEIN	0	-1.94286	-1.62905	-1.3629	-2.41658	-1.90347	S2
cassava4.1_006593M	AT1G47530	MATE EFFLUX FAMILY PROTEIN	0	-2.00984	-1.8625	-1.66155	-2.66749	-1.93512	S2
cassava4.1_030806M	AT1G70170	MATRIX METALLOPROTEINASE	0	-1.20091	-1.00578	-1.60516	-1.88737	-2.81502	S2
cassava4.1_023901M	AT4G16640	MATRIXIN FAMILY PROTEIN	0	-1.66109	-1.0145	-0.971148	-1.75244	-1.31653	S2
cassava4.1_034068M	AT4G16640	MATRIXIN FAMILY PROTEIN	0	-0.978236	-1.0737	-1.69666	-1.89164	-2.92248	S2
cassava4.1_027040M	AT1G24140	MATRIXIN FAMILY PROTEIN	0	-1.68919	-1.52036	-2.32049	-2.84166	-3.08804	S2
cassava4.1_028380M	AT1G59970	MATRIXIN FAMILY PROTEIN	0	-0.275262	-0.277534	-0.617056	-1.06492	-0.0500543	S2
cassava4.1_024242M	AT1G02170	METACASPASE 1	0	-1.1181	-0.236164	-0.548987	-0.942862	-1.57863	S2
cassava4.1_027095M	AT3G49320	METAL-DEPENDENT PROTEIN HYDROLASE	0	-0.672543	-0.197765	-0.288769	-0.612858	-1.07552	S2
cassava4.1_021644M	AT1G25375	METALLO-HYDROLASE/OXIDOREDUCTASE SUPERFAMILY PROTEIN	0	-0.944804	-1.14944	-1.08804	-1.22129	-1.04335	S2
cassava4.1_020102M	AT1G74660	MINI ZINC FINGER 1	0	-0.443399	-0.233787	-0.783142	-1.5043	-1.13955	S2
cassava4.1_028477M	AT1G14140	MITOCHONDRIAL SUBSTRATE CARRIER FAMILY PROTEIN	0	-1.01479	-0.769059	-0.715486	-1.07097	-0.570464	S2
cassava4.1_009954M	AT1G10210	MITOGEN-ACTIVATED PROTEIN KINASE 1	0	-0.418119	-0.519735	-0.459378	-1.00058	-0.870387	S2
cassava4.1_018238M	AT1G70830	MLP-LIKE PROTEIN 28	0	-0.249136	0.112633	-0.460568	-0.896737	-1.15843	S2
cassava4.1_018351M	AT1G70830	MLP-LIKE PROTEIN 28	0	-0.447328	0.0404015	-0.510868	-1.05619	-1.34263	S2
cassava4.1_006812M	AT5G20410	MONOGALACTOSYLDIACYLGLYCEROL SYNTHASE 2	0	-0.846065	-1.18279	-1.07765	-1.31905	-1.2109	S2
cassava4.1_032908M	AT4G12720	MUTT/NUDIX FAMILY PROTEIN	0	-1.5433	-0.667951	-1.11216	-1.69759	-1.91757	S2
cassava4.1_030455M	AT1G63910	MYB DOMAIN PROTEIN 103	0	-1.53324	-1.05559	-3.0315	-3.59248	-3.5649	S2
cassava4.1_008985M	AT5G49330	MYB DOMAIN PROTEIN 111	0	-1.68131	0.866156	-0.823933	-1.27928	-2.44693	S2
cassava4.1_023988M	AT4G12350	MYB DOMAIN PROTEIN 42	0	-1.40469	-0.900772	-2.72738	-4.14816	-4.12281	S2
cassava4.1_025854M	AT3G13540	MYB DOMAIN PROTEIN 5	0	-1.62593	-0.399159	-0.740336	-1.42701	-1.06975	S2
cassava4.1_012643M	AT3G13540	MYB DOMAIN PROTEIN 5	0	-1.15586	-1.35993	-0.676688	-1.25291	-0.241612	S2
cassava4.1_033883M	AT5G14750	MYB DOMAIN PROTEIN 66	0	-1.53032	0.165944	-0.543089	-1.69806	-1.89808	S2
cassava4.1_022961M	AT2G23290	MYB DOMAIN PROTEIN 70	0	-0.36736	-0.159718	-0.303294	-1.4112	-0.5041	S2
cassava4.1_028492M	AT3G49690	MYB DOMAIN PROTEIN 84	0	-0.723325	-0.458584	-1.66063	-1.76758	-2.09296	S2
cassava4.1_014027M	AT5G56840	MYB-LIKE TRANSCRIPTION FACTOR FAMILY PROTEIN	0	-1.19463	-0.909147	-1.39062	-2.41043	-2.26673	S2
cassava4.1_013973M	AT5G56840	MYB-LIKE TRANSCRIPTION FACTOR FAMILY PROTEIN	0	-0.733843	-0.659951	-0.740577	-1.15168	-0.717857	S2
cassava4.1_010976M	AT3G15510	NAC DOMAIN CONTAINING PROTEIN 2	0	-1.27125	-1.31941	-1.58251	-1.73312	-1.77794	S2
cassava4.1_011537M	AT3G10480	NAC DOMAIN CONTAINING PROTEIN 50	0	-0.940645	-0.430898	-0.824443	-1.14433	-1.41581	S2
cassava4.1_021360M	AT5G13180	NAC DOMAIN CONTAINING PROTEIN 83	0	-0.745648	-0.297254	-0.833927	-0.856215	-1.61706	S2
cassava4.1_023870M	AT4G35580	NAC TRANSCRIPTION FACTOR-LIKE 9	0	-1.72261	-1.16812	-1.37445	-1.03357	-1.39631	S2
cassava4.1_028212M	AT4G35580	NAC TRANSCRIPTION FACTOR-LIKE 9	0	-2.71976	-1.14178	-1.98908	-2.77596	-2.59074	S2
cassava4.1_023634M	AT5G14700	NAD(P)-BINDING ROSSMANN-FOLD SUPERFAMILY PROTEIN	0	-0.247423	-0.0566412	-0.0885001	-0.625934	-1.01596	S2
cassava4.1_013447M	AT1G52340	NAD(P)-BINDING ROSSMANN-FOLD SUPERFAMILY PROTEIN	0	-0.680151	-0.595969	-0.922484	-1.5999	-1.17527	S2
cassava4.1_031500M	AT1G52340	NAD(P)-BINDING ROSSMANN-FOLD SUPERFAMILY PROTEIN	0	-0.863809	-0.702515	-1.03386	-1.662	-1.2304	S2
cassava4.1_011143M	AT5G14700	NAD(P)-BINDING ROSSMANN-FOLD SUPERFAMILY PROTEIN	0	-1.87461	-1.36142	-1.27544	-1.03268	-1.72499	S2
cassava4.1_013608M	AT1G52340	NAD(P)-BINDING ROSSMANN-FOLD SUPERFAMILY PROTEIN	0	-0.880445	-1.10036	-1.673	-2.88683	-2.92139	S2
cassava4.1_010209M	AT5G14700	NAD(P)-BINDING ROSSMANN-FOLD SUPERFAMILY PROTEIN	0	-1.0526	-1.29513	-0.862234	-0.939814	-0.777937	S2
cassava4.1_010953M	AT1G75290	NAD(P)-BINDING ROSSMANN-FOLD SUPERFAMILY PROTEIN	0	-1.37183	-1.64611	-1.5216	-2.07097	-1.17625	S2
cassava4.1_030699M	AT4G27760	NAD(P)-BINDING ROSSMANN-FOLD SUPERFAMILY PROTEIN	0	-0.840629	-0.829819	-0.863021	-1.17723	-1.02974	S2
cassava4.1_011047M	AT4G24050	NAD(P)-BINDING ROSSMANN-FOLD SUPERFAMILY PROTEIN	0	0.0769695	0.421156	0.193835	-1.55512	-0.703454	S2
cassava4.1_012689M	AT3G51680	NAD(P)-BINDING ROSSMANN-FOLD SUPERFAMILY PROTEIN	0	-0.781653	-1.23582	-0.397258	-2.79987	-1.04603	S2
cassava4.1_013237M	AT1G59960	NAD(P)-LINKED OXIDOREDUCTASE SUPERFAMILY PROTEIN	0	-0.814514	-0.633524	-0.83908	-1.11185	-1.20058	S2
cassava4.1_010707M	AT1G60690	NAD(P)-LINKED OXIDOREDUCTASE SUPERFAMILY PROTEIN	0	-2.22634	-1.71596	-1.35218	-2.06431	-1.71076	S2
cassava4.1_016672M	AT3G27890	NADPH:QUINONE OXIDOREDUCTASE	0	-0.351258	-0.297077	-0.442026	-1.19232	-0.972846	S2
cassava4.1_016248M	AT3G11660	NDR1/HIN1-LIKE 1	0	-0.665889	-1.0607	-1.13574	-1.77893	-1.20423	S2
cassava4.1_002110M	AT1G07380	NEUTRAL/ALKALINE NON-LYSOSOMAL CERAMIDASE	0	-0.979942	-0.95316	-1.05589	-1.0218	-1.23074	S2
cassava4.1_014904M	AT2G22570	NICOTINAMIDASE 1	0	-0.714775	-0.795358	-1.14752	-1.15072	-0.884434	S2
cassava4.1_016399M	AT5G23230	NICOTINAMIDASE 2	0	-0.710756	-0.473731	-0.5272	-1.0619	-0.92303	S2
cassava4.1_016435M	AT5G50200	NITRATE TRANSMEMBRANE TRANSPORTERS	0	-1.01567	-0.986216	-1.89808	-2.82623	-3.06975	S2
cassava4.1_004524M	AT1G69850	NITRATE TRANSPORTER 1:2	0	-1.33424	-1.07735	-1.57863	-2.2849	-1.67346	S2
cassava4.1_003338M	AT1G02020	NITROREDUCTASE FAMILY PROTEIN	0	-0.94536	-0.393084	-0.550254	-1.3629	-1.54078	S2
cassava4.1_002610M	AT1G27460	NO POLLEN GERMINATION RELATED 1	0	-0.669098	-0.546878	-0.526577	-1.46674	-0.806417	S2
cassava4.1_033092M	AT4G10380	NOD26-LIKE INTRINSIC PROTEIN 5;1	0	-0.398779	-0.602307	-0.720707	-1.27195	-1.28384	S2
cassava4.1_027276M	AT1G80760	NOD26-LIKE INTRINSIC PROTEIN 6;1	0	-0.617942	-0.715486	-1.04991	-1.38345	-1.45522	S2
cassava4.1_015151M	AT5G64700	NODULIN MTN21 /EAMA-LIKE TRANSPORTER FAMILY PROTEIN	0	-1.56533	0.064607	-0.538891	-1.22871	-1.01392	S2
cassava4.1_010568M	AT3G28050	NODULIN MTN21 /EAMA-LIKE TRANSPORTER FAMILY PROTEIN	0	-0.900772	-0.890573	-1.02268	-1.46196	-1.41773	S2
cassava4.1_008977M	AT3G02690	NODULIN MTN21 /EAMA-LIKE TRANSPORTER FAMILY PROTEIN	0	-0.686406	-0.829049	-1.0905	-1.53659	-1.73121	S2
cassava4.1_016786M	AT5G47470	NODULIN MTN21 /EAMA-LIKE TRANSPORTER FAMILY PROTEIN	0	-1.37782	-1.2039	-1.24777	-1.77744	-1.7442	S2
cassava4.1_010365M	AT1G43650	NODULIN MTN21 /EAMA-LIKE TRANSPORTER FAMILY PROTEIN	0	-0.942307	-1.22364	-1.52284	-2.08988	-2.00347	S2
cassava4.1_011137M	AT3G28050	NODULIN MTN21 /EAMA-LIKE TRANSPORTER FAMILY PROTEIN	0	-0.886566	-1.34373	-1.20324	-1.89486	-2.38007	S2
cassava4.1_026665M	AT1G25270	NODULIN MTN21 /EAMA-LIKE TRANSPORTER FAMILY PROTEIN	0	-1.99424	-0.215915	-1.30472	-2.9412	-2.53617	S2
cassava4.1_010274M	AT1G43650	NODULIN MTN21 /EAMA-LIKE TRANSPORTER FAMILY PROTEIN	0	-1.07735	-1.16036	-1.57004	-2.40049	-2.67024	S2
cassava4.1_023295M	AT1G70260	NODULIN MTN21 /EAMA-LIKE TRANSPORTER FAMILY PROTEIN	0	-1.66841	-1.57218	-2.46833	-3.77398	-4.13037	S2
cassava4.1_023431M	AT3G30340	NODULIN MTN21 /EAMA-LIKE TRANSPORTER FAMILY PROTEIN	0	-2.16683	-3.13163	-3.70087	-4.18442	-4.55639	S2
cassava4.1_028864M	AT3G28050	NODULIN MTN21 /EAMA-LIKE TRANSPORTER FAMILY PROTEIN	0	-0.600555	-0.915664	-0.615508	-1.18148	-0.844251	S2
cassava4.1_015143M	AT4G15920	NODULIN MTN3 FAMILY PROTEIN	0	-0.578629	-0.151362	-0.319226	-1.33534	-1.28701	S2
cassava4.1_005071M	AT1G74780	NODULIN-LIKE / MAJOR FACILITATOR SUPERFAMILY PROTEIN	0	-0.971431	-1.16359	-1.23209	-1.76857	-1.61706	S2
cassava4.1_005256M	AT1G07230	NON-SPECIFIC PHOSPHOLIPASE C1	0	-0.567896	-0.834184	-0.828281	-1.29265	-0.905088	S2
cassava4.1_010588M	AT5G61540	N-TERMINAL NUCLEOPHILE AMINOHYDROLASES (NTN HYDROLASES) SUPERFAMILY PROTEIN	0	-1.06764	-1.1565	-0.997694	-1.23175	-1.05319	S2
cassava4.1_017382M	AT5G04830	NUCLEAR TRANSPORT FACTOR 2 (NTF2) FAMILY PROTEIN	0	-0.302048	-0.252398	-0.363085	-1.48924	-1.04722	S2
cassava4.1_025498M	AT5G41470	NUCLEAR TRANSPORT FACTOR 2 (NTF2) FAMILY PROTEIN	0	-0.252398	-0.281386	-0.29442	-0.515398	-1.1769	S2
cassava4.1_016806M	AT2G46100	NUCLEAR TRANSPORT FACTOR 2 (NTF2) FAMILY PROTEIN	0	-0.670015	-0.856998	-0.993953	-1.06613	-0.822656	S2
cassava4.1_010773M	AT3G55830	NUCLEOTIDE-DIPHOSPHO-SUGAR TRANSFERASES SUPERFAMILY PROTEIN	0	-0.991943	-0.756087	-0.730727	-1.30472	-1.04424	S2
cassava4.1_012021M	AT3G55830	NUCLEOTIDE-DIPHOSPHO-SUGAR TRANSFERASES SUPERFAMILY PROTEIN	0	-1.38873	-1.10346	-1.0081	-1.6122	-1.5454	S2
cassava4.1_006028M	AT5G67230	NUCLEOTIDE-DIPHOSPHO-SUGAR TRANSFERASES SUPERFAMILY PROTEIN	0	-0.846324	-0.745164	-0.92714	-1.29974	-1.16715	S2
cassava4.1_012622M	AT1G63000	NUCLEOTIDE-RHAMNOSE SYNTHASE/EPIMERASE-REDUCTASE	0	-0.624822	-0.791608	-0.886833	-1.16488	-1.06733	S2
cassava4.1_006398M	AT5G53390	O-ACYLTRANSFERASE (WSD1-LIKE) FAMILY PROTEIN	0	-0.529906	-0.425269	-1.11154	-1.13574	-1.13987	S2
cassava4.1_008140M	AT4G05150	OCTICOSAPEPTIDE/PHOX/BEM1P FAMILY PROTEIN	0	-0.754139	-0.318326	-0.077041	-1.07643	-0.321567	S2
cassava4.1_007280M	AT4G05150	OCTICOSAPEPTIDE/PHOX/BEM1P FAMILY PROTEIN	0	-0.805156	-0.580785	-0.514573	-1.41273	-0.808185	S2
cassava4.1_032767M	AT5G15740	O-FUCOSYLTRANSFERASE FAMILY PROTEIN	0	-0.866173	-1.00491	-0.416962	-0.892982	-1.23514	S2
cassava4.1_006180M	AT2G01630	O-GLYCOSYL HYDROLASES FAMILY 17 PROTEIN	0	-0.548776	-0.548354	-0.488836	-0.917297	-1.12186	S2
cassava4.1_007423M	AT5G56590	O-GLYCOSYL HYDROLASES FAMILY 17 PROTEIN	0	-0.644082	-0.321387	-0.340623	-1.49818	-1.1756	S2
cassava4.1_007157M	AT4G34480	O-GLYCOSYL HYDROLASES FAMILY 17 PROTEIN	0	-0.888167	-1.09542	-1.41966	-1.33388	-1.4994	S2
cassava4.1_007073M	AT5G56590	O-GLYCOSYL HYDROLASES FAMILY 17 PROTEIN	0	-0.874085	-0.502669	-0.599899	-1.95736	-1.60121	S2
cassava4.1_006981M	AT2G05790	O-GLYCOSYL HYDROLASES FAMILY 17 PROTEIN	0	-1.29548	-2.06552	-1.06613	-2.45482	-0.971148	S2
cassava4.1_026335M	AT2G25890	OLEOSIN FAMILY PROTEIN	0	-0.383078	-0.397448	-0.690358	-0.922484	-1.60823	S2
cassava4.1_028861M	AT5G55930	OLIGOPEPTIDE TRANSPORTER 1	0	-1.11279	-1.58597	-1.58814	-2.12218	-2.22837	S2
cassava4.1_030204M	AT5G54160	O-METHYLTRANSFERASE 1	0	-0.404687	0.0216219	-0.722848	-2.19826	-1.73025	S2
cassava4.1_031311M	AT1G33030	O-METHYLTRANSFERASE FAMILY PROTEIN	0	-0.530114	-0.2124	-0.568966	-0.874613	-1.20423	S2
cassava4.1_019623M	AT1G01230	ORMDL FAMILY PROTEIN	0	-0.733843	-0.607133	-0.829562	-1.09974	-0.896737	S2
cassava4.1_016455M	AT5G64200	ORTHOLOG OF HUMAN SPLICING FACTOR SC35	0	-2.73312	-1.78339	-2.61883	-2.75926	-2.76219	S2
cassava4.1_002425M	AT2G34680	OUTER ARM DYNEIN LIGHT CHAIN 1 PROTEIN	0	-0.633972	-0.598588	-0.883103	-0.682001	-1.08467	S2
cassava4.1_034388M	AT3G17920	OUTER ARM DYNEIN LIGHT CHAIN 1 PROTEIN	0	-0.468132	-0.0478156	-0.0537932	-0.77967	-1.40928	S2
cassava4.1_011235M	AT5G55630	OUTWARD RECTIFYING POTASSIUM CHANNEL PROTEIN	0	-0.417348	-0.392326	-0.456801	-1.02767	-1.01392	S2
cassava4.1_027260M	AT5G55630	OUTWARD RECTIFYING POTASSIUM CHANNEL PROTEIN	0	-0.452254	-0.567468	-0.439089	-0.912401	-1.01479	S2
cassava4.1_011210M	AT5G55630	OUTWARD RECTIFYING POTASSIUM CHANNEL PROTEIN	0	-0.444969	-0.565332	-0.594661	-1.06582	-1.09111	S2
cassava4.1_011229M	AT5G55630	OUTWARD RECTIFYING POTASSIUM CHANNEL PROTEIN	0	-1.17853	-1.16586	-1.25636	-2.01683	-2.03919	S2
cassava4.1_032016M	AT3G52525	OVATE FAMILY PROTEIN 6	0	-0.56043	-0.692222	-0.595751	-1.36142	-1.12532	S2
cassava4.1_010164M	AT4G39090	PAPAIN FAMILY CYSTEINE PROTEASE	0	-0.671164	-1.00202	-1.10098	-1.65472	-1.05439	S2
cassava4.1_015752M	AT1G77700	PATHOGENESIS-RELATED THAUMATIN SUPERFAMILY PROTEIN	0	-0.618384	-0.405643	-0.841404	-0.895127	-1.1594	S2
cassava4.1_030757M	AT1G77700	PATHOGENESIS-RELATED THAUMATIN SUPERFAMILY PROTEIN	0	-0.669786	-0.455811	-0.951764	-0.774231	-1.3419	S2
cassava4.1_011211M	AT4G38660	PATHOGENESIS-RELATED THAUMATIN SUPERFAMILY PROTEIN	0	-0.404878	-1.11092	-0.39517	-1.47634	-0.343	S2
cassava4.1_023733M	AT2G47280	PECTIN LYASE-LIKE SUPERFAMILY PROTEIN	0	-1.72786	-2.08436	-1.77645	-1.89862	-2.14561	S2
cassava4.1_033437M	AT3G29090	PECTIN METHYLESTERASE 31	0	-0.688497	-0.634867	-0.590962	-0.908605	-1.00058	S2
cassava4.1_028943M	AT5G56310	PENTATRICOPEPTIDE REPEAT (PPR) SUPERFAMILY PROTEIN	0	-0.478547	-0.470129	-0.397068	-1.17397	-0.634419	S2
cassava4.1_005595M	AT1G20300	PENTATRICOPEPTIDE REPEAT (PPR) SUPERFAMILY PROTEIN	0	-0.354022	-0.599025	-0.337521	-1.23277	-0.8044	S2
cassava4.1_003929M	AT5G46050	PEPTIDE TRANSPORTER 3	0	-1.28701	-0.969452	-2.17658	-3.35255	-3.21625	S2
cassava4.1_004190M	AT5G05480	PEPTIDE-N4-(N-ACETYL-BETA-GLUCOSAMINYL)ASPARAGINE AMIDASE A PROTEIN	0	-0.476538	-0.699935	-0.672083	-1.13511	-0.673693	S2
cassava4.1_029449M	AT2G41480	PEROXIDASE SUPERFAMILY PROTEIN	0	-0.783638	-0.464743	-0.697359	-0.833156	-1.21156	S2
cassava4.1_012142M	AT5G42180	PEROXIDASE SUPERFAMILY PROTEIN	0	-0.881242	-0.736244	-0.979373	-1.41928	-1.34777	S2
cassava4.1_033971M	AT5G05340	PEROXIDASE SUPERFAMILY PROTEIN	0	-0.464544	-0.292122	-0.873291	-1.35513	-0.928512	S2
cassava4.1_025314M	AT5G05340	PEROXIDASE SUPERFAMILY PROTEIN	0	-0.59031	-0.640479	-0.519115	-1.41196	-0.317966	S2
cassava4.1_012065M	AT1G29260	PEROXIN 7	0	-1.11747	-0.895663	-0.783638	-1.1386	-0.810207	S2
cassava4.1_015936M	AT4G39100	PHD FINGER FAMILY PROTEIN / BROMO-ADJACENT HOMOLOGY (BAH) DOMAIN-CONTAINING PROTEIN	0	-0.634196	-0.625044	-0.917025	-1.04811	-1.23957	S2
cassava4.1_034377M	AT2G37040	PHE AMMONIA LYASE 1	0	-0.697827	-1.17332	-0.785627	-0.413115	-1.70793	S2
cassava4.1_002591M	AT2G37040	PHE AMMONIA LYASE 1	0	-2.1565	-1.97256	-2.45641	-3.31186	-4.01625	S2
cassava4.1_002628M	AT3G53260	PHENYLALANINE AMMONIA-LYASE 2	0	-0.915391	-1.03771	-0.86986	-0.61595	-1.19265	S2
cassava4.1_017499M	AT1G10155	PHLOEM PROTEIN 2-A10	0	-0.513337	-0.962969	-0.841146	-1.23923	-0.702046	S2
cassava4.1_005404M	AT1G76430	PHOSPHATE TRANSPORTER 1;9	0	-1.46753	-0.829306	-1.14051	-2.24742	-1.88151	S2
cassava4.1_007797M	AT2G38060	PHOSPHATE TRANSPORTER 4;2	0	-2.41273	-2.54709	-2.55216	-3.33352	-3.49167	S2
cassava4.1_012933M	AT5G20380	PHOSPHATE TRANSPORTER 4;5	0	-0.486004	-0.767339	-0.701342	-1.47433	-0.966348	S2
cassava4.1_014050M	AT3G15820	PHOSPHATIDIC ACID PHOSPHATASE-RELATED / PAP2-RELATED	0	-0.573038	-0.330248	-0.396498	-0.57583	-1.02474	S2
cassava4.1_015006M	AT3G15820	PHOSPHATIDIC ACID PHOSPHATASE-RELATED / PAP2-RELATED	0	-1.736	-1.47594	-1.50717	-1.94564	-2.14178	S2
cassava4.1_001047M	AT1G53310	PHOSPHOENOLPYRUVATE CARBOXYLASE 1	0	-0.891108	-0.871707	-1.33862	-1.55809	-1.74275	S2
cassava4.1_013788M	AT1G08650	PHOSPHOENOLPYRUVATE CARBOXYLASE KINASE 1	0	-0.614182	-0.130523	-0.1976	-0.749523	-1.06492	S2
cassava4.1_022217M	AT1G08650	PHOSPHOENOLPYRUVATE CARBOXYLASE KINASE 1	0	-1.86723	-1.08192	-1.07856	-1.39176	-1.52326	S2
cassava4.1_005632M	AT1G12580	PHOSPHOENOLPYRUVATE CARBOXYLASE-RELATED KINASE 1	0	-0.786124	-0.52367	-0.789861	-0.979942	-1.41619	S2
cassava4.1_005679M	AT1G12580	PHOSPHOENOLPYRUVATE CARBOXYLASE-RELATED KINASE 1	0	-0.870124	-0.543089	-0.812739	-0.988504	-1.43129	S2
cassava4.1_005145M	AT3G08510	PHOSPHOLIPASE C 2	0	-0.667034	-0.401254	-0.871707	-1.38345	-1.33679	S2
cassava4.1_007040M	AT3G05510	PHOSPHOLIPID/GLYCEROL ACYLTRANSFERASE FAMILY PROTEIN	0	-0.800626	-0.0166871	-0.0146453	-0.322469	-1.07674	S2
cassava4.1_015328M	AT2G45790	PHOSPHOMANNOMUTASE	0	-0.78339	-1.08681	-0.734083	-1.1678	-0.823422	S2
cassava4.1_025327M	AT1G12370	PHOTOLYASE 1	0	-0.401063	-0.243489	-0.444576	-1.27509	-0.888167	S2
cassava4.1_013420M	AT3G05410	PHOTOSYSTEM II REACTION CENTER PSBP FAMILY PROTEIN	0	-0.535959	-0.0509507	-0.622376	-1.70557	-1.39403	S2
cassava4.1_008267M	AT3G15570	PHOTOTROPIC-RESPONSIVE NPH3 FAMILY PROTEIN	0	-0.611094	-1.12816	-0.66246	-1.75682	-1.73312	S2
cassava4.1_003977M	AT1G03010	PHOTOTROPIC-RESPONSIVE NPH3 FAMILY PROTEIN	0	-0.231752	-0.0872735	-0.761213	-2.20423	-1.54246	S2
cassava4.1_024155M	AT2G15220	PLANT BASIC SECRETORY PROTEIN (BSP) FAMILY PROTEIN	0	-1.93126	-0.0974247	-1.23991	-2.14624	-0.8863	S2
cassava4.1_015503M	AT2G15220	PLANT BASIC SECRETORY PROTEIN (BSP) FAMILY PROTEIN	0	-1.82011	-0.12202	-1.32807	-2.45958	-1.21759	S2
cassava4.1_005143M	AT3G05620	PLANT INVERTASE/PECTIN METHYLESTERASE INHIBITOR SUPERFAMILY	0	-0.510868	-0.54962	-0.643405	-0.492687	-1.12406	S2
cassava4.1_005313M	AT5G20860	PLANT INVERTASE/PECTIN METHYLESTERASE INHIBITOR SUPERFAMILY	0	-0.310611	-0.324816	0.0710762	-0.0765846	-1.29477	S2
cassava4.1_016103M	AT1G14890	PLANT INVERTASE/PECTIN METHYLESTERASE INHIBITOR SUPERFAMILY PROTEIN	0	-0.332062	-0.614845	-0.54414	-1.21927	-1.0502	S2
cassava4.1_030532M	AT1G62770	PLANT INVERTASE/PECTIN METHYLESTERASE INHIBITOR SUPERFAMILY PROTEIN	0	-0.775219	-0.408321	-0.841922	-1.22904	-1.4387	S2
cassava4.1_030440M	AT4G25260	PLANT INVERTASE/PECTIN METHYLESTERASE INHIBITOR SUPERFAMILY PROTEIN	0	-0.943139	-0.348684	-0.892178	-1.17527	-1.46594	S2
cassava4.1_017509M	AT3G17130	PLANT INVERTASE/PECTIN METHYLESTERASE INHIBITOR SUPERFAMILY PROTEIN	0	-1.37146	-0.766112	-1.08284	-0.722848	-2.13353	S2
cassava4.1_022129M	AT3G50120	PLANT PROTEIN OF UNKNOWN FUNCTION (DUF247)	0	-0.733603	-0.864859	-1.1743	-1.45245	-2.0601	S2
cassava4.1_006268M	AT3G02645	PLANT PROTEIN OF UNKNOWN FUNCTION (DUF247)	0	-0.425269	-0.337521	-0.845287	-1.85517	-3.02679	S2
cassava4.1_004763M	AT5G58960	PLANT PROTEIN OF UNKNOWN FUNCTION (DUF641)	0	-1.04008	-0.755113	-1.0315	-1.20756	-0.996254	S2
cassava4.1_012735M	AT2G27770	PLANT PROTEIN OF UNKNOWN FUNCTION (DUF868)	0	-0.651994	-0.84918	-0.903468	-1.57218	-0.691989	S2
cassava4.1_009878M	AT3G02630	PLANT STEAROYL-ACYL-CARRIER-PROTEIN DESATURASE FAMILY PROTEIN	0	-1.01013	-0.363457	-0.784632	-1.82726	-2.45482	S2
cassava4.1_031969M	AT5G42340	PLANT U-BOX 15	0	-0.414653	-0.657445	-0.493297	-1.16424	-1.2029	S2
cassava4.1_010030M	AT4G21350	PLANT U-BOX 8	0	-0.507378	0.033793	-0.0977334	-0.597714	-1.35218	S2
cassava4.1_013202M	AT2G37170	PLASMA MEMBRANE INTRINSIC PROTEIN 2	0	-0.928237	-0.435183	-0.195286	-0.826745	-1.08559	S2
cassava4.1_013438M	AT4G35100	PLASMA MEMBRANE INTRINSIC PROTEIN 3	0	-1.71833	-1.71312	-1.84944	-1.51457	-2.38308	S2
cassava4.1_016458M	AT1G18650	PLASMODESMATA CALLOSE-BINDING PROTEIN 3	0	-0.421013	-0.294597	-0.378007	-1.4489	-0.991083	S2
cassava4.1_019505M	AT3G58100	PLASMODESMATA CALLOSE-BINDING PROTEIN 5	0	0.0444641	-0.0741525	0.160662	-1.14114	-0.467334	S2
cassava4.1_012804M	AT5G43980	PLASMODESMATA-LOCATED PROTEIN 1	0	-0.993379	-0.38628	-0.765131	-0.76783	-1.08743	S2
cassava4.1_013324M	AT5G37660	PLASMODESMATA-LOCATED PROTEIN 7	0	-0.726186	-0.850741	-1.12816	-1.63666	-1.76317	S2
cassava4.1_029749M	AT3G60720	PLASMODESMATA-LOCATED PROTEIN 8	0	-1.33134	-1.47554	-1.57777	-2.71217	-1.90077	S2
cassava4.1_013134M	AT3G60720	PLASMODESMATA-LOCATED PROTEIN 8	0	-0.742024	-0.986788	-1.53116	-2.67577	-2.18968	S2
cassava4.1_016089M	AT4G00030	PLASTID-LIPID ASSOCIATED PROTEIN PAP / FIBRILLIN FAMILY PROTEIN	0	-0.776454	-0.731446	-0.957916	-0.847362	-1.13797	S2
cassava4.1_009216M	AT1G51110	PLASTID-LIPID ASSOCIATED PROTEIN PAP / FIBRILLIN FAMILY PROTEIN	0	-0.708396	-0.37932	-0.68177	-1.39593	-1.00173	S2
cassava4.1_009105M	AT2G18193	P-LOOP CONTAINING NUCLEOSIDE TRIPHOSPHATE HYDROLASES SUPERFAMILY PROTEIN	0	-0.398969	-0.129734	-0.392516	-0.820107	-1.00839	S2
cassava4.1_033099M	AT5G17760	P-LOOP CONTAINING NUCLEOSIDE TRIPHOSPHATE HYDROLASES SUPERFAMILY PROTEIN	0	-0.564478	-0.880976	-1.02738	-2.27021	-1.75584	S2
cassava4.1_012769M	AT1G26090	P-LOOP CONTAINING NUCLEOSIDE TRIPHOSPHATE HYDROLASES SUPERFAMILY PROTEIN	0	-1.13574	-1.07917	-0.698529	-0.492281	-0.460171	S2
cassava4.1_015391M	AT3G01820	P-LOOP CONTAINING NUCLEOSIDE TRIPHOSPHATE HYDROLASES SUPERFAMILY PROTEIN	0	-0.908876	-0.694555	-0.827256	-1.01654	-0.830588	S2
cassava4.1_002784M	AT1G07630	POL-LIKE 5	0	-1.30365	-1.12249	-1.99309	-3.24605	-2.54962	S2
cassava4.1_004753M	AT4G29720	POLYAMINE OXIDASE 5	0	-0.334607	-0.59837	-0.627271	-1.83908	-1.22837	S2
cassava4.1_017693M	AT4G32870	POLYKETIDE CYCLASE/DEHYDRASE AND LIPID TRANSPORT SUPERFAMILY PROTEIN	0	-0.947028	-0.704865	-0.602745	-1.12784	-1.06311	S2
cassava4.1_011039M	AT2G25770	POLYKETIDE CYCLASE/DEHYDRASE AND LIPID TRANSPORT SUPERFAMILY PROTEIN	0	-0.384772	0.201257	-0.433818	-1.074	-0.954277	S2
cassava4.1_005226M	AT3G18830	POLYOL/MONOSACCHARIDE TRANSPORTER 5	0	-0.388922	-0.346115	-0.613962	-1.3876	-0.865385	S2
cassava4.1_008774M	AT4G21210	PPDK REGULATORY PROTEIN	0	-1.13258	-0.785129	-1.00347	-1.36885	-1.29938	S2
cassava4.1_016128M	AT5G40670	PQ-LOOP REPEAT FAMILY PROTEIN / TRANSMEMBRANE FAMILY PROTEIN	0	-0.807932	-0.697593	-0.894322	-1.32085	-0.864071	S2
cassava4.1_026824M	AT1G15710	PREPHENATE DEHYDROGENASE FAMILY PROTEIN	0	-0.665203	-0.531156	-0.682928	-0.948419	-1.00115	S2
cassava4.1_002791M	AT1G77280	PROTEIN KINASE PROTEIN WITH ADENINE NUCLEOTIDE ALPHA HYDROLASES-LIKE DOMAIN	0	-0.569179	-0.715249	-1.11341	-1.25705	-1.37258	S2
cassava4.1_007635M	AT5G13290	PROTEIN KINASE SUPERFAMILY PROTEIN	0	-0.241612	-0.119667	-0.390623	-1.5492	-1.1665	S2
cassava4.1_001049M	AT2G36350	PROTEIN KINASE SUPERFAMILY PROTEIN	0	-1.01596	-1.23616	-1.32843	-1.44301	-1.30936	S2
cassava4.1_011372M	AT4G33950	PROTEIN KINASE SUPERFAMILY PROTEIN	0	-1.50635	-1.16456	-1.34008	-1.96917	-1.31151	S2
cassava4.1_016622M	AT4G33950	PROTEIN KINASE SUPERFAMILY PROTEIN	0	-0.981081	-0.988791	-0.813246	-1.3629	-1.31977	S2
cassava4.1_026968M	AT4G34500	PROTEIN KINASE SUPERFAMILY PROTEIN	0	-1.29195	-1.18115	-0.990796	-1.97483	-1.99942	S2
cassava4.1_016615M	AT4G33950	PROTEIN KINASE SUPERFAMILY PROTEIN	0	-1.31869	-1.03978	-1.04127	-1.51251	-1.23345	S2
cassava4.1_025054M	AT2G44420	PROTEIN N-TERMINAL ASPARAGINE AMIDOHYDROLASE FAMILY PROTEIN	0	-1.17821	-0.817816	-1.17397	-1.32771	-1.14274	S2
cassava4.1_031710M	AT5G40960	PROTEIN OF UNKNOWN FUNCTION (DUF 3339)	0	-0.408321	-0.204732	-0.530948	-1.16198	-1.03209	S2
cassava4.1_019555M	AT2G40080	PROTEIN OF UNKNOWN FUNCTION (DUF1313)	0	-1.58901	-1.83547	-2.2536	-1.12438	-1.61927	S2
cassava4.1_005045M	AT1G59650	PROTEIN OF UNKNOWN FUNCTION (DUF1336)	0	-0.676226	-0.109359	-0.262573	-1.01888	-1.09604	S2
cassava4.1_016506M	AT3G43540	PROTEIN OF UNKNOWN FUNCTION (DUF1350)	0	-1.42857	-0.42585	-0.609332	-1.17723	-0.915936	S2
cassava4.1_006994M	AT5G27730	PROTEIN OF UNKNOWN FUNCTION (DUF1624)	0	-1.12627	-1.47955	-1.56362	-2.16294	-1.84115	S2
cassava4.1_012393M	AT2G28690	PROTEIN OF UNKNOWN FUNCTION (DUF1635)	0	-0.383831	-0.335153	-0.657218	-0.983646	-1.22129	S2
cassava4.1_013215M	AT1G70420	PROTEIN OF UNKNOWN FUNCTION (DUF1645)	0	-0.431287	-0.236333	-0.424881	-0.899695	-1.29265	S2
cassava4.1_013491M	AT1G33780	PROTEIN OF UNKNOWN FUNCTION (DUF179)	0	-0.600118	-0.623265	-0.741541	-1.02709	-0.996254	S2
cassava4.1_015275M	AT1G04900	PROTEIN OF UNKNOWN FUNCTION (DUF185)	0	-1.07978	-0.351443	-0.441047	-0.275786	-0.350523	S2
cassava4.1_015040M	AT4G31115	PROTEIN OF UNKNOWN FUNCTION (DUF1997)	0	-0.778432	-0.57497	-0.954837	-1.21457	-1.18771	S2
cassava4.1_007243M	AT1G10750	PROTEIN OF UNKNOWN FUNCTION (DUF239)	0	-0.931536	-0.63554	-1.3288	-2.07279	-2.04692	S2
cassava4.1_008411M	AT1G55360	PROTEIN OF UNKNOWN FUNCTION (DUF239)	0	-0.373514	-0.540359	-0.739854	-1.48965	-1.18115	S2
cassava4.1_013000M	AT5G22390	PROTEIN OF UNKNOWN FUNCTION (DUF3049)	0	-0.295659	-0.251367	-0.444969	-0.531573	-1.22297	S2
cassava4.1_012928M	AT2G20920	PROTEIN OF UNKNOWN FUNCTION (DUF3353)	0	-0.928237	-0.95288	-1.39365	-1.53241	-1.32013	S2
cassava4.1_013149M	AT1G27510	PROTEIN OF UNKNOWN FUNCTION (DUF3506)	0	-1.35734	-0.516842	-1.09019	-2.03327	-1.69947	S2
cassava4.1_006339M	AT2G40400	PROTEIN OF UNKNOWN FUNCTION (DUF399 AND DUF3411)	0	-0.227692	0.0915306	0.115965	-1.38609	-0.783142	S2
cassava4.1_034126M	AT4G09990	PROTEIN OF UNKNOWN FUNCTION (DUF579)	0	-0.83908	-0.574756	-0.672543	-1.14465	-1.24674	S2
cassava4.1_009663M	AT5G11460	PROTEIN OF UNKNOWN FUNCTION (DUF581)	0	-0.493906	-0.383078	-0.578413	-0.591614	-1.00694	S2
cassava4.1_009620M	AT5G11460	PROTEIN OF UNKNOWN FUNCTION (DUF581)	0	-0.301693	-0.0985055	-0.509019	-0.731685	-1.08222	S2
cassava4.1_018452M	AT1G78020	PROTEIN OF UNKNOWN FUNCTION (DUF581)	0	-0.434013	-0.552156	-0.804652	-1.25705	-1.15425	S2
cassava4.1_027927M	AT3G11420	PROTEIN OF UNKNOWN FUNCTION (DUF604)	0	-0.603621	-0.172994	-0.141303	-0.843992	-1.02122	S2
cassava4.1_014246M	AT2G23790	PROTEIN OF UNKNOWN FUNCTION (DUF607)	0	-1.64025	-1.04246	-1.82674	-2.75341	-2.11967	S2
cassava4.1_002258M	AT4G30130	PROTEIN OF UNKNOWN FUNCTION (DUF630 AND DUF632)	0	-0.419662	-0.357714	-0.521598	-0.734563	-1.18213	S2
cassava4.1_034449M	AT1G07090	PROTEIN OF UNKNOWN FUNCTION (DUF640)	0	-0.665661	-0.651088	-0.997117	-1.19396	-1.34337	S2
cassava4.1_017149M	AT1G78815	PROTEIN OF UNKNOWN FUNCTION (DUF640)	0	-0.18705	-0.216418	-0.319766	-1.0383	-0.766848	S2
cassava4.1_034295M	AT5G51670	PROTEIN OF UNKNOWN FUNCTION (DUF668)	0	-0.852824	-0.932637	-1.77004	-1.93181	-1.96578	S2
cassava4.1_034438M	AT3G09110	PROTEIN OF UNKNOWN FUNCTION (DUF674)	0	-0.499198	-0.359194	-0.50083	-0.773491	-1.2969	S2
cassava4.1_008695M	AT4G16100	PROTEIN OF UNKNOWN FUNCTION (DUF789)	0	-0.739131	0.531469	0.464877	-0.125793	-1.29195	S2
cassava4.1_008468M	AT4G16100	PROTEIN OF UNKNOWN FUNCTION (DUF789)	0	-0.958196	0.597793	0.4336	-0.11076	-1.59466	S2
cassava4.1_021031M	AT3G23360	PROTEIN PHOSPHATASE 2C FAMILY PROTEIN	0	-0.344648	-0.455416	-0.626825	-1.02034	-1.08406	S2
cassava4.1_015905M	AT3G15260	PROTEIN PHOSPHATASE 2C FAMILY PROTEIN	0	-0.860923	-0.904008	-1.11935	-1.19892	-1.09758	S2
cassava4.1_009137M	AT3G62260	PROTEIN PHOSPHATASE 2C FAMILY PROTEIN	0	-0.504714	-0.411195	-0.737447	-0.853345	-1.56661	S2
cassava4.1_010045M	AT5G27930	PROTEIN PHOSPHATASE 2C FAMILY PROTEIN	0	-1.13353	-1.5216	-1.62683	-1.79987	-1.74227	S2
cassava4.1_027738M	AT4G33920	PROTEIN PHOSPHATASE 2C FAMILY PROTEIN	0	-0.927688	-0.528656	-0.242465	-1.41158	-1.03032	S2
cassava4.1_008162M	AT3G11410	PROTEIN PHOSPHATASE 2CA	0	-0.406407	-0.445952	-0.571322	-0.771274	-1.76808	S2
cassava4.1_008914M	AT1G03630	PROTOCHLOROPHYLLIDE OXIDOREDUCTASE C	0	-1.24777	-0.604498	-0.518494	-1.15072	-1.09419	S2
cassava4.1_030104M	AT3G20500	PURPLE ACID PHOSPHATASE 18	0	-0.627717	-0.809954	-0.811473	-1.2716	-1.19067	S2
cassava4.1_006982M	AT5G34850	PURPLE ACID PHOSPHATASE 26	0	-1.20623	-1.64521	-1.72261	-2.29832	-1.41388	S2
cassava4.1_017931M	AT2G28305	PUTATIVE LYSINE DECARBOXYLASE FAMILY PROTEIN	0	-1.8365	-0.8879	-0.743231	-1.29301	-1.07978	S2
cassava4.1_016032M	AT2G28305	PUTATIVE LYSINE DECARBOXYLASE FAMILY PROTEIN	0	-0.698061	-0.407364	-0.693155	-1.13511	-0.940645	S2
cassava4.1_012756M	AT1G10380	PUTATIVE MEMBRANE LIPOPROTEIN	0	-0.552368	-0.574541	-0.876731	-1.11841	-1.63084	S2
cassava4.1_020652M	AT3G45160	PUTATIVE MEMBRANE LIPOPROTEIN	0	-0.935393	0.360083	-0.982221	-2.56405	-3.33497	S2
cassava4.1_016268M	AT3G42725	PUTATIVE MEMBRANE LIPOPROTEIN	0	-1.31473	-1.7117	-0.70322	-1.63487	-0.656308	S2
cassava4.1_012356M	AT5G26600	PYRIDOXAL PHOSPHATE (PLP)-DEPENDENT TRANSFERASES SUPERFAMILY PROTEIN	0	-0.884168	-0.881242	-0.698998	-1.5345	-1.3629	S2
cassava4.1_022278M	AT2G23520	PYRIDOXAL PHOSPHATE (PLP)-DEPENDENT TRANSFERASES SUPERFAMILY PROTEIN	0	-1.60077	-1.08957	-1.98108	-2.73504	-2.91812	S2
cassava4.1_025482M	AT3G49160	PYRUVATE KINASE FAMILY PROTEIN	0	-1.40049	-0.792607	-0.947306	-1.391	-1.17039	S2
cassava4.1_001568M	AT4G15530	PYRUVATE ORTHOPHOSPHATE DIKINASE	0	-0.96016	-0.340989	-1.0526	-1.35845	-0.820616	S2
cassava4.1_013993M	AT4G36750	QUINONE REDUCTASE FAMILY PROTEIN	0	-0.453636	-0.519528	-0.822146	-1.01976	-0.835729	S2
cassava4.1_018097M	AT5G03530	RAB GTPASE HOMOLOG C2A	0	-0.613741	-0.470729	-0.507378	-1.20756	-1.34593	S2
cassava4.1_016734M	AT5G45970	RAC-LIKE 2	0	-0.587056	-0.638456	-0.96804	-0.794357	-1.07856	S2
cassava4.1_019843M	AT1G75250	RAD-LIKE 6	0	-0.680613	-0.777937	-0.878321	-1.25326	-0.546667	S2
cassava4.1_019447M	AT4G14010	RALF-LIKE 32	0	-1.27998	-0.643405	-0.392895	-1.38458	-0.378945	S2
cassava4.1_018185M	AT3G15680	RAN BP2/NZF ZINC FINGER-LIKE SUPERFAMILY PROTEIN	0	-0.798115	-0.739372	-0.967476	-1.19363	-1.03593	S2
cassava4.1_023446M	AT2G42800	RECEPTOR LIKE PROTEIN 29	0	-1.2709	-0.914575	-1.14816	-1.85204	-1.82011	S2
cassava4.1_003608M	AT5G49290	RECEPTOR LIKE PROTEIN 56	0	-0.796611	-0.582296	-0.640704	-1.6407	-1.48398	S2
cassava4.1_021474M	AT5G48540	RECEPTOR-LIKE PROTEIN KINASE-RELATED FAMILY PROTEIN	0	-1.15425	-0.440263	-0.972846	-1.91702	-1.04722	S2
cassava4.1_006678M	AT3G55580	REGULATOR OF CHROMOSOME CONDENSATION (RCC1) FAMILY PROTEIN	0	-1.49452	-0.419662	0.0186342	-1.17299	-1.60209	S2
cassava4.1_006840M	AT3G55580	REGULATOR OF CHROMOSOME CONDENSATION (RCC1) FAMILY PROTEIN	0	-1.84892	-0.441438	-0.339163	-1.50063	-1.92851	S2
cassava4.1_021642M	AT3G02300	REGULATOR OF CHROMOSOME CONDENSATION (RCC1) FAMILY PROTEIN	0	-1.83341	-0.57583	-0.959879	-0.981936	-0.534496	S2
cassava4.1_007268M	AT3G53830	REGULATOR OF CHROMOSOME CONDENSATION (RCC1) FAMILY PROTEIN	0	-2.82828	-0.495532	-0.487015	-1.50512	-0.481566	S2
cassava4.1_000669M	AT1G65920	REGULATOR OF CHROMOSOME CONDENSATION (RCC1) FAMILY WITH FYVE ZINC FINGER DOMAIN	0	-1.21223	-1.0737	-2.09789	-3.12281	-3.3629	S2
cassava4.1_034251M	AT5G19420	REGULATOR OF CHROMOSOME CONDENSATION (RCC1) FAMILY WITH FYVE ZINC FINGER DOMAIN	0	-0.401635	-0.537843	-0.71596	-1.0145	-0.745164	S2
cassava4.1_016866M	AT5G53160	REGULATORY COMPONENTS OF ABA RECEPTOR 3	0	-0.259979	-0.466138	-0.476137	-1.08009	-0.909689	S2
cassava4.1_007119M	AT1G53860	REMORIN FAMILY PROTEIN	0	-0.961283	-1.35402	-1.10874	-2.26257	-1.39973	S2
cassava4.1_004128M	AT1G45207	REMORIN FAMILY PROTEIN	0	-0.626602	-1.10408	-0.74589	-1.061	-0.664059	S2
cassava4.1_004142M	AT1G45207	REMORIN FAMILY PROTEIN	0	-0.746616	-1.26569	-0.663831	-1.56747	-0.465938	S2
cassava4.1_032526M	AT5G02010	RHO GUANYL-NUCLEOTIDE EXCHANGE FACTOR 7	0	-0.707689	-0.890573	-1.39479	-1.54878	-1.81553	S2
cassava4.1_027265M	AT3G16780	RIBOSOMAL PROTEIN L19E FAMILY PROTEIN	0	-1.32662	-0.817053	-1.14656	-1.44733	-0.881773	S2
cassava4.1_031494M	AT5G05830	RING/FYVE/PHD ZINC FINGER SUPERFAMILY PROTEIN	0	-0.48217	-0.618163	-0.742507	-1.25154	-1.03475	S2
cassava4.1_002981M	AT1G33420	RING/FYVE/PHD ZINC FINGER SUPERFAMILY PROTEIN	0	-0.497975	-0.164884	-0.712882	-0.277534	-1.04365	S2
cassava4.1_016421M	AT3G47160	RING/U-BOX SUPERFAMILY PROTEIN	0	-0.963532	0.00230647	-0.333516	-0.188365	-1.00897	S2
cassava4.1_014139M	AT4G40070	RING/U-BOX SUPERFAMILY PROTEIN	0	-0.389867	0.0833836	-0.321027	-1.31761	-1.04335	S2
cassava4.1_018102M	AT2G04240	RING/U-BOX SUPERFAMILY PROTEIN	0	-0.774478	0.571628	0.469573	0.445515	-1.07339	S2
cassava4.1_010107M	AT3G06140	RING/U-BOX SUPERFAMILY PROTEIN	0	-0.821636	-0.785627	-1.14944	-1.32337	-1.14976	S2
cassava4.1_022236M	AT1G26800	RING/U-BOX SUPERFAMILY PROTEIN	0	-0.590528	0.51339	-0.0390435	-0.0646157	-1.15232	S2
cassava4.1_010747M	AT5G17600	RING/U-BOX SUPERFAMILY PROTEIN	0	-0.875143	-0.453834	-0.883369	-0.951206	-1.15264	S2
cassava4.1_034177M	AT3G05200	RING/U-BOX SUPERFAMILY PROTEIN	0	-0.619271	-0.434793	-0.591397	-0.449099	-1.18115	S2
cassava4.1_020975M	AT5G53110	RING/U-BOX SUPERFAMILY PROTEIN	0	-0.947028	-0.540568	-0.434013	-1.24879	-1.18771	S2
cassava4.1_031725M	AT1G24440	RING/U-BOX SUPERFAMILY PROTEIN	0	-0.923578	-0.823422	-0.802889	-1.04961	-1.20124	S2
cassava4.1_022848M	AT1G26800	RING/U-BOX SUPERFAMILY PROTEIN	0	-0.508403	0.390007	-0.070209	-0.0738487	-1.2049	S2
cassava4.1_010558M	AT3G09770	RING/U-BOX SUPERFAMILY PROTEIN	0	-0.835729	-0.830332	-1.01042	-1.37707	-1.24914	S2
cassava4.1_016910M	AT1G76410	RING/U-BOX SUPERFAMILY PROTEIN	0	-0.341537	-0.448705	-0.604279	-1.20956	-1.25051	S2
cassava4.1_014726M	AT3G55530	RING/U-BOX SUPERFAMILY PROTEIN	0	-0.952322	-0.234465	-0.0661253	-0.869069	-1.41235	S2
cassava4.1_012945M	AT5G55970	RING/U-BOX SUPERFAMILY PROTEIN	0	-0.691989	-0.42876	-0.959037	-0.592049	-1.46634	S2
cassava4.1_018105M	AT2G04240	RING/U-BOX SUPERFAMILY PROTEIN	0	-1.05829	0.780982	0.609944	0.46874	-1.49574	S2
cassava4.1_015977M	AT2G38185	RING/U-BOX SUPERFAMILY PROTEIN	0	-0.881773	-0.993379	-1.11591	-1.45324	-1.51581	S2
cassava4.1_011187M	AT2G38185	RING/U-BOX SUPERFAMILY PROTEIN	0	-1.36624	-0.591179	-0.949533	-1.5454	-1.61529	S2
cassava4.1_010706M	AT5G40250	RING/U-BOX SUPERFAMILY PROTEIN	0	-1.01333	-0.321027	-0.436939	-0.99683	-1.63218	S2
cassava4.1_013055M	AT5G55970	RING/U-BOX SUPERFAMILY PROTEIN	0	-0.637783	-0.489646	-1.11904	-0.629947	-1.66109	S2
cassava4.1_008030M	AT2G38185	RING/U-BOX SUPERFAMILY PROTEIN	0	-0.812232	-1.00665	-1.20224	-1.49086	-1.68501	S2
cassava4.1_027470M	AT1G60360	RING/U-BOX SUPERFAMILY PROTEIN	0	-1.23379	-0.881773	-1.25705	-1.56661	-1.80844	S2
cassava4.1_032481M	AT4G24204	RING/U-BOX SUPERFAMILY PROTEIN	0	-1.60955	-2.34813	-1.84063	-2.55894	-1.94064	S2
cassava4.1_016037M	AT5G01450	RING/U-BOX SUPERFAMILY PROTEIN	0	-1.40316	-1.76709	-1.65745	-2.25291	-2.22837	S2
cassava4.1_015262M	AT2G23780	RING/U-BOX SUPERFAMILY PROTEIN	0	-1.20556	0.222681	-0.969735	-1.22735	-2.64205	S2
cassava4.1_020901M	AT1G04360	RING/U-BOX SUPERFAMILY PROTEIN	0	-1.06492	0.372952	-1.1472	0.216486	-2.9203	S2
cassava4.1_025516M	AT3G06140	RING/U-BOX SUPERFAMILY PROTEIN	0	-2.63039	-1.94786	-2.67484	-2.91159	-3.23107	S2
cassava4.1_028577M	AT1G49230	RING/U-BOX SUPERFAMILY PROTEIN	0	-1.3441	-0.263785	-0.96044	-3.42508	-3.51293	S2
cassava4.1_030770M	AT3G14250	RING/U-BOX SUPERFAMILY PROTEIN	0	-0.485196	-0.168123	-0.654036	-1.03475	-0.884434	S2
cassava4.1_013155M	AT3G14250	RING/U-BOX SUPERFAMILY PROTEIN	0	-1.23888	-0.612196	-0.942862	-1.28104	-0.876466	S2
cassava4.1_023299M	AT4G24015	RING/U-BOX SUPERFAMILY PROTEIN	0	-0.390623	-0.600118	-0.447328	-1.38045	-0.958196	S2
cassava4.1_028332M	AT5G22000	RING-H2 GROUP F2A	0	-0.838048	-0.419662	-0.846065	-0.541618	-1.12469	S2
cassava4.1_017334M	AT5G43850	RMLC-LIKE CUPINS SUPERFAMILY PROTEIN	0	-0.640254	-0.226004	-0.623265	-1.31833	-1.02386	S2
cassava4.1_013609M	AT1G50590	RMLC-LIKE CUPINS SUPERFAMILY PROTEIN	0	-0.915664	-0.656535	-0.952322	-1.33352	-1.02532	S2
cassava4.1_017084M	AT5G43850	RMLC-LIKE CUPINS SUPERFAMILY PROTEIN	0	-0.72977	-0.191821	-0.647919	-1.22297	-1.08253	S2
cassava4.1_009921M	AT3G08010	RNA BINDING	0	-0.570679	-0.239736	-0.472329	-1.03209	-0.915119	S2
cassava4.1_013528M	AT3G13700	RNA-BINDING (RRM/RBD/RNP MOTIFS) FAMILY PROTEIN	0	-0.497568	-0.574756	-0.611755	-0.776948	-1.05649	S2
cassava4.1_014703M	AT1G76460	RNA-BINDING (RRM/RBD/RNP MOTIFS) FAMILY PROTEIN	0	-1.23447	-0.485802	-0.421786	-0.537843	-1.1078	S2
cassava4.1_014953M	AT1G76460	RNA-BINDING (RRM/RBD/RNP MOTIFS) FAMILY PROTEIN	0	-1.5216	-0.467334	-0.664059	-0.79011	-1.28771	S2
cassava4.1_022678M	AT3G03320	RNA-BINDING ASCH DOMAIN PROTEIN	0	-0.933739	-0.577552	-0.906169	-1.13131	-0.724278	S2
cassava4.1_011536M	AT2G01620	RNI-LIKE SUPERFAMILY PROTEIN	0	-0.376882	-0.125478	-0.956236	-0.740577	-1.12595	S2
cassava4.1_012108M	AT3G48880	RNI-LIKE SUPERFAMILY PROTEIN	0	-0.585323	-0.455811	-0.611755	-1.38345	-0.751465	S2
cassava4.1_025783M	AT3G05500	RUBBER ELONGATION FACTOR PROTEIN (REF)	0	-0.733124	-0.595097	-0.90996	-1.30972	-1.13638	S2
cassava4.1_022233M	AT3G11480	S-ADENOSYL-L-METHIONINE-DEPENDENT METHYLTRANSFERASES SUPERFAMILY PROTEIN	0	-2.57089	-1.46474	-3.33935	-3.88683	-2.66383	S2
cassava4.1_010155M	AT3G11480	S-ADENOSYL-L-METHIONINE-DEPENDENT METHYLTRANSFERASES SUPERFAMILY PROTEIN	0	-1.2605	-1.51128	-2.15843	-2.20423	-0.689195	S2
cassava4.1_013207M	AT2G41040	S-ADENOSYL-L-METHIONINE-DEPENDENT METHYLTRANSFERASES SUPERFAMILY PROTEIN	0	-0.646564	-0.199918	-0.489646	-1.08957	-0.935669	S2
cassava4.1_021417M	AT4G34760	SAUR-LIKE AUXIN-RESPONSIVE PROTEIN FAMILY	0	-1.90888	-1.24366	-1.37333	-2.81198	-2.18311	S2
cassava4.1_025857M	AT5G20820	SAUR-LIKE AUXIN-RESPONSIVE PROTEIN FAMILY	0	-1.31761	-1.35402	-1.72834	-2.5951	-2.61883	S2
cassava4.1_019834M	AT1G75580	SAUR-LIKE AUXIN-RESPONSIVE PROTEIN FAMILY	0	-0.517668	-0.212233	0.498864	-1.55131	-0.380071	S2
cassava4.1_016123M	AT3G13570	SC35-LIKE SPLICING FACTOR 30A	0	-1.48439	-0.243489	-0.461164	-0.925221	-0.526577	S2
cassava4.1_006715M	AT1G50420	SCARECROW-LIKE 3	0	-0.634196	-0.312402	-0.468731	-1.131	-1.12816	S2
cassava4.1_032790M	AT1G01630	SEC14P-LIKE PHOSPHATIDYLINOSITOL TRANSFER FAMILY PROTEIN	0	-0.642729	-0.330248	-0.700404	-0.88071	-1.20889	S2
cassava4.1_032568M	AT2G01110	SEC-INDEPENDENT PERIPLASMIC PROTEIN TRANSLOCASE	0	-0.747827	-0.651088	-0.837274	-1.17919	-1.12029	S2
cassava4.1_010242M	AT2G01110	SEC-INDEPENDENT PERIPLASMIC PROTEIN TRANSLOCASE	0	-0.797864	-0.523878	-0.673463	-1.06522	-0.812232	S2
cassava4.1_012480M	AT1G61250	SECRETORY CARRIER 3	0	-0.883103	-0.759258	-1.00578	-1.84115	-1.47233	S2
cassava4.1_026670M	AT2G18710	SECY HOMOLOG 1	0	-1.07522	-1.04157	-1.0517	-1.25429	-1.36848	S2
cassava4.1_009771M	AT1G17020	SENESCENCE-RELATED GENE 1	0	-2.29548	-1.2348	-1.49411	-2.15008	-2.63218	S2
cassava4.1_011379M	AT5G24020	SEPTUM SITE-DETERMINING PROTEIN (MIND)	0	-0.57175	-0.966912	-0.776454	-1.0383	-1.12124	S2
cassava4.1_012929M	AT3G54390	SEQUENCE-SPECIFIC DNA BINDING TRANSCRIPTION FACTORS	0	-1.04365	-1.15811	-1.51622	-1.47955	-1.32699	S2
cassava4.1_006213M	AT5G22860	SERINE CARBOXYPEPTIDASE S28 FAMILY PROTEIN	0	-1.28104	-0.148321	-1.20457	-1.80995	-1.07006	S2
cassava4.1_009613M	AT5G65760	SERINE CARBOXYPEPTIDASE S28 FAMILY PROTEIN	0	-0.663831	-0.875937	-0.84944	-1.24264	-0.861448	S2
cassava4.1_006427M	AT1G33540	SERINE CARBOXYPEPTIDASE-LIKE 18	0	-1.8484	-2.91267	-2.85413	-2.75926	-2.87303	S2
cassava4.1_007369M	AT1G28110	SERINE CARBOXYPEPTIDASE-LIKE 45	0	-1.07522	-1.00202	-1.53784	-1.27718	-1.27265	S2
cassava4.1_021706M	AT4G11640	SERINE RACEMASE	0	-0.428372	-0.246738	-0.609773	-0.895395	-1.27683	S2
cassava4.1_016456M	AT5G25280	SERINE-RICH PROTEIN-RELATED	0	-0.825466	-0.671393	-1.56362	-0.740095	-1.41388	S2
cassava4.1_034283M	AT5G11090	SERINE-RICH PROTEIN-RELATED	0	-0.582512	-0.0521469	-1.32373	-0.175925	-1.55894	S2
cassava4.1_019763M	AT5G11090	SERINE-RICH PROTEIN-RELATED	0	-1.02562	0.00302648	-1.69432	-1.78986	-1.86355	S2
cassava4.1_014957M	AT5G45920	SGNH HYDROLASE-TYPE ESTERASE SUPERFAMILY PROTEIN	0	-1.13574	-0.694321	-0.875672	-1.2709	-0.286304	S2
cassava4.1_028211M	AT2G45690	SHRUNKEN SEED PROTEIN (SSE1)	0	-0.583593	-0.611755	-0.659723	-1.04365	-1.03949	S2
cassava4.1_012823M	AT5G04320	SHUGOSHIN C TERMINUS	0	-0.511896	-0.991943	-0.523878	-1.07765	-0.258253	S2
cassava4.1_018646M	AT3G56710	SIGMA FACTOR BINDING PROTEIN 1	0	-1.94231	-1.80945	-1.90131	-2.28771	-2.47714	S2
cassava4.1_018885M	AT3G56710	SIGMA FACTOR BINDING PROTEIN 1	0	-0.738409	-0.253601	-0.410237	-1.14497	-0.830845	S2
cassava4.1_003223M	AT5G10180	SLUFATE TRANSPORTER 2;1	0	-1.1756	-0.345381	-0.659951	-1.20058	-1.12501	S2
cassava4.1_009573M	AT5G61530	SMALL G PROTEIN FAMILY PROTEIN / RHOGAP FAMILY PROTEIN	0	-0.777195	-0.649955	-0.571965	-1.16586	-1.0737	S2
cassava4.1_030625M	AT1G22850	SNARE ASSOCIATED GOLGI PROTEIN FAMILY	0	-0.571107	-0.556181	-0.454032	-1.02767	-0.744197	S2
cassava4.1_008725M	AT1G78560	SODIUM BILE ACID SYMPORTER FAMILY	0	-0.995966	-0.698529	-1.01421	-0.730249	-1.10998	S2
cassava4.1_011642M	AT2G26900	SODIUM BILE ACID SYMPORTER FAMILY	0	-1.48762	-1.20025	-1.26396	-1.19859	-1.52782	S2
cassava4.1_030429M	AT3G05030	SODIUM HYDROGEN EXCHANGER 2	0	-0.819343	-0.909417	-0.764886	-1.31222	-1.08927	S2
cassava4.1_004488M	AT3G05030	SODIUM HYDROGEN EXCHANGER 2	0	-0.754139	-1.0607	-1.10284	-1.24914	-1.04513	S2
cassava4.1_011854M	AT5G45380	SOLUTE:SODIUM SYMPORTERS;UREA TRANSMEMBRANE TRANSPORTERS	0	-0.625934	-0.722134	-0.997117	-1.19429	-1.00231	S2
cassava4.1_003656M	AT1G71830	SOMATIC EMBRYOGENESIS RECEPTOR-LIKE KINASE 1	0	-0.529281	-0.782893	-0.896469	-1.34813	-1.3812	S2
cassava4.1_034398M	AT1G17100	SOUL HEME-BINDING FAMILY PROTEIN	0	-1.14848	-1.47353	-2.21692	-3.76415	-2.8954	S2
cassava4.1_010050M	AT5G53120	SPERMIDINE SYNTHASE 3	0	-1.29584	-0.931536	-1.12218	-1.26743	-0.902389	S2
cassava4.1_013218M	AT5G62740	SPFH/BAND 7/PHB DOMAIN-CONTAINING MEMBRANE-ASSOCIATED PROTEIN FAMILY	0	-1.36624	-0.699701	-0.748311	-1.59859	-1.38496	S2
cassava4.1_007060M	AT4G06536	SPLA/RYANODINE RECEPTOR (SPRY) DOMAIN-CONTAINING PROTEIN	0	-1.27893	-0.698764	-1.27579	-1.72452	-1.43401	S2
cassava4.1_016117M	AT1G02860	SPX (SYG1/PHO81/XPR1) DOMAIN-CONTAINING PROTEIN	0	-1.15553	-1.31617	-1.55343	-1.28842	-1.41004	S2
cassava4.1_005240M	AT2G22830	SQUALENE EPOXIDASE 2	0	-0.439481	-0.0638615	-0.559579	-0.281912	-1.35034	S2
cassava4.1_006419M	AT5G43270	SQUAMOSA PROMOTER BINDING PROTEIN-LIKE 2	0	-0.699232	-1.0505	-1.08345	-1.68409	-1.56405	S2
cassava4.1_012466M	AT1G02065	SQUAMOSA PROMOTER BINDING PROTEIN-LIKE 8	0	-0.543299	-0.647467	-0.58316	-1.14944	-1.46793	S2
cassava4.1_012017M	AT3G48800	STERILE ALPHA MOTIF (SAM) DOMAIN-CONTAINING PROTEIN	0	-0.811726	-0.417733	-0.311327	-0.879383	-1.19793	S2
cassava4.1_011820M	AT1G07420	STEROL 4-ALPHA-METHYL-OXIDASE 2-1	0	-0.968887	-0.620601	-0.623487	-1.20923	-0.893518	S2
cassava4.1_016831M	AT2G21970	STRESS ENHANCED PROTEIN 2	0	-1.11341	-0.707689	-0.954277	-1.39289	-1.65426	S2
cassava4.1_018312M	AT1G79990	STRUCTURAL MOLECULES	0	-0.603841	-0.425462	-0.651768	-1.2849	-1.42779	S2
cassava4.1_004477M	AT1G68830	STT7 HOMOLOG STN7	0	-0.562985	-0.447721	-0.871443	-1.33388	-1.20623	S2
cassava4.1_034259M	AT1G01900	SUBTILASE FAMILY PROTEIN	0	-0.840113	-0.901311	-1.26986	-2.01625	-1.23684	S2
cassava4.1_002048M	AT3G14067	SUBTILASE FAMILY PROTEIN	0	-0.727141	-0.621488	-0.860138	-1.36885	-0.96016	S2
cassava4.1_002191M	AT5G67090	SUBTILISIN-LIKE SERINE ENDOPEPTIDASE FAMILY PROTEIN	0	-0.454032	-0.349603	-0.994528	-3.29195	-3.2723	S2
cassava4.1_020079M	AT2G19170	SUBTILISIN-LIKE SERINE PROTEASE 3	0	-0.627494	0.0517201	-1.41658	-1.74082	-2.79987	S2
cassava4.1_027728M	AT4G26620	SUCRASE/FERREDOXIN-LIKE FAMILY PROTEIN	0	-0.624599	-0.510046	-0.687567	-0.981936	-1.09234	S2
cassava4.1_030916M	AT3G27570	SUCRASE/FERREDOXIN-LIKE FAMILY PROTEIN	0	-0.39498	-0.746616	-0.568324	-1.1488	-0.974546	S2
cassava4.1_004111M	AT1G22710	SUCROSE-PROTON SYMPORTER 2	0	-0.656763	-0.423333	-0.586406	-1.26673	-1.25636	S2
cassava4.1_005526M	AT1G11260	SUGAR TRANSPORTER 1	0	-0.53952	-0.497568	-1.16812	-1.21023	-1.1078	S2
cassava4.1_009684M	AT3G47990	SUGAR-INSENSITIVE 3	0	-0.684086	-0.682001	-1.04127	-0.943971	-1.24298	S2
cassava4.1_009758M	AT3G47990	SUGAR-INSENSITIVE 3	0	-1.35771	-1.18804	-1.1291	-1.70416	-1.71312	S2
cassava4.1_003230M	AT3G51895	SULFATE TRANSPORTER 3;1	0	-0.522633	-0.142895	-1.56619	-2.17397	-1.34556	S2
cassava4.1_023253M	AT5G19600	SULFATE TRANSPORTER 3;5	0	-1.81756	-1.65608	-3.46275	-4.14305	-3.95232	S2
cassava4.1_006810M	AT2G25737	SULFITE EXPORTER TAUE/SAFE FAMILY PROTEIN	0	-0.694088	-0.690591	-0.778432	-1.2099	-1.3463	S2
cassava4.1_027542M	AT2G25737	SULFITE EXPORTER TAUE/SAFE FAMILY PROTEIN	0	-0.642504	-0.698061	-0.600555	-1.19793	-1.16359	S2
cassava4.1_026276M	AT5G60200	TARGET OF MONOPTEROS 6	0	-0.433039	-0.45799	-0.932912	-0.978805	-1.04127	S2
cassava4.1_032556M	AT3G18550	TCP FAMILY TRANSCRIPTION FACTOR	0	-0.989077	-0.997694	-1.72166	-2.02503	-1.53241	S2
cassava4.1_006675M	AT4G16730	TERPENE SYNTHASE 02	0	-1.27334	-0.510663	-0.807175	-1.38685	-1.38082	S2
cassava4.1_014659M	AT5G23960	TERPENE SYNTHASE 21	0	-0.413499	-0.319046	-0.740095	-1.77398	-1.25567	S2
cassava4.1_026413M	AT1G70080	TERPENOID CYCLASES/PROTEIN PRENYLTRANSFERASES SUPERFAMILY PROTEIN	0	-0.314374	-0.232769	-0.612417	-1.80995	-1.04008	S2
cassava4.1_008706M	AT1G31950	TERPENOID CYCLASES/PROTEIN PRENYLTRANSFERASES SUPERFAMILY PROTEIN	0	-0.771274	-0.787617	-1.21793	-2.82623	-2.05349	S2
cassava4.1_023426M	AT1G70080	TERPENOID CYCLASES/PROTEIN PRENYLTRANSFERASES SUPERFAMILY PROTEIN	0	-0.313477	-0.143373	-0.43733	-1.43948	-0.914032	S2
cassava4.1_016009M	AT2G20740	TETRASPANIN FAMILY PROTEIN	0	-0.650408	-0.905899	-0.736004	-1.01072	-1.30972	S2
cassava4.1_029131M	AT2G20740	TETRASPANIN FAMILY PROTEIN	0	-2.07582	-2.04157	-2.52284	-3.33789	-3.01508	S2
cassava4.1_013901M	AT2G19580	TETRASPANIN2	0	-0.439872	-0.323552	-0.351258	-1.07613	-0.961845	S2
cassava4.1_007788M	AT1G02910	TETRATRICOPEPTIDE REPEAT (TPR)-CONTAINING PROTEIN	0	-1.11341	-0.564478	-0.515192	-1.08192	-0.762436	S2
cassava4.1_002477M	AT3G05340	TETRATRICOPEPTIDE REPEAT (TPR)-LIKE SUPERFAMILY PROTEIN	0	-0.737687	-0.667034	-0.878852	-1.25188	-1.30829	S2
cassava4.1_029782M	AT5G55740	TETRATRICOPEPTIDE REPEAT (TPR)-LIKE SUPERFAMILY PROTEIN	0	-0.604937	-0.518701	-0.982791	-1.31401	-1.32121	S2
cassava4.1_004307M	AT2G29670	TETRATRICOPEPTIDE REPEAT (TPR)-LIKE SUPERFAMILY PROTEIN	0	-0.470929	-0.372393	-0.263958	-0.565545	-1.58684	S2
cassava4.1_012768M	AT1G04770	TETRATRICOPEPTIDE REPEAT (TPR)-LIKE SUPERFAMILY PROTEIN	0	-0.911316	0.279887	-0.426238	-2.02503	-2.10656	S2
cassava4.1_014857M	AT1G75030	THAUMATIN-LIKE PROTEIN 3	0	-0.750251	-1.10874	-1.31007	-2.40813	-1.76464	S2
cassava4.1_034378M	AT5G17380	THIAMINE PYROPHOSPHATE DEPENDENT PYRUVATE DECARBOXYLASE FAMILY PROTEIN	0	-0.93126	-1.16618	-0.617277	-1.22702	-0.673693	S2
cassava4.1_029850M	AT3G61200	THIOESTERASE SUPERFAMILY PROTEIN	0	-0.559579	-0.762926	-0.871179	-1.19926	-1.20423	S2
cassava4.1_018277M	AT1G48320	THIOESTERASE SUPERFAMILY PROTEIN	0	-0.703454	-0.959318	-1.04692	-1.20756	-1.29761	S2
cassava4.1_017641M	AT3G61200	THIOESTERASE SUPERFAMILY PROTEIN	0	-1.23345	-1.04365	-1.21625	-1.61352	-1.4856	S2
cassava4.1_013063M	AT1G07080	THIOREDOXIN SUPERFAMILY PROTEIN	0	-1.29053	-1.12218	-1.49208	-1.773	-2.69152	S2
cassava4.1_015438M	AT3G52960	THIOREDOXIN SUPERFAMILY PROTEIN	0	-1.08406	-0.72261	-0.986502	-1.13479	-0.918115	S2
cassava4.1_027873M	AT5G18600	THIOREDOXIN SUPERFAMILY PROTEIN	0	-1.08835	-0.95316	-0.0487106	-1.972	-0.940645	S2
cassava4.1_017917M	AT3G44020	THYLAKOID LUMENAL P17.1 PROTEIN	0	-0.766603	-0.363457	-0.942307	-1.98908	-1.49899	S2
cassava4.1_020871M	AT2G20142	TOLL-INTERLEUKIN-RESISTANCE (TIR) DOMAIN FAMILY PROTEIN	0	-0.898081	-0.00187672	-0.700404	-1.30294	-0.904008	S2
cassava4.1_029861M	AT2G20142	TOLL-INTERLEUKIN-RESISTANCE (TIR) DOMAIN FAMILY PROTEIN	0	-0.995103	-0.184916	-0.785378	-1.43635	-0.900234	S2
cassava4.1_002419M	AT4G35300	TONOPLAST MONOSACCHARIDE TRANSPORTER2	0	-0.430703	-0.444576	-0.53199	-0.779175	-1.02444	S2
cassava4.1_011967M	AT3G49660	TRANSDUCIN/WD40 REPEAT-LIKE SUPERFAMILY PROTEIN	0	-0.971714	-0.54751	-0.390245	-0.897006	-1.04961	S2
cassava4.1_030728M	AT3G51930	TRANSDUCIN/WD40 REPEAT-LIKE SUPERFAMILY PROTEIN	0	-0.498586	-0.250337	-0.959599	-1.22634	-1.29548	S2
cassava4.1_034183M	AT5G23730	TRANSDUCIN/WD40 REPEAT-LIKE SUPERFAMILY PROTEIN	0	-0.0524461	-0.0319461	-0.349603	-2.19892	-1.46236	S2
cassava4.1_026602M	AT1G24130	TRANSDUCIN/WD40 REPEAT-LIKE SUPERFAMILY PROTEIN	0	-1.25739	-1.02298	-1.73312	-2.09851	-2.18705	S2
cassava4.1_023992M	AT1G24130	TRANSDUCIN/WD40 REPEAT-LIKE SUPERFAMILY PROTEIN	0	-1.10811	-0.765867	-2.38911	-1.30757	-2.19826	S2
cassava4.1_010977M	AT1G12910	TRANSDUCIN/WD40 REPEAT-LIKE SUPERFAMILY PROTEIN	0	-2.55809	-2.59946	-2.37258	-3.25017	-3.11654	S2
cassava4.1_024770M	AT3G18950	TRANSDUCIN/WD40 REPEAT-LIKE SUPERFAMILY PROTEIN	0	-2.39289	-1.00723	-1.90401	-1.35144	-3.60823	S2
cassava4.1_007327M	AT1G08230	TRANSMEMBRANE AMINO ACID TRANSPORTER FAMILY PROTEIN	0	-0.875937	-0.780413	-1.27963	-1.28069	-1.2863	S2
cassava4.1_007338M	AT1G08230	TRANSMEMBRANE AMINO ACID TRANSPORTER FAMILY PROTEIN	0	-0.762926	-0.594661	-0.720469	-1.07887	-0.935669	S2
cassava4.1_001558M	AT4G17770	TREHALOSE PHOSPHATASE/SYNTHASE 5	0	-0.585756	-0.818325	-1.06522	-2.12469	-1.67392	S2
cassava4.1_004264M	AT3G62390	TRICHOME BIREFRINGENCE-LIKE 6	0	-0.410045	-0.567041	-0.653355	-1.0383	-1.05409	S2
cassava4.1_031723M	AT5G19500	TRYPTOPHAN/TYROSINE PERMEASE	0	-2.80995	-2.4933	-3.14178	-4.14816	-3.51128	S2
cassava4.1_016409M	AT5G36160	TYROSINE TRANSAMINASE FAMILY PROTEIN	0	-0.606913	-0.386657	-0.752194	-0.841663	-1.39745	S2
cassava4.1_018458M	AT5G41700	UBIQUITIN CONJUGATING ENZYME 8	0	-0.372206	-0.468132	-0.675074	-1.37557	-1.54288	S2
cassava4.1_018336M	AT5G32440	UBIQUITIN SYSTEM COMPONENT CUE PROTEIN	0	-1.23209	-1.04394	-1.58684	-2.57691	-2.44066	S2
cassava4.1_018446M	AT5G56150	UBIQUITIN-CONJUGATING ENZYME 30	0	-1.96128	-0.782149	-1.04186	-1.41427	-1.13448	S2
cassava4.1_022110M	AT4G23010	UDP-GALACTOSE TRANSPORTER 2	0	-1.45799	-1.63129	-1.50267	-1.26847	-1.49899	S2
cassava4.1_007235M	AT3G21780	UDP-GLUCOSYL TRANSFERASE 71B6	0	-1.96635	-1.41004	-1.36587	-2.53784	-3.03979	S2
cassava4.1_029835M	AT5G59590	UDP-GLUCOSYL TRANSFERASE 76E2	0	-0.720232	-0.0566412	-1.04543	-1.86512	-2.93346	S2
cassava4.1_007209M	AT5G17050	UDP-GLUCOSYL TRANSFERASE 78D2	0	-0.464544	-0.561494	-0.789362	-1.15393	-1.3752	S2
cassava4.1_006967M	AT3G16520	UDP-GLUCOSYL TRANSFERASE 88A1	0	-1.08345	-0.837274	-1.08559	-1.673	-1.37557	S2
cassava4.1_007706M	AT2G43820	UDP-GLUCOSYLTRANSFERASE 74F2	0	-0.852824	-1.03653	-0.719994	-1.43245	-0.798868	S2
cassava4.1_013962M	AT2G43840	UDP-GLYCOSYLTRANSFERASE 74 F1	0	-0.477743	-0.594008	-0.533451	-1.02093	-0.506148	S2
cassava4.1_006160M	AT2G36780	UDP-GLYCOSYLTRANSFERASE SUPERFAMILY PROTEIN	0	-1.77893	-0.819343	-0.593354	-0.976816	-1.47433	S2
cassava4.1_011289M	AT5G65550	UDP-GLYCOSYLTRANSFERASE SUPERFAMILY PROTEIN	0	-0.632853	-0.294066	-0.868279	-0.915391	-1.56064	S2
cassava4.1_007352M	AT4G01070	UDP-GLYCOSYLTRANSFERASE SUPERFAMILY PROTEIN	0	-1.06673	-1.07036	-1.55343	-2.69152	-1.85308	S2
cassava4.1_006627M	AT4G15480	UDP-GLYCOSYLTRANSFERASE SUPERFAMILY PROTEIN	0	-1.85935	-1.13701	-2.24948	-3.43596	-2.60735	S2
cassava4.1_034307M	AT4G15480	UDP-GLYCOSYLTRANSFERASE SUPERFAMILY PROTEIN	0	-2.18836	-1.8196	-1.88417	-3.04931	-2.61794	S2
cassava4.1_022886M	AT1G05675	UDP-GLYCOSYLTRANSFERASE SUPERFAMILY PROTEIN	0	-1.31366	-1.81655	-2.00984	-2.41504	-2.69432	S2
cassava4.1_006857M	AT3G21790	UDP-GLYCOSYLTRANSFERASE SUPERFAMILY PROTEIN	0	-1.76562	-1.71549	-2.50881	-2.84477	-2.71976	S2
cassava4.1_025684M	AT3G21760	UDP-GLYCOSYLTRANSFERASE SUPERFAMILY PROTEIN	0	-1.94786	-2.12973	-3.02444	-2.77004	-2.89432	S2
cassava4.1_034404M	AT5G54010	UDP-GLYCOSYLTRANSFERASE SUPERFAMILY PROTEIN	0	-1.38534	-1.85988	-1.8895	-2.46833	-2.89647	S2
cassava4.1_006110M	AT4G15480	UDP-GLYCOSYLTRANSFERASE SUPERFAMILY PROTEIN	0	-2.58641	-0.641379	-1.21625	-2.36068	-0.3629	S2
cassava4.1_016341M	AT1G17200	UNCHARACTERISED PROTEIN FAMILY (UPF0497)	0	-0.675305	-0.198593	-0.537634	-0.806165	-1.309	S2
cassava4.1_020666M	AT4G15630	UNCHARACTERISED PROTEIN FAMILY (UPF0497)	0	-1.02885	-0.397638	-0.963532	-1.32049	-2.17267	S2
cassava4.1_016042M	AT3G16300	UNCHARACTERISED PROTEIN FAMILY (UPF0497)	0	-0.973412	-0.952601	-1.7617	-2.84063	-2.60384	S2
cassava4.1_016553M	AT2G35760	UNCHARACTERISED PROTEIN FAMILY (UPF0497)	0	-0.720469	-1.24195	-0.847881	-0.776454	-0.570036	S2
cassava4.1_028216M	AT1G68650	UNCHARACTERIZED PROTEIN FAMILY (UPF0016)	0	-1.12406	-1.73552	-1.42934	-1.74178	-1.98736	S2
cassava4.1_012384M	AT5G58770	UNDECAPRENYL PYROPHOSPHATE SYNTHETASE FAMILY PROTEIN	0	-1.16618	-0.164561	-0.753166	-1.61308	-1.49452	S2
cassava4.1_029903M	AT1G49320	UNKNOWN SEED PROTEIN LIKE 1	0	-1.94342	-0.622154	-1.45443	-2.12281	-1.51375	S2
cassava4.1_034023M	AT1G05680	URIDINE DIPHOSPHATE GLYCOSYLTRANSFERASE 74E2	0	-1.20357	-1.36885	-2.10843	-2.51375	-2.08253	S2
cassava4.1_015805M	AT5G22360	VESICLE-ASSOCIATED MEMBRANE PROTEIN 714	0	-0.875143	-0.54372	-0.900503	-1.1367	-1.2464	S2
cassava4.1_023507M	AT1G14000	VH1-INTERACTING KINASE	0	-1.04394	-1.06945	-1.29124	-1.01188	-1.18771	S2
cassava4.1_011667M	AT1G43700	VIRE2-INTERACTING PROTEIN 1	0	-1.13163	-1.00376	-1.32121	-1.56022	-1.56022	S2
cassava4.1_024354M	AT3G01280	VOLTAGE DEPENDENT ANION CHANNEL 1	0	-0.979089	-0.790859	-0.899964	-1.51622	-1.3812	S2
cassava4.1_029650M	AT4G13870	WERNER SYNDROME-LIKE EXONUCLEASE	0	-0.576045	-0.778185	-0.834956	-1.15393	-1.13574	S2
cassava4.1_017468M	AT5G08780	WINGED-HELIX DNA-BINDING TRANSCRIPTION FACTOR FAMILY PROTEIN	0	-0.631958	-0.834442	-0.788365	-1.42275	-1.05319	S2
cassava4.1_027702M	AT4G11660	WINGED-HELIX DNA-BINDING TRANSCRIPTION FACTOR FAMILY PROTEIN	0	-1.08651	-0.484994	-0.852042	-1.04782	-2.18246	S2
cassava4.1_015193M	AT2G30620	WINGED-HELIX DNA-BINDING TRANSCRIPTION FACTOR FAMILY PROTEIN	0	-0.937878	-0.700404	-0.501239	-1.15489	-0.839854	S2
cassava4.1_028148M	AT2G30590	WRKY DNA-BINDING PROTEIN 21	0	-0.749523	-0.708396	-0.754626	-0.884434	-1.11685	S2
cassava4.1_008781M	AT5G52830	WRKY DNA-BINDING PROTEIN 27	0	-0.520355	-0.378382	-0.90644	-1.87091	-2.14051	S2
cassava4.1_010602M	AT3G04670	WRKY DNA-BINDING PROTEIN 39	0	-1.06613	-0.725231	-0.692455	-0.573038	-1.36179	S2
cassava4.1_031483M	AT5G26170	WRKY DNA-BINDING PROTEIN 50	0	-0.879117	-0.229044	-0.673463	-2.2605	-1.04662	S2
cassava4.1_032004M	AT5G26170	WRKY DNA-BINDING PROTEIN 50	0	-0.573467	-0.267601	0.0692897	-1.60955	-0.419469	S2
cassava4.1_016594M	AT5G64810	WRKY DNA-BINDING PROTEIN 51	0	-0.436354	-0.0120243	-0.447721	-1.77152	-0.171693	S2
cassava4.1_016621M	AT5G64810	WRKY DNA-BINDING PROTEIN 51	0	-0.475134	-0.0527453	-0.439089	-1.86355	-0.285073	S2
cassava4.1_010539M	AT4G24240	WRKY DNA-BINDING PROTEIN 7	0	-0.812486	-0.576906	-0.549198	-1.24742	-1.0505	S2
cassava4.1_011680M	AT3G56400	WRKY DNA-BINDING PROTEIN 70	0	-0.358824	-0.499198	-0.680382	-1.12375	-0.344099	S2
cassava4.1_013417M	AT3G56400	WRKY DNA-BINDING PROTEIN 70	0	-0.658583	-0.0978878	-0.132736	-1.32518	-0.0555913	S2
cassava4.1_024248M	AT4G01250	WRKY FAMILY TRANSCRIPTION FACTOR	0	-1.24914	-0.767585	-0.683623	-1.20856	-1.06824	S2
cassava4.1_006003M	AT4G01720	WRKY FAMILY TRANSCRIPTION FACTOR	0	-0.828281	-0.847622	-1.0145	-1.486	-1.25085	S2
cassava4.1_007976M	AT2G37260	WRKY FAMILY TRANSCRIPTION FACTOR FAMILY PROTEIN	0	-0.795358	-1.14019	-1.1047	-1.47513	-1.46953	S2
cassava4.1_005443M	AT2G05760	XANTHINE/URACIL PERMEASE FAMILY PROTEIN	0	-1.06794	-1.08589	-0.998558	-1.06885	-1.10874	S2
cassava4.1_005767M	AT5G07270	XB3 ORTHOLOG 3 IN ARABIDOPSIS THALIANA	0	-0.774478	-0.868806	-0.816291	-1.01976	-0.999423	S2
cassava4.1_003249M	AT5G53550	YELLOW STRIPE LIKE 3	0	-0.67761	-1.14944	-1.05709	-1.48318	-0.947028	S2
cassava4.1_019812M	AT4G27745	YIPPEE FAMILY PUTATIVE ZINC-BINDING PROTEIN	0	-0.741541	-0.782645	-0.814007	-1.22028	-1.22297	S2
cassava4.1_007135M	AT1G04830	YPT/RAB-GAP DOMAIN OF GYP1P SUPERFAMILY PROTEIN	0	-0.7051	-0.396119	-0.681539	-0.8855	-1.04543	S2
cassava4.1_007158M	AT4G13730	YPT/RAB-GAP DOMAIN OF GYP1P SUPERFAMILY PROTEIN	0	-1.28736	-0.830332	-0.890038	-1.3737	-1.18968	S2
cassava4.1_031476M	AT3G27330	ZINC FINGER (C3HC4-TYPE RING FINGER) FAMILY PROTEIN	0	-0.421399	-0.0493076	-0.821126	-1.49005	-1.3603	S2
cassava4.1_009450M	AT4G29190	ZINC FINGER C-X8-C-X5-C-X3-H TYPE FAMILY PROTEIN	0	-0.659495	-0.13733	-0.312044	-0.77596	-1.2709	S2
cassava4.1_011592M	AT5G42820	ZINC FINGER C-X8-C-X5-C-X3-H TYPE FAMILY PROTEIN	0	-1.97483	-0.478547	-1.28525	-1.2304	-1.30508	S2
cassava4.1_009488M	AT4G29190	ZINC FINGER C-X8-C-X5-C-X3-H TYPE FAMILY PROTEIN	0	-0.385149	-0.144967	-0.351074	-0.161008	-1.46554	S2
cassava4.1_014722M	AT1G66140	ZINC FINGER PROTEIN 4	0	-0.801129	-0.22989	-0.246053	-0.868542	-1.22803	S2
cassava4.1_014358M	AT1G66140	ZINC FINGER PROTEIN 4	0	-0.752437	-0.867226	-1.19727	-1.73312	-1.8135	S2
cassava4.1_025106M	AT5G43630	ZINC KNUCKLE (CCHC-TYPE) FAMILY PROTEIN	0	-0.645661	-0.114035	-0.584458	-1.84529	-0.643856	S2
cassava4.1_010863M	AT5G16990	ZINC-BINDING DEHYDROGENASE FAMILY PROTEIN	0	-1.00289	-0.72261	-0.950927	-1.38873	-1.15586	S2
cassava4.1_012256M	AT5G16990	ZINC-BINDING DEHYDROGENASE FAMILY PROTEIN	0	-0.652901	-0.38289	-0.690591	-1.12879	-0.90212	S2
cassava4.1_005723M	AT2G23530	ZINC-FINGER DOMAIN OF MONOAMINE-OXIDASE A REPRESSOR R1	0	-0.496753	-0.641379	-0.57906	-1.28104	-0.847103	S2
cassava4.1_001156M	AT5G49960	"IDENTICAL TO PUTATIVE ION CHANNEL DMI1 [ARABIDOPSIS THALIANA] (GB:Q9LTX4); SIMILAR TO UNKNOWN PROTEIN [ARABIDOPSIS THALIANA] (TAIR:AT5G02940.1); SIMILAR TO PUTATIVE ION CHANNEL DMI-1 (DOES NOT MAKE INFECTIONS PROTEIN 1) (GB:Q6RHR6); SIMILAR TO PUTATIVE I	0	-0.731925	-0.57626	-0.779422	-1.36624	-1.33935	S2
cassava4.1_003460M	AT5G53220	NA	0	-0.94203	-0.426238	-0.701107	-1.06885	-1.41928	S2
cassava4.1_004278M	AT5G12900	"SIMILAR TO UNKNOWN PROTEIN [ARABIDOPSIS THALIANA] (TAIR:AT1G12330.1); SIMILAR TO OS08G0508100 [ORYZA SATIVA (JAPONICA CULTIVAR-GROUP)] (GB:NP_001062195.1); SIMILAR TO PEPTIDASE M14, CARBOXYPEPTIDASE A [MEDICAGO TRUNCATULA] (GB:ABE94280.1); SIMILAR TO OS0	0	-0.256183	-0.345748	-0.400301	-2.20224	-0.945082	S2
cassava4.1_004806M	AT2G25270	NA	0	-0.782645	-1.2223	-0.948976	-0.715012	-0.838048	S2
cassava4.1_005474M	AT2G15020	SIMILAR TO UNKNOWN PROTEIN [ARABIDOPSIS THALIANA] (TAIR:AT5G64190.1); SIMILAR TO HYPOTHETICAL PROTEIN [ORYZA SATIVA (JAPONICA CULTIVAR-GROUP)] (GB:AAP46203.1)	0	-0.910773	0.496411	-0.546667	-1.08528	-1.87303	S2
cassava4.1_006930M	AT3G14830	SIMILAR TO UNKNOWN PROTEIN [ARABIDOPSIS THALIANA] (TAIR:AT1G53450.2); SIMILAR TO UNKNOWN PROTEIN [ORYZA SATIVA (JAPONICA CULTIVAR-GROUP)] (GB:AAS72350.1); SIMILAR TO OS01G0729900 [ORYZA SATIVA (JAPONICA CULTIVAR-GROUP)] (GB:NP_001044138.1)	0	-0.895127	-0.426432	-0.61352	-0.753409	-1.01859	S2
cassava4.1_007375M	AT3G01060	SIMILAR TO UNKNOWN [BRASSICA RAPA] (GB:ABC41272.1)	0	-0.414653	-0.53575	-0.723087	-1.44026	-1.40049	S2
cassava4.1_007607M	AT2G21080	SIMILAR TO EXTRACELLULAR LIGAND-GATED ION CHANNEL [ARABIDOPSIS THALIANA] (TAIR:AT3G20300.1); SIMILAR TO EXTRACELLULAR LIGAND-GATED ION CHANNEL [ARABIDOPSIS THALIANA] (TAIR:AT1G50630.1); SIMILAR TO HYPOTHETICAL PROTEIN [ORYZA SATIVA (JAPONICA CULTIVAR-GROU	0	-0.793107	-0.230736	-0.675305	-0.435963	-1.05439	S2
cassava4.1_009043M	AT3G50340	SIMILAR TO UNKNOWN PROTEIN [ARABIDOPSIS THALIANA] (TAIR:AT5G67020.1); SIMILAR TO UNKNOWN PROTEIN [ORYZA SATIVA (JAPONICA CULTIVAR-GROUP)] (GB:BAD09363.1)	0	-1.08375	-1.2099	-1.60735	-1.87673	-3.33935	S2
cassava4.1_010064M	AT2G38570	NA	0	-1.02327	-0.827512	-0.742989	-1.09019	-1.19793	S2
cassava4.1_011098M	AT2G47115	NA	0	-1.57691	-1.0265	-1.17397	-1.60034	-1.33898	S2
cassava4.1_011217M	AT3G11810	SIMILAR TO UNKNOWN PROTEIN [ARABIDOPSIS THALIANA] (TAIR:AT2G03330.1); SIMILAR TO CONSERVED HYPOTHETICAL PROTEIN [MEDICAGO TRUNCATULA] (GB:ABE90086.1); SIMILAR TO OS12G0257500 [ORYZA SATIVA (JAPONICA CULTIVAR-GROUP)] (GB:NP_001066512.1)	0	-0.994816	-0.959318	-0.752923	-1.31689	-0.934014	S2
cassava4.1_011309M	AT3G18050	NA	0	-0.853084	-0.825466	-1.08222	-1.48398	-1.27544	S2
cassava4.1_011911M	AT1G22030	SIMILAR TO UNKNOWN PROTEIN [ARABIDOPSIS THALIANA] (TAIR:AT1G77855.1); SIMILAR TO OS08G0104800 [ORYZA SATIVA (JAPONICA CULTIVAR-GROUP)] (GB:NP_001060781.1); SIMILAR TO UNKNOWN PROTEIN [ORYZA SATIVA (JAPONICA CULTIVAR-GROUP)] (GB:BAD08928.1); SIMILAR TO OS0	0	-0.716197	-0.989936	-0.905359	-0.647693	-1.17527	S2
cassava4.1_011933M	AT3G54290	NA	0	-0.491673	-0.721183	-0.797363	-1.20025	-0.8863	S2
cassava4.1_011983M	AT4G28100	IDENTICAL TO UNCHARACTERIZED GPI-ANCHORED PROTEIN AT4G28100 PRECURSOR [ARABIDOPSIS THALIANA] (GB:Q9SUC9;GB:Q8L9X7); SIMILAR TO UNKNOWN PROTEIN [ARABIDOPSIS THALIANA] (TAIR:AT3G18050.1); SIMILAR TO HYPOTHETICAL PROTEIN MTRDRAFT_AC139526G8V1 [MEDICAGO TRUNC	0	-1.12092	-1.63397	-1.68733	-2.53366	-2.13543	S2
cassava4.1_012056M	AT1G30130	SIMILAR TO HYPOTHETICAL PROTEIN [BRASSICA OLERACEA VAR. ALBOGLABRA] (GB:CAA99112.1); CONTAINS INTERPRO DOMAIN PROTEIN OF UNKNOWN FUNCTION DUF1365; (INTERPRO:IPR010775)	0	-0.683623	-0.59706	-0.89084	-1.37071	-1.18869	S2
cassava4.1_012082M	AT4G32295	SIMILAR TO UNKNOWN PROTEIN [ARABIDOPSIS THALIANA] (TAIR:AT3G24150.1)	0	-0.542668	-0.205896	-0.411579	-0.525746	-1.28666	S2
cassava4.1_012122M	AT4G28100	NA	0	-1.89004	-1.95792	-2.04811	-2.37258	-1.62549	S2
cassava4.1_012568M	AT1G15320	NA	0	-0.999711	-0.65449	-0.858567	-1.53032	-1.18869	S2
cassava4.1_013452M	AT5G18130	NA	0	-0.519735	-0.5041	-0.875143	-1.25085	-0.92139	S2
cassava4.1_014154M	NA	NA	0	-0.293359	-0.348133	-0.560856	-1.68641	-1.29301	S2
cassava4.1_014186M	AT1G64680	SIMILAR TO UNKNOWN PROTEIN [ARABIDOPSIS THALIANA] (TAIR:AT1G03055.1); SIMILAR TO HYPOTHETICAL PROTEIN LOC_OS11G37650 [ORYZA SATIVA (JAPONICA CULTIVAR-GROUP)] (GB:ABA94460.1); SIMILAR TO OS08G0114100 [ORYZA SATIVA (JAPONICA CULTIVAR-GROUP)] (GB:NP_00106084	0	-0.391948	-0.126266	-0.511279	-1.42314	-1.15811	S2
cassava4.1_014357M	AT1G64680	SIMILAR TO UNKNOWN PROTEIN [ARABIDOPSIS THALIANA] (TAIR:AT1G03055.1); SIMILAR TO HYPOTHETICAL PROTEIN LOC_OS11G37650 [ORYZA SATIVA (JAPONICA CULTIVAR-GROUP)] (GB:ABA94460.1); SIMILAR TO OS08G0114100 [ORYZA SATIVA (JAPONICA CULTIVAR-GROUP)] (GB:NP_00106084	0	-0.432455	-0.146723	-0.500218	-1.4994	-1.17951	S2
cassava4.1_014510M	AT1G22750	NA	0	-0.483783	-0.358454	-0.623265	-1.06643	-1.03121	S2
cassava4.1_014524M	AT1G22750	NA	0	-0.535959	-0.185901	-0.612858	-1.00607	-1.04097	S2
cassava4.1_014541M	AT3G13130	NA	0	-0.581648	-0.046623	-0.373327	-0.255322	-1.6579	S2
cassava4.1_014667M	AT4G01935	NA	0	-0.0622037	0.136191	-0.358824	-1.25981	-1.24948	S2
cassava4.1_014833M	AT1G48780	NA	0	-0.438307	-0.497364	-0.467334	-1.57605	-1.11372	S2
cassava4.1_014877M	AT2G36895	SIMILAR TO OS03G0152600 [ORYZA SATIVA (JAPONICA CULTIVAR-GROUP)] (GB:NP_001048993.1); SIMILAR TO EXPRESSED PROTEIN [ORYZA SATIVA (JAPONICA CULTIVAR-GROUP)] (GB:ABF94025.1)	0	-0.633076	-0.717382	-1.15553	-1.57691	-1.47473	S2
cassava4.1_015010M	AT1G22750	NA	0	-0.413692	-0.278584	-0.503486	-1.04871	-0.884168	S2
cassava4.1_015038M	AT1G27590	NA	0	-0.945638	-0.932637	-1.3452	-2.1367	-1.70416	S2
cassava4.1_015413M	AT5G35320	NA	0	-0.970017	0.156138	-0.136062	-0.728335	-1.27858	S2
cassava4.1_015474M	NA	NA	0	-0.884168	-0.631064	-1.10501	-1.38911	-1.81807	S2
cassava4.1_015541M	NA	NA	0	-1.29584	-1.46474	-0.500422	-1.62816	-0.240929	S2
cassava4.1_015627M	AT1G22750	NA	0	-0.40316	-0.37632	-0.525123	-1.08161	-0.902659	S2
cassava4.1_016284M	AT1G22750	NA	0	-0.443595	-0.322289	-0.837532	-0.795609	-1.47473	S2
cassava4.1_016352M	NA	NA	0	-1.03032	-0.681539	-0.858044	-1.51705	-1.4274	S2
cassava4.1_016405M	AT1G47410	NA	0	-1.48439	-1.679	-1.78538	-2.55979	-2.63487	S2
cassava4.1_016514M	AT2G18480	"MANNITOL TRANSPORTER, PUTATIVE"	0	-1.67346	-0.861186	-1.35071	-2.98965	-2.46116	S2
cassava4.1_016657M	AT5G40690	NA	0	-0.564478	-0.607133	-0.909689	-1.25395	-1.02591	S2
cassava4.1_016669M	AT4G14380	NA	0	-0.409278	-0.107803	-0.651994	-1.25946	-1.71217	S2
cassava4.1_016805M	AT2G04039	SIMILAR TO UNKNOWN PROTEIN [ORYZA SATIVA (JAPONICA CULTIVAR-GROUP)] (GB:BAC84849.1)	0	-0.437916	-0.142576	-0.660863	-1.87673	-1.35698	S2
cassava4.1_016995M	AT5G21910	NA	0	-0.91866	-0.289651	-0.843733	-1.43557	-1.17397	S2
cassava4.1_017026M	AT1G66080	SIMILAR TO HYPOTHETICAL PROTEIN [ORYZA SATIVA (JAPONICA CULTIVAR-GROUP)] (GB:AAO06975.1); SIMILAR TO EXPRESSED PROTEIN [ORYZA SATIVA (JAPONICA CULTIVAR-GROUP)] (GB:ABF94856.1); CONTAINS INTERPRO DOMAIN PROTEIN OF UNKNOWN FUNCTION DUF775; (INTERPRO:IPR0084	0	-1.48358	-0.506558	-0.0431999	-1.18541	-0.737928	S2
cassava4.1_017284M	NA	NA	0	-0.757306	-0.728574	-1.47313	-1.9105	-1.16877	S2
cassava4.1_017508M	AT5G50710	NA	0	-0.667493	-0.325359	-0.406216	-0.84892	-1.02974	S2
cassava4.1_017651M	AT1G64355	SIMILAR TO HYPOTHETICAL PROTEIN ASL4507 [NOSTOC SP. PCC 7120] (GB:NP_488547.1); SIMILAR TO OS05G0571400 [ORYZA SATIVA (JAPONICA CULTIVAR-GROUP)] (GB:NP_001056374.1)	0	-0.39954	-0.353653	-0.645435	-1.13384	-1.11185	S2
cassava4.1_017763M	AT1G60010	NA	0	-0.391948	-0.386846	-0.665889	-1.0026	-1.00607	S2
cassava4.1_017877M	AT2G27830	NA	0	-1.25051	-0.99051	-0.933463	-1.55852	-1.54162	S2
cassava4.1_017894M	AT2G17710	SIMILAR TO OS04G0560700 [ORYZA SATIVA (JAPONICA CULTIVAR-GROUP)] (GB:NP_001053549.1)	0	-1.05409	-0.86986	-1.12092	-1.29477	-1.38647	S2
cassava4.1_018019M	NA	NA	0	-1.43168	-0.361231	-0.428954	-1.03032	-1.64702	S2
cassava4.1_018687M	AT3G53470	NA	0	-1.0862	-0.815529	-0.864859	-1.45997	-1.42237	S2
cassava4.1_018843M	AT5G42146	NA	0	-1.01537	-0.336428	-0.669556	-1.22398	-2.25705	S2
cassava4.1_018963M	AT3G44450	NA	0	-0.716671	-0.22196	-1.24059	-2.45799	-1.78339	S2
cassava4.1_018988M	AT5G44060	NA	0	-0.341537	-0.324094	-0.361416	-0.833413	-1.01217	S2
cassava4.1_018996M	NA	NA	0	-0.970017	-1.59684	-1.63621	-2.5454	-0.739372	S2
cassava4.1_019019M	AT1G49310	NA	0	-0.981081	-0.295482	-0.685014	-1.37407	-0.736004	S2
cassava4.1_019193M	NA	NA	0	-0.666118	-0.179351	-0.743231	-1.33243	-1.69479	S2
cassava4.1_019344M	AT2G04900	NA	0	-0.569394	-0.758282	-0.737928	-1.12438	-1.03386	S2
cassava4.1_019364M	NA	NA	0	-0.869596	-0.370154	-1.48116	-2.03979	-2.39062	S2
cassava4.1_019476M	NA	NA	0	-0.650635	-0.462754	-0.335699	-0.938431	-1.57218	S2
cassava4.1_019724M	NA	NA	0	-0.364756	-0.156981	-0.50943	-0.562559	-1.01421	S2
cassava4.1_019743M	NA	NA	0	-0.703689	-0.484388	-0.613741	-1.06431	-0.685477	S2
cassava4.1_020058M	NA	NA	0	-1.25291	-0.0470701	-0.306145	-0.944527	-1.20956	S2
cassava4.1_020064M	NA	NA	0	-1.34593	-1.6827	-2.2129	-2.76024	-2.51046	S2
cassava4.1_020078M	AT3G47510	NA	0	-1.42663	-1.02122	-1.78886	-2.66933	-1.89004	S2
cassava4.1_020109M	NA	NA	0	-0.283316	-0.361972	-0.587489	-1.22432	-0.769059	S2
cassava4.1_020237M	NA	NA	0	-0.367732	-0.327167	-0.273518	-0.683854	-1.13638	S2
cassava4.1_020292M	NA	NA	0	-0.318146	0.255078	-0.318146	-1.18738	-1.79837	S2
cassava4.1_020442M	NA	NA	0	-0.55703	-0.529489	-0.906981	-1.0383	-1.33862	S2
cassava4.1_020470M	NA	NA	0	-0.96804	-0.595533	-1.00202	-1.7004	-0.99137	S2
cassava4.1_020529M	NA	NA	0	-1.31258	-1.1078	-1.63218	-1.80138	-1.84684	S2
cassava4.1_020660M	NA	NA	0	-0.275088	0.274292	0.247077	-1.00752	0.433707	S2
cassava4.1_020700M	NA	NA	0	-1.06915	0.194717	-0.79636	-1.27614	-0.516429	S2
cassava4.1_020807M	NA	NA	0	-0.666347	-0.557242	-1.60253	-2.56235	-2.0221	S2
cassava4.1_021402M	AT4G02830	NA	0	-1.07279	-1.4274	-1.82726	-2.27649	-2.5245	S2
cassava4.1_021414M	AT1G52855	NA	0	-0.955116	-0.0516982	-0.289298	-0.0980422	-1.42275	S2
cassava4.1_021445M	AT2G25920	NA	0	-1.061	-0.765376	-0.756331	-0.690125	-1.76611	S2
cassava4.1_021715M	AT4G16447	NA	0	-0.606254	-0.454427	-1.36922	-1.59771	-1.72786	S2
cassava4.1_022138M	AT1G49000	NA	0	-0.776701	-0.428372	-1.01275	-2.12406	-1.61971	S2
cassava4.1_022274M	AT1G78810	NA	0	-1.22803	-0.698529	-0.594661	-0.801129	-1.1976	S2
cassava4.1_022753M	AT3G18300	NA	0	-0.683159	-0.841404	-0.845028	-1.45285	-0.786124	S2
cassava4.1_022979M	AT1G01840	NA	0	-2.14305	-0.177392	-0.655853	-1.58078	-1.90131	S2
cassava4.1_023210M	NA	NA	0	-0.285073	-0.159235	-0.593137	-1.93567	-1.94731	S2
cassava4.1_023386M	NA	NA	0	-1.00376	-0.609332	-0.73865	-1.09758	-1.01976	S2
cassava4.1_023859M	NA	NA	0	-1.54498	-0.878852	-0.917025	-1.12627	-1.10718	S2
cassava4.1_024048M	NA	NA	0	-1.14465	-0.389867	-0.456999	-1.42275	-1.58208	S2
cassava4.1_024278M	AT5G45320	NA	0	-0.656081	-0.49879	-0.855432	-0.940091	-1.37819	S2
cassava4.1_024480M	AT1G56080	SIMILAR TO UNKNOWN PROTEIN [ARABIDOPSIS THALIANA] (TAIR:AT1G16520.1); SIMILAR TO PUTATIVE PROTEIN [AVICENNIA MARINA] (GB:AAV33647.1); CONTAINS DOMAIN PAH2 DOMAIN (SSF47762)	0	-0.964939	-1.16004	-0.434793	-1.21357	-0.256011	S2
cassava4.1_024761M	AT3G13130	NA	0	-1.58294	-0.0494569	-1.17364	-2.30258	-3.72738	S2
cassava4.1_024810M	AT1G44000	SIMILAR TO UNKNOWN PROTEIN [ARABIDOPSIS THALIANA] (TAIR:AT4G22920.1); SIMILAR TO SENESCENCE-INDUCIBLE CHLOROPLAST STAY-GREEN PROTEIN 2 [GLYCINE MAX] (GB:AAW82960.1)	0	-1.19265	-1.12501	-1.51416	-2.4572	-1.62149	S2
cassava4.1_024885M	NA	NA	0	-0.561494	-0.699935	-0.935945	-1.8247	-1.74952	S2
cassava4.1_025541M	NA	NA	0	-0.235654	0.647084	0.126709	-1.28139	-1.37109	S2
cassava4.1_025784M	NA	NA	0	-1.08009	-0.569179	-1.14816	-2.47073	-1.61573	S2
cassava4.1_025896M	AT5G56980	NA	0	-0.854388	-0.306323	-0.664059	-1.07795	-0.636885	S2
cassava4.1_026091M	NA	NA	0	-0.859614	-0.662003	-0.994528	-1.47594	-1.72404	S2
cassava4.1_027651M	NA	NA	0	-1.20224	-1.13828	-1.75779	-1.84892	-1.87461	S2
cassava4.1_027955M	AT5G61340	NA	0	-1.18279	-1.7617	-1.99885	-2.05289	-2.87938	S2
cassava4.1_028105M	AT2G23690	NA	0	-1.26708	-0.592484	-0.690125	-2.13289	-2.18705	S2
cassava4.1_028616M	AT3G14060	NA	0	-1.2923	-0.606474	-1.6878	-3.42818	-2.63666	S2
cassava4.1_028700M	AT5G59305	NA	0	-0.475936	-0.588357	-0.775713	-1.20656	-1.39973	S2
cassava4.1_028812M	NA	NA	0	-1.00318	-0.48459	-0.444576	-1.37482	-1.5345	S2
cassava4.1_028914M	NA	NA	0	-0.609552	-0.455416	-0.800375	-1.49736	-2.09789	S2
cassava4.1_029054M	NA	NA	0	-0.713829	-0.995391	-1.49859	-3.60296	-3.91921	S2
cassava4.1_029067M	AT3G48550	NA	0	-0.31276	-0.228199	-0.738409	-1.52907	-1.26951	S2
cassava4.1_029806M	AT3G61920	NA	0	-1.18541	-0.664288	-1.2567	-1.60735	-1.35771	S2
cassava4.1_029946M	AT5G39570	NA	0	-0.555757	-0.278759	-0.457593	-1.01101	-1.00984	S2
cassava4.1_030140M	AT1G22680	NA	0	-2.06613	-2.19892	-3.44066	-4.8365	-4.66566	S2
cassava4.1_030217M	AT1G44000	SIMILAR TO UNKNOWN PROTEIN [ARABIDOPSIS THALIANA] (TAIR:AT4G22920.1); SIMILAR TO SENESCENCE-INDUCIBLE CHLOROPLAST STAY-GREEN PROTEIN 2 [GLYCINE MAX] (GB:AAW82960.1)	0	-1.22735	-1.03209	-1.58208	-2.34447	-1.58641	S2
cassava4.1_030519M	AT5G03110	SIMILAR TO PROTAMINE P1 FAMILY PROTEIN [ARABIDOPSIS THALIANA] (TAIR:AT2G37100.1); SIMILAR TO CONSERVED HYPOTHETICAL PROTEIN [MEDICAGO TRUNCATULA] (GB:ABE78312.1)	0	-0.0689978	-0.150881	-0.07552	-1.30258	-0.80138	S2
cassava4.1_030771M	NA	NA	0	-0.587489	-0.650861	-0.909689	-1.75438	-1.80088	S2
cassava4.1_030786M	NA	NA	0	-0.737206	0.0738202	0.131853	0.161049	-1.00376	S2
cassava4.1_030832M	AT4G32295	SIMILAR TO UNKNOWN PROTEIN [ARABIDOPSIS THALIANA] (TAIR:AT3G24150.1)	0	-0.261189	-0.252742	-0.458981	-0.592702	-1.37146	S2
cassava4.1_030903M	NA	NA	0	-1.05769	-0.965784	-1.08589	-1.38685	-1.44811	S2
cassava4.1_031149M	AT4G14380	NA	0	-0.683391	0.0568609	-0.811726	-2.0601	-1.20656	S2
cassava4.1_031167M	AT1G52342	NA	0	-0.386468	-0.239736	-0.803645	-1.22465	-1.54878	S2
cassava4.1_031274M	AT4G10810	NA	0	-1.49818	-1.02826	-1.54414	-2.13606	-1.95009	S2
cassava4.1_032099M	AT1G21280	NA	0	-0.581864	0.0163537	-1.40736	-2.2304	-2.60472	S2
cassava4.1_032458M	AT3G56290	NA	0	-0.892714	0.87633	0.0536674	-2.11341	-1.50512	S2
cassava4.1_032580M	NA	NA	0	-1.08589	-0.42876	-1.95288	-2.94564	-2.34813	S2
cassava4.1_032687M	AT5G41761	NA	0	-3.11029	-2.21692	-3.53116	-4.44222	-3.40966	S2
cassava4.1_032710M	NA	NA	0	-1.40392	-1.96973	-1.76366	-2.98393	-2.17072	S2
cassava4.1_032729M	AT3G25400	SIMILAR TO HYPOTHETICAL PROTEIN TTHERM_00522540 [TETRAHYMENA THERMOPHILA SB210] (GB:XP_001014432.1); SIMILAR TO OS02G0479300 [ORYZA SATIVA (JAPONICA CULTIVAR-GROUP)] (GB:NP_001046848.1); SIMILAR TO OS04G0515400 [ORYZA SATIVA (JAPONICA CULTIVAR-GROUP)] (GB	0	-0.972846	-0.694555	-1.5547	-2.16812	-2.18705	S2
cassava4.1_033165M	NA	NA	0	-0.833413	-0.728574	-1.65199	-0.942307	-3.01043	S2
cassava4.1_033169M	AT4G23880	NA	0	-0.888702	-0.569179	-0.825721	-1.06824	-1.66887	S2
cassava4.1_033173M	NA	NA	0	-1.69013	-0.48076	-0.573038	-1.26847	-2.1047	S2
cassava4.1_033881M	NA	NA	0	-0.602088	-0.215412	-1.54793	-2.43987	-2.0221	S2
cassava4.1_034279M	AT3G55420	NA	0	-0.577336	-0.715012	-0.852042	-1.58597	-1.46435	S2
cassava4.1_034360M	AT5G53710	NA	0	-1.27334	-0.198427	-0.915936	-1.018	-2.00636	S2
cassava4.1_034431M	AT1G09520	NA	0	-1.72166	-1.58338	-1.28139	-1.81807	-1.6034	S2
EMEC:12159	AT1G04710	"ACETYL-COA C-ACYLTRANSFERASE, PUTATIVE / 3-KETOACYL-COA THIOLASE, PUTATIVE"	0	-0.953439	-1.0221	-1.19463	-1.36699	-1.32699	S2
EMEC:15618	AT1G07350	"TRANSFORMER SERINE/ARGININE-RICH RIBONUCLEOPROTEIN, PUTATIVE"	0	-1.83547	-0.529073	-0.935945	-1.18017	-1.51664	S2
EMEC:6563	AT1G09960	SUT4 (SUCROSE TRANSPORTER 4); CARBOHYDRATE TRANSPORTER/ SUCROSE:HYDROGEN SYMPORTER/ SUGAR PORTER	0	-0.621488	-0.546878	-0.635988	-1.17625	-0.950927	S2
EMEC:2301	AT1G12940	ATNRT2.5 (NITRATE TRANSPORTER2.5); NITRATE TRANSPORTER	0	-1.3317	-1.12186	-1.21123	-1.67024	-2.11591	S2
EMEC:14074	AT1G24580	ZINC FINGER (C3HC4-TYPE RING FINGER) FAMILY PROTEIN	0	-0.595315	0.127765	-0.560217	-0.166179	-1.32662	S2
EMEC:6444	AT1G25280	ATTLP10 (TUBBY LIKE PROTEIN 10); PHOSPHORIC DIESTER HYDROLASE/ TRANSCRIPTION FACTOR	0	-0.403351	-0.68177	-0.625044	-1.00115	-0.735283	S2
EMEC:1162	AT1G25450	"VERY-LONG-CHAIN FATTY ACID CONDENSING ENZYME, PUTATIVE"	0	-0.761947	-0.238204	-0.285249	-0.453834	-1.3133	S2
EMEC:2678	AT1G26800	ZINC FINGER (C3HC4-TYPE RING FINGER) FAMILY PROTEIN	0	-0.587923	0.611267	-0.112943	-0.046325	-1.60955	S2
EMEC:4399	AT1G31470	NFD4 (NUCLEAR FUSION DEFECTIVE 4)	0	-1.08804	-0.347582	-0.814768	-1.50758	-1.14401	S2
EMEC:17189	AT1G45207	REMORIN FAMILY PROTEIN	0	-0.702046	-1.56918	-0.773245	-1.66063	-1.08131	S2
EMEC:6198	AT1G47270	ATTLP6 (TUBBY LIKE PROTEIN 6); PHOSPHORIC DIESTER HYDROLASE/ TRANSCRIPTION FACTOR	0	-1.0613	-1.60384	-1.89647	-2.69713	-2.38836	S2
EMEC:21062	AT1G51570	C2 DOMAIN-CONTAINING PROTEIN	0	-0.303294	-0.507173	-0.505328	-1.13828	-0.937878	S2
EMEC:10899	AT1G62770	INVERTASE/PECTIN METHYLESTERASE INHIBITOR FAMILY PROTEIN	0	-0.604718	-0.173157	-0.63958	-0.798366	-1.1805	S2
EMEC:2071	AT1G64930	"CYP89A7 (CYTOCHROME P450, FAMILY 87, SUBFAMILY A, POLYPEPTIDE 7); OXYGEN BINDING"	0	-1.48237	-0.751222	-1.16424	-2.25291	-1.84373	S2
EMEC:4255	AT1G68830	STN7 (STT7 HOMOLOG STN7); KINASE/ PROTEIN KINASE	0	-0.790359	-1.00665	-0.812992	-1.23752	-1.04038	S2
EMEC:19140	AT1G74310	ATHSP101 (HEAT SHOCK PROTEIN 101); ATP BINDING / ATPASE	0	-1.05289	-0.132578	-0.0997418	-1.04186	-1.11372	S2
EMEC:15291	AT2G13360	AGT (ALANINE:GLYOXYLATE AMINOTRANSFERASE)	0	-0.292652	-0.225498	-0.00404521	-1.32049	-0.883369	S2
EMEC:8634	AT2G17270	MITOCHONDRIAL SUBSTRATE CARRIER FAMILY PROTEIN	0	-0.349235	-0.471929	-0.734563	-1.81046	-1.44105	S2
EMEC:14267	AT2G25940	ALPHA-VPE (ALPHA-VACUOLAR PROCESSING ENZYME); CYSTEINE-TYPE ENDOPEPTIDASE	0	-1.29761	-1.06643	-1.0502	-2.28209	-2.00462	S2
EMEC:10599	AT2G26080	"GLYCINE DEHYDROGENASE (DECARBOXYLATING), PUTATIVE / GLYCINE DECARBOXYLASE, PUTATIVE / GLYCINE CLEAVAGE SYSTEM P-PROTEIN, PUTATIVE"	0	-0.458188	-0.629947	-0.884967	-1.34337	-1.26257	S2
EMEC:5501	AT2G32480	"MEMBRANE-ASSOCIATED ZINC METALLOPROTEASE, PUTATIVE"	0	-0.925221	-0.915936	-0.740818	-1.59161	-0.973412	S2
EMEC:2259	AT2G39730	RCA (RUBISCO ACTIVASE)	0	-0.923851	-0.0858948	0.122739	-1.33497	-0.748069	S2
EMEC:13084	AT2G45300	3-PHOSPHOSHIKIMATE 1-CARBOXYVINYLTRANSFERASE / 5-ENOLPYRUVYLSHIKIMATE-3-PHOSPHATE / EPSP SYNTHASE	0	-0.818071	-0.931536	-0.742507	-1.12312	-0.877261	S2
EMEC:1014	AT2G45340	"LEUCINE-RICH REPEAT TRANSMEMBRANE PROTEIN KINASE, PUTATIVE"	0	-0.406025	-0.278934	-0.385149	-1.07097	-0.746858	S2
EMEC:1681	AT3G02540	UBIQUITIN FAMILY PROTEIN	0	-1.19992	-0.843733	-1.20224	-1.39441	-0.988218	S2
EMEC:5036	AT3G10340	"PHENYLALANINE AMMONIA-LYASE, PUTATIVE"	0	-2.61794	-3.27649	-3.33497	-4.47393	-4.82419	S2
EMEC:4487	AT3G21230	4CL5 (4-COUMARATE:COA LIGASE 5); 4-COUMARATE-COA LIGASE	0	-1.56064	-1.16391	-1.39289	-1.71217	-1.92084	S2
EMEC:15667	AT3G23700	S1 RNA-BINDING DOMAIN-CONTAINING PROTEIN	0	-0.97852	-0.472529	-0.551945	-1.33716	-1.46993	S2
EMEC:12198	AT3G24750	UNKNOWN PROTEIN	0	-1.68084	0.563451	-1.98051	-2.66841	-2.9737	S2
EMEC:2683	AT3G26200	"CYP71B22 (CYTOCHROME P450, FAMILY 71, SUBFAMILY B, POLYPEPTIDE 22); OXYGEN BINDING"	0	-2.40889	-2.10905	-2.82623	-3.75244	-3.10532	S2
EMEC:14585	AT3G44160	CHLOROPLAST OUTER MEMBRANE PROTEIN-RELATED	0	-1.17072	-0.860923	-0.793107	-0.751465	-0.658356	S2
EMEC:1840	AT3G51860	CAX3 (CATION EXCHANGER 3); CATION:CATION ANTIPORTER	0	-0.802638	-1.02268	-0.668639	-1.73793	-1.52949	S2
EMEC:14036	AT3G53380	LECTIN PROTEIN KINASE FAMILY PROTEIN	0	-1.3603	-0.753896	-1.01421	-0.765131	-1.36848	S2
EMEC:3863	AT3G58500	PP2A-3 (PROTEIN PHOSPHATASE 2A-3); PROTEIN PHOSPHATASE TYPE 2A	0	-0.474132	-0.54393	-0.799119	-1.03978	-1.1504	S2
EMEC:741	AT3G60880	DIHYDRODIPICOLINATE SYNTHASE 1 (DHDPS1) (DHDPS) (DHPS1)	0	-1.23548	-0.668409	-0.859352	-1.47073	-1.03003	S2
EMEC:13116	AT4G04460	ASPARTYL PROTEASE FAMILY PROTEIN	0	-1.0026	-1.63801	-1.31653	-2.52118	-2.19628	S2
EMEC:15063	AT4G21320	HSA32 (HEAT-STRESS-ASSOCIATED 32)	0	-1.19992	-0.0521469	0.0795658	-0.852824	-0.46335	S2
EMEC:1777	AT4G21990	APR3 (APS REDUCTASE 3)	0	-1.44575	-0.740577	-1.82572	-3.76415	-2.76808	S2
EMEC:3958	AT4G22870	"LEUCOANTHOCYANIDIN DIOXYGENASE, PUTATIVE / ANTHOCYANIDIN SYNTHASE, PUTATIVE"	0	-1.57605	-1.93567	-1.97426	-2.57605	-2.42043	S2
EMEC:15677	AT4G34000	ABF3/DPBF5 (ABSCISIC ACID RESPONSIVE ELEMENTS-BINDING FACTOR 3); DNA BINDING / PROTEIN BINDING / TRANSCRIPTION FACTOR/ TRANSCRIPTIONAL ACTIVATOR	0	-0.798868	-0.821636	-0.921117	-0.920298	-1.82164	S2
EMEC:4176	AT4G34640	SQS1 (SQUALENE SYNTHASE 1); FARNESYL-DIPHOSPHATE FARNESYLTRANSFERASE	0	-0.797363	-0.808185	-0.770535	-1.29407	-0.8863	S2
EMEC:1700	AT4G35090	CAT2 (CATALASE 2); CATALASE	0	-0.690591	0.307545	-0.699935	-1.95065	-1.59902	S2
EMEC:17090	AT4G38320	HHP5 (HEPTAHELICAL PROTEIN 5); RECEPTOR	0	-0.90185	-1.11372	-1.45641	-1.23379	-1.38421	S2
EMEC:8887	AT5G02750	ZINC FINGER (C3HC4-TYPE RING FINGER) FAMILY PROTEIN	0	-0.445559	-0.223138	-0.797363	-0.855954	-1.27718	S2
EMEC:4300	AT5G02900	"CYP96A13 (CYTOCHROME P450, FAMILY 96, SUBFAMILY A, POLYPEPTIDE 13); OXYGEN BINDING"	0	-0.299028	-0.0431999	-0.536378	-0.359009	-1.25429	S2
EMEC:14001	AT5G11880	"DIAMINOPIMELATE DECARBOXYLASE, PUTATIVE / DAP CARBOXYLASE, PUTATIVE"	0	-1.30009	-1.21591	-0.981651	-1.28314	-1.01946	S2
EMEC:2628	AT5G12850	ZINC FINGER (CCCH-TYPE) FAMILY PROTEIN	0	-0.912945	-0.856737	-1.06341	-0.991943	-2.46833	S2
EMEC:14246	AT5G13930	CHS (CHALCONE SYNTHASE); NARINGENIN-CHALCONE SYNTHASE	0	-1.92632	-2.29053	-2.23923	-3.00926	-2.89647	S2
EMEC:12710	AT5G19180	ECR1 (E1 C-TERMINAL RELATED 1); SMALL PROTEIN ACTIVATING ENZYME	0	-1.17202	-1.13005	-1.25601	-1.62683	-1.51829	S2
EMEC:13235	AT5G19540	SIMILAR TO OS08G0387500 [ORYZA SATIVA (JAPONICA CULTIVAR-GROUP)] (GB:NP_001061714.1); SIMILAR TO UNKNOWN [STRIGA ASIATICA] (GB:ABE66393.1)	0	-1.85674	-0.936497	-1.1976	-1.35698	-0.681076	S2
EMEC:2393	AT5G22630	PREPHENATE DEHYDRATASE FAMILY PROTEIN	0	-1.1594	-1.45561	-1.47995	-1.88417	-2.21491	S2
EMEC:2716	AT5G27320	ATGID1C/GID1C (GA INSENSITIVE DWARF1C)	0	-0.640029	-0.6878	-0.759014	-1.2365	-1.10687	S2
EMEC:21585	AT5G34850	ATPAP26/PAP26 (PURPLE ACID PHOSPHATASE 26); ACID PHOSPHATASE/ PROTEIN SERINE/THREONINE PHOSPHATASE	0	-0.829562	-1.16359	-1.33206	-1.53199	-1.0265	S2
EMEC:16858	AT5G35970	"DNA-BINDING PROTEIN, PUTATIVE"	0	-0.883635	-0.995391	-1.35365	-1.77645	-1.66841	S2
EMEC:2825	AT5G49990	XANTHINE/URACIL PERMEASE FAMILY PROTEIN	0	-1.01275	-0.816037	-0.899964	-1.24708	-1.16391	S2
EMEC:21836	AT5G50150	"SIMILAR TO UNKNOWN PROTEIN [ARABIDOPSIS THALIANA] (TAIR:AT1G70550.1); SIMILAR TO UNKNOWN PROTEIN [ARABIDOPSIS THALIANA] (TAIR:AT1G10750.1); SIMILAR TO PUTATIVE CARBOXYL-TERMINAL PROTEINASE [GOSSYPIUM HIRSUTUM] (GB:AAK84952.2); CONTAINS INTERPRO DOMAIN PR	0	-0.594225	-0.447131	-1.05739	-1.68223	-1.80945	S2
EMEC:10624	AT5G54290	CYTOCHROME C BIOGENESIS PROTEIN FAMILY	0	-1.15072	-0.808185	-1.15618	-0.538471	-0.565759	S2
EMEC:14283	AT5G54870	SIMILAR TO UNKNOWN PROTEIN [ARABIDOPSIS THALIANA] (TAIR:AT1G70160.1); SIMILAR TO UNKNOWN PROTEIN [ARABIDOPSIS THALIANA] (TAIR:AT4G27020.1); SIMILAR TO UNKNOWN PROTEIN [ORYZA SATIVA (JAPONICA CULTIVAR-GROUP)] (GB:BAD53001.1); SIMILAR TO UNKNOWN PROTEIN [OR	0	-0.949812	-0.606254	-0.514161	-1.07826	-0.581432	S2
EMEC:16704	AT5G55260	PPX2 (PROTEIN PHOSPHATASE X-2); PROTEIN SERINE/THREONINE PHOSPHATASE	0	-0.526992	-0.510663	-0.427595	-1.07127	-0.58814	S2
EMEC:20495	AT5G56530	"SIMILAR TO UNKNOWN PROTEIN [ARABIDOPSIS THALIANA] (TAIR:AT1G55360.1); SIMILAR TO UNKNOWN PROTEIN [ARABIDOPSIS THALIANA] (TAIR:AT3G13510.1); SIMILAR TO OS07G0573400 [ORYZA SATIVA (JAPONICA CULTIVAR-GROUP)] (GB:NP_001060067.1); SIMILAR TO PROTEIN OF UNKNOW	0	-0.609773	-1.14433	-0.863809	-1.58988	-1.24434	S2
EMEC:6584	AT5G56530	"SIMILAR TO UNKNOWN PROTEIN [ARABIDOPSIS THALIANA] (TAIR:AT1G55360.1); SIMILAR TO UNKNOWN PROTEIN [ARABIDOPSIS THALIANA] (TAIR:AT3G13510.1); SIMILAR TO OS07G0573400 [ORYZA SATIVA (JAPONICA CULTIVAR-GROUP)] (GB:NP_001060067.1); SIMILAR TO PROTEIN OF UNKNOW	0	-0.558942	-0.831871	-0.75755	-1.57691	-1.3485	S2
EMEC:14212	AT5G62890	"PERMEASE, PUTATIVE"	0	-0.996254	-1.50144	-1.56064	-2.1565	-1.68641	S2

## Sheet: S3
List of the differentially expressed genes in seven (S1-S7) SOTA clusters.
ProbeSetID	KEGG ORTHOLOGY	BEST ARABIDOPSIS TAIR10 HIT SYMBOL	T1_vs_T1 Fold Change	T2_vs_T1 Fold Change	T3_vs_T1 Fold Change	T4_vs_T1 Fold Change	T5_vs_T1Fold Change	T6_vs_T1 Fold Change	Cluster
cassava4.1_001971M	AT1G61100	"DISEASE RESISTANCE PROTEIN (TIR CLASS), PUTATIVE"	0	2.30349	1.39418	1.43136	1.00403	2.13714	S3
cassava4.1_003984M	AT3G47930	"L-GALACTONO-1,4-LACTONE DEHYDROGENASE"	0	1.29355	0.412619	0.710525	0.644872	0.747602	S3
cassava4.1_015821M	AT5G42680	"PROTEIN OF UNKNOWN FUNCTION, DUF617"	0	1.54597	0.815493	0.618427	-0.0332742	0.985938	S3
cassava4.1_010208M	AT3G08030	"PROTEIN OF UNKNOWN FUNCTION, DUF642"	0	1.49267	0.9387	1.27882	0.593784	1.41099	S3
cassava4.1_003382M	AT3G01750	ANKYRIN REPEAT FAMILY PROTEIN	0	1.38582	0.736215	0.816641	0.767146	1.22002	S3
cassava4.1_004685M	AT3G07340	BASIC HELIX-LOOP-HELIX (BHLH) DNA-BINDING SUPERFAMILY PROTEIN	0	1.65897	0.759667	1.00576	0.11703	1.28018	S3
cassava4.1_013929M	AT1G59640	BIG PETAL P	0	1.32216	0.356031	0.480575	0.328492	1.0077	S3
cassava4.1_017956M	AT1G66400	CALMODULIN LIKE 23	0	1.07957	0.775093	0.982145	0.575215	1.05235	S3
cassava4.1_004351M	AT2G05160	CCCH-TYPE ZINC FINGERFAMILY PROTEIN WITH RNA-BINDING DOMAIN	0	1.52401	0.994797	1.11457	0.915559	1.28125	S3
cassava4.1_034092M	AT5G64740	CELLULOSE SYNTHASE 6	0	1.16414	0.292311	0.14496	0.177982	0.828388	S3
cassava4.1_002727M	AT4G07960	CELLULOSE-SYNTHASE-LIKE C12	0	1.80393	0.593497	1.04208	0.0319597	1.00281	S3
cassava4.1_015361M	AT5G51990	C-REPEAT-BINDING FACTOR 4	0	2.59481	2.18066	2.16935	1.2241	2.21269	S3
cassava4.1_026490M	AT1G64640	EARLY NODULIN-LIKE PROTEIN 8	0	2.54723	1.22237	1.14156	0.652142	2.17792	S3
cassava4.1_009300M	AT3G25700	EUKARYOTIC ASPARTYL PROTEASE FAMILY PROTEIN	0	2.55528	1.61127	1.97827	0.825786	2.14551	S3
cassava4.1_008081M	AT1G44130	EUKARYOTIC ASPARTYL PROTEASE FAMILY PROTEIN	0	1.40985	1.15361	1.15672	0.681764	1.46864	S3
cassava4.1_015495M	AT4G38400	EXPANSIN-LIKE A2	0	2.62253	1.32924	1.93934	1.40746	2.87048	S3
cassava4.1_034129M	AT2G46210	FATTY ACID/SPHINGOLIPID DESATURASE	0	2.69209	1.17127	1.97761	0.575796	2.00151	S3
cassava4.1_007605M	AT2G46210	FATTY ACID/SPHINGOLIPID DESATURASE	0	1.1462	0.123931	0.52647	0.43082	1.14163	S3
cassava4.1_029491M	AT1G75750	GAST1 PROTEIN HOMOLOG 1	0	5.05082	2.58636	2.44124	1.61447	3.26188	S3
cassava4.1_020286M	AT2G39540	GIBBERELLIN-REGULATED FAMILY PROTEIN	0	2.05665	0.918386	0.846473	0.836651	1.28718	S3
cassava4.1_031405M	AT4G39670	GLYCOLIPID TRANSFER PROTEIN (GLTP) FAMILY PROTEIN	0	1.08093	0.680504	0.547943	0.690104	0.793771	S3
cassava4.1_009349M	AT3G17860	JASMONATE-ZIM-DOMAIN PROTEIN 3	0	1.57913	0.478092	0.608241	0.386811	0.771886	S3
cassava4.1_018315M	AT1G30135	JASMONATE-ZIM-DOMAIN PROTEIN 8	0	4.57156	2.87986	3.46484	2.88649	4.16019	S3
cassava4.1_020224M	AT1G02820	LATE EMBRYOGENESIS ABUNDANT 3 (LEA3) FAMILY PROTEIN	0	1.90296	1.43861	1.38117	1.03196	1.81725	S3
cassava4.1_002016M	AT3G51550	MALECTIN/RECEPTOR-LIKE PROTEIN KINASE FAMILY PROTEIN	0	1.30894	0.751806	0.850159	0.436055	0.879706	S3
cassava4.1_019452M	AT1G22050	MEMBRANE-ANCHORED UBIQUITIN-FOLD PROTEIN 6 PRECURSOR	0	1.29149	0.779386	1.14776	0.693409	1.57952	S3
cassava4.1_019463M	AT1G22050	MEMBRANE-ANCHORED UBIQUITIN-FOLD PROTEIN 6 PRECURSOR	0	1.14215	0.689657	0.908736	0.453755	1.21915	S3
cassava4.1_005716M	AT5G01710	METHYLTRANSFERASES	0	1.17728	0.488515	1.27387	0.473008	1.01178	S3
cassava4.1_010219M	AT3G45640	MITOGEN-ACTIVATED PROTEIN KINASE 3	0	1.10024	0.890641	0.986811	0.487486	1.22719	S3
cassava4.1_010778M	AT5G67080	MITOGEN-ACTIVATED PROTEIN KINASE KINASE KINASE 19	0	2.43957	1.36457	1.63858	1.46644	2.14405	S3
cassava4.1_020998M	AT5G67080	MITOGEN-ACTIVATED PROTEIN KINASE KINASE KINASE 19	0	2.2338	1.54216	2.00342	0.870108	2.08212	S3
cassava4.1_032656M	AT5G11300	MITOTIC-LIKE CYCLIN 3B FROM ARABIDOPSIS	0	0.408494	-0.0297353	0.763412	-0.110604	1.10239	S3
cassava4.1_030403M	AT5G52280	MYOSIN HEAVY CHAIN-RELATED PROTEIN	0	2.40485	1.70995	1.28913	1.05388	1.69301	S3
cassava4.1_025227M	AT4G26090	NB-ARC DOMAIN-CONTAINING DISEASE RESISTANCE PROTEIN	0	1.42519	0.743041	0.565402	0.723078	1.09592	S3
cassava4.1_019789M	AT3G25882	NIM1-INTERACTING 2	0	0.580531	-0.354022	0.733701	0.0822938	1.46341	S3
cassava4.1_010716M	AT5G56750	N-MYC DOWNREGULATED-LIKE 1	0	1.39391	0.745194	0.329985	0.179001	1.10668	S3
cassava4.1_030719M	AT3G14770	NODULIN MTN3 FAMILY PROTEIN	0	1.40278	0.678973	0.823423	0.0299829	1.81155	S3
cassava4.1_004016M	AT5G63320	NUCLEAR PROTEIN X1	0	1.04628	0.696884	0.629753	0.555031	0.425352	S3
cassava4.1_003691M	AT5G63320	NUCLEAR PROTEIN X1	0	1.01314	0.719753	0.554933	0.395502	0.492827	S3
cassava4.1_004226M	AT1G53840	PECTIN METHYLESTERASE 1	0	1.60862	1.2052	1.30434	0.893129	1.59268	S3
cassava4.1_004649M	AT4G35470	PLANT INTRACELLULAR RAS GROUP-RELATED LRR 4	0	2.07714	1.0697	1.08079	0.669662	1.31359	S3
cassava4.1_001949M	AT5G54380	PROTEIN KINASE FAMILY PROTEIN	0	2.34099	1.53207	1.84254	0.602932	2.00723	S3
cassava4.1_005455M	AT5G09890	PROTEIN KINASE FAMILY PROTEIN	0	1.77505	0.640621	0.399116	0.481092	1.67433	S3
cassava4.1_032977M	AT3G57750	PROTEIN KINASE SUPERFAMILY PROTEIN	0	0.935686	0.533763	1.00461	0.352872	0.89538	S3
cassava4.1_030649M	AT5G62280	PROTEIN OF UNKNOWN FUNCTION (DUF1442)	0	3.95966	2.72511	3.16086	0.835035	3.22854	S3
cassava4.1_016522M	AT3G14260	PROTEIN OF UNKNOWN FUNCTION (DUF567)	0	1.37139	0.764601	1.40447	0.581881	NaN	S3
cassava4.1_012791M	AT3G22550	PROTEIN OF UNKNOWN FUNCTION (DUF581)	0	1.21244	0.473735	0.436375	0.475915	0.800662	S3
cassava4.1_008139M	AT1G68410	PROTEIN PHOSPHATASE 2C FAMILY PROTEIN	0	1.94744	1.19743	1.41981	0.497842	1.95643	S3
cassava4.1_008147M	AT1G68410	PROTEIN PHOSPHATASE 2C FAMILY PROTEIN	0	1.3255	0.860287	1.15821	0.660929	1.70677	S3
cassava4.1_012659M	AT1G10380	PUTATIVE MEMBRANE LIPOPROTEIN	0	0.554343	-0.0442408	0.901726	-0.037414	1.07169	S3
cassava4.1_001147M	AT1G64060	RESPIRATORY BURST OXIDASE PROTEIN F	0	1.45433	0.645794	0.777451	0.505281	1.279	S3
cassava4.1_031058M	AT4G02380	SENESCENCE-ASSOCIATED GENE 21	0	1.03415	0.41511	1.01343	0.512884	1.19295	S3
cassava4.1_002141M	AT5G55480	SHV3-LIKE 1	0	2.02531	0.733181	0.717912	0.720541	1.8694	S3
cassava4.1_020080M	AT1G76160	SKU5 SIMILAR 5	0	2.03931	0.677711	0.866077	0.434668	1.57012	S3
cassava4.1_011016M	AT1G27700	SYNTAXIN/T-SNARE FAMILY PROTEIN	0	1.41029	0.969307	1.21014	0.160662	1.14692	S3
cassava4.1_007312M	AT3G56200	TRANSMEMBRANE AMINO ACID TRANSPORTER FAMILY PROTEIN	0	0.777367	0.523763	0.862828	0.100305	1.07991	S3
cassava4.1_012109M	AT1G80840	WRKY DNA-BINDING PROTEIN 40	0	2.28824	0.89033	1.16169	1.00425	2.10725	S3
cassava4.1_013342M	AT4G25810	XYLOGLUCAN ENDOTRANSGLYCOSYLASE 6	0	1.43232	0.362554	1.2854	0.612211	1.90762	S3
cassava4.1_012162M	AT1G10550	XYLOGLUCAN:XYLOGLUCOSYL TRANSFERASE 33	0	2.43552	1.21282	0.67238	0.11929	2.0625	S3
cassava4.1_001759M	AT2G47820	SIMILAR TO UNKNOWN PROTEIN [ARABIDOPSIS THALIANA] (TAIR:AT1G09040.1); SIMILAR TO EXPRESSED PROTEIN [ORYZA SATIVA (JAPONICA CULTIVAR-GROUP)] (GB:ABF95909.1); SIMILAR TO OS07G0568200 [ORYZA SATIVA (JAPONICA CULTIVAR-GROUP)] (GB:NP_001060027.1); CONTAINS INT	0	1.34147	0.591584	0.348686	0.517628	0.801324	S3
cassava4.1_008729M	AT3G54000	NA	0	1.07272	0.372729	0.509138	0.549817	0.563549	S3
cassava4.1_011389M	AT1G68440	NA	0	1.87982	1.02432	1.60364	0.457857	1.38056	S3
cassava4.1_011659M	AT3G15115	NA	0	1.72299	0.887525	1.57032	0.713168	1.98211	S3
cassava4.1_012038M	AT1G45688	NA	0	1.53735	0.924632	1.41495	0.44668	1.36323	S3
cassava4.1_015651M	AT3G60810	SIMILAR TO PROTEIN OF UNKNOWN FUNCTION DUF1499 [MEDICAGO TRUNCATULA] (GB:ABE92390.1); CONTAINS INTERPRO DOMAIN PROTEIN OF UNKNOWN FUNCTION DUF1499; (INTERPRO:IPR010865)	0	1.42476	0.979074	1.3259	0.797096	1.61838	S3
cassava4.1_019522M	AT3G06070	SIMILAR TO UNKNOWN PROTEIN [ARABIDOPSIS THALIANA] (TAIR:AT5G19190.1); SIMILAR TO HYPOTHETICAL PROTEIN MTRDRAFT_AC152499G26V1 [MEDICAGO TRUNCATULA] (GB:ABE77806.1)	0	1.4418	0.799668	1.30562	0.311387	1.59268	S3
cassava4.1_020501M	NA	NA	0	2.43805	0.987539	1.028	1.04229	1.27053	S3
cassava4.1_030433M	AT2G03630	NA	0	1.43494	0.617487	0.435415	0.34426	0.88885	S3
cassava4.1_032413M	AT4G33925	NA	0	0.886121	0.391878	0.455229	0.431569	1.08807	S3
EMEC:19488	AT5G49665	ZINC FINGER (C3HC4-TYPE RING FINGER) FAMILY PROTEIN	0	1.18365	0.323428	0.393197	0.256407	1.10037	S3
cassava4.1_010766M	AT2G17230	EXORDIUM LIKE 5	0	1.11543	0.29772	0.768502	-0.604279	0.697863	S3
cassava4.1_009837M	AT5G51460	HALOACID DEHALOGENASE-LIKE HYDROLASE (HAD) SUPERFAMILY PROTEIN	0	1.35242	0.429214	0.668028	0.00762609	0.561399	S3
cassava4.1_004062M	AT2G44500	O-FUCOSYLTRANSFERASE FAMILY PROTEIN	0	1.21419	0.361319	0.719753	-0.525953	0.851919	S3
cassava4.1_004715M	AT1G51940	PROTEIN KINASE FAMILY PROTEIN / PEPTIDOGLYCAN-BINDING LYSM DOMAIN-CONTAINING PROTEIN	0	1.62747	0.508631	-0.120608	0.160404	0.676628	S3
cassava4.1_029933M	AT2G35230	VQ MOTIF-CONTAINING PROTEIN	0	1.12803	-0.0241497	0.803475	-0.721658	1.06571	S3
cassava4.1_019506M	AT3G06070	SIMILAR TO UNKNOWN PROTEIN [ARABIDOPSIS THALIANA] (TAIR:AT5G19190.1); SIMILAR TO HYPOTHETICAL PROTEIN MTRDRAFT_AC152499G26V1 [MEDICAGO TRUNCATULA] (GB:ABE77806.1)	0	1.26297	0.612117	0.662297	-0.157142	0.346645	S3

## Sheet: S4
List of the differentially expressed genes in seven (S1-S7) SOTA clusters.
ProbeSetID	KEGG ORTHOLOGY	BEST ARABIDOPSIS TAIR10 HIT SYMBOL	T1_vs_T1 Fold Change	T2_vs_T1 Fold Change	T3_vs_T1 Fold Change	T4_vs_T1 Fold Change	T5_vs_T1Fold Change	T6_vs_T1 Fold Change	Cluster
cassava4.1_009272M	AT1G12990	"BETA-1,4-N-ACETYLGLUCOSAMINYLTRANSFERASE FAMILY PROTEIN"	0	0.640436	0.540821	1.06516	0.262433	0.556797	S4
cassava4.1_023451M	AT2G44730	ALCOHOL DEHYDROGENASE TRANSCRIPTION FACTOR MYB/SANT-LIKE FAMILY PROTEIN	0	1.06233	0.734482	1.42056	0.148218	0.958954	S4
cassava4.1_016873M	AT5G43700	AUX/IAA TRANSCRIPTIONAL REGULATOR FAMILY PROTEIN	0	1.23475	0.936515	1.01078	0.49917	0.426533	S4
cassava4.1_021296M	AT3G30530	BASIC LEUCINE-ZIPPER 42	0	1.1769	1.62611	1.88655	-0.412155	1.3862	S4
cassava4.1_017888M	AT3G61460	BRASSINOSTEROID-RESPONSIVE RING-H2	0	0.764856	1.09545	1.14587	0.428357	0.499476	S4
cassava4.1_004812M	AT5G26920	CAM-BINDING PROTEIN 60-LIKE G	0	1.95632	2.09812	2.48941	1.31208	1.81991	S4
cassava4.1_003164M	AT3G28180	CELLULOSE-SYNTHASE-LIKE C4	0	2.5579	1.77096	2.81209	0.933648	2.4604	S4
cassava4.1_003414M	AT4G16120	COBRA-LIKE PROTEIN-7 PRECURSOR	0	1.08229	1.30749	1.71866	0.637935	1.26201	S4
cassava4.1_015843M	AT5G51990	C-REPEAT-BINDING FACTOR 4	0	2.2322	2.18422	2.47199	-0.0674852	1.38979	S4
cassava4.1_016349M	AT2G44740	CYCLIN P4;1	0	2.75407	2.5454	2.94448	0.341189	3.05599	S4
cassava4.1_011806M	AT4G24570	DICARBOXYLATE CARRIER 2	0	0.901031	1.19824	1.88229	0.25689	0.881508	S4
cassava4.1_014721M	AT3G15210	ETHYLENE RESPONSIVE ELEMENT BINDING FACTOR 4	0	0.852239	1.12961	1.56599	0.330444	0.836247	S4
cassava4.1_034414M	AT2G17230	EXORDIUM LIKE 5	0	1.49942	0.843502	1.31655	-0.274041	1.18307	S4
cassava4.1_011430M	AT5G66320	GATA TRANSCRIPTION FACTOR 5	0	0.588421	0.956874	1.49308	0.230818	0.654344	S4
cassava4.1_009548M	AT5G48150	GRAS FAMILY TRANSCRIPTION FACTOR	0	1.01328	0.784671	1.06578	-0.106715	0.532167	S4
cassava4.1_032874M	AT5G02230	HALOACID DEHALOGENASE-LIKE HYDROLASE (HAD) SUPERFAMILY PROTEIN	0	1.29184	1.79144	2.06212	0.975777	0.498455	S4
cassava4.1_008082M	AT5G48930	HYDROXYCINNAMOYL-COA SHIKIMATE/QUINATE HYDROXYCINNAMOYL TRANSFERASE	0	0.838589	1.00238	1.09956	0.60483	0.495695	S4
cassava4.1_026793M	AT1G72790	HYDROXYPROLINE-RICH GLYCOPROTEIN FAMILY PROTEIN	0	1.98433	1.45512	2.24878	0.877352	2.01024	S4
cassava4.1_016485M	AT5G25190	INTEGRASE-TYPE DNA-BINDING SUPERFAMILY PROTEIN	0	1.73118	1.18441	2.75401	0.644041	2.37362	S4
cassava4.1_023995M	AT1G31320	LOB DOMAIN-CONTAINING PROTEIN 4	0	0.732399	0.9115	1.10929	0.386149	-0.0126064	S4
cassava4.1_020609M	AT3G04945	LOW-MOLECULAR-WEIGHT CYSTEINE-RICH 18	0	0.562279	1.3518	0.674913	0.370387	0.596744	S4
cassava4.1_029780M	AT2G40180	PHOSPHATASE 2C5	0	0.84551	1.30124	1.6157	0.194844	0.570851	S4
cassava4.1_011938M	AT4G08950	PHOSPHATE-RESPONSIVE 1 FAMILY PROTEIN	0	2.20257	2.33959	2.86803	1.29172	2.6128	S4
cassava4.1_012048M	AT4G08950	PHOSPHATE-RESPONSIVE 1 FAMILY PROTEIN	0	1.84583	1.48218	2.17696	0.25181	2.09802	S4
cassava4.1_014798M	AT4G08950	PHOSPHATE-RESPONSIVE 1 FAMILY PROTEIN	0	1.20652	1.3662	2.16655	0.434455	1.43082	S4
cassava4.1_012011M	AT4G08950	PHOSPHATE-RESPONSIVE 1 FAMILY PROTEIN	0	0.943059	1.32855	1.95009	0.580049	1.30305	S4
cassava4.1_005637M	AT2G30630	P-LOOP CONTAINING NUCLEOSIDE TRIPHOSPHATE HYDROLASES SUPERFAMILY PROTEIN	0	0.814427	0.875466	1.33554	0.369159	0.332164	S4
cassava4.1_008502M	AT1G07870	PROTEIN KINASE SUPERFAMILY PROTEIN	0	0.730401	0.771886	1.44806	0.333538	0.648189	S4
cassava4.1_007363M	AT1G10020	PROTEIN OF UNKNOWN FUNCTION (DUF1005)	0	1.58145	1.99407	2.68275	0.842456	1.80455	S4
cassava4.1_007447M	AT1G10020	PROTEIN OF UNKNOWN FUNCTION (DUF1005)	0	1.06729	1.41251	2.3204	0.221444	1.32158	S4
cassava4.1_007555M	AT1G10020	PROTEIN OF UNKNOWN FUNCTION (DUF1005)	0	0.497127	0.646808	1.1662	0.00690837	0.515612	S4
cassava4.1_022620M	AT5G05840	PROTEIN OF UNKNOWN FUNCTION (DUF620)	0	0.702303	0.405012	1.40218	0.313594	1.26604	S4
cassava4.1_019070M	AT5G67070	RALF-LIKE 34	0	1.55001	1.36664	1.91487	0.309642	1.86667	S4
cassava4.1_014137M	AT4G34410	REDOX RESPONSIVE TRANSCRIPTION FACTOR 1	0	3.30093	3.12337	3.74619	1.83532	3.0263	S4
cassava4.1_023865M	AT5G62920	RESPONSE REGULATOR 6	0	1.12141	0.607105	1.1159	0.2806	0.709996	S4
cassava4.1_013820M	AT2G01290	RIBOSE-5-PHOSPHATE ISOMERASE 2	0	0.925164	1.07663	1.43301	0.0828388	0.794936	S4
cassava4.1_020994M	AT4G34770	SAUR-LIKE AUXIN-RESPONSIVE PROTEIN FAMILY	0	1.56837	1.42857	1.80244	0.94703	1.05644	S4
cassava4.1_027610M	AT4G38840	SAUR-LIKE AUXIN-RESPONSIVE PROTEIN FAMILY	0	0.850399	1.11636	1.26772	0.131063	0.128953	S4
cassava4.1_023364M	AT4G38840	SAUR-LIKE AUXIN-RESPONSIVE PROTEIN FAMILY	0	0.418352	0.622743	1.0145	-0.0490091	-0.0253239	S4
cassava4.1_018177M	AT1G28480	THIOREDOXIN SUPERFAMILY PROTEIN	0	1.09538	1.05214	1.8	0.147567	1.49559	S4
cassava4.1_021690M	AT5G57560	XYLOGLUCAN ENDOTRANSGLUCOSYLASE/HYDROLASE FAMILY PROTEIN	0	1.60677	2.39794	2.82481	0.995086	2.27393	S4
cassava4.1_013489M	AT4G25810	XYLOGLUCAN ENDOTRANSGLYCOSYLASE 6	0	1.31898	1.65517	2.02386	0.895303	1.47244	S4
cassava4.1_003039M	AT2G40140	ZINC FINGER (CCCH-TYPE) FAMILY PROTEIN	0	1.17836	0.754631	1.2022	-0.140666	0.522759	S4
cassava4.1_020676M	AT2G20562	SIMILAR TO UNKNOWN PROTEIN [ARABIDOPSIS THALIANA] (TAIR:AT2G31090.1); SIMILAR TO UNNAMED PROTEIN PRODUCT [MEDICAGO TRUNCATULA] (GB:ABE89015.1)	0	1.66612	1.79323	2.39215	1.0876	1.93648	S4
cassava4.1_022964M	NA	NA	0	1.68504	1.345	1.84776	0.981853	1.53814	S4
cassava4.1_024713M	AT3G03280	NA	0	1.26849	0.970486	1.87782	0.484911	1.68679	S4
cassava4.1_026190M	AT3G09280	NA	0	1.74966	1.8996	2.8292	0.117429	1.70585	S4
cassava4.1_031330M	AT2G40435	NA	0	0.838992	0.242694	1.13999	0.304628	0.567351	S4
cassava4.1_024572M	AT1G69970	CLAVATA3/ESR-RELATED 26	0	1.11177	1.60639	1.01085	0.147697	-0.0470701	S4
cassava4.1_008448M	AT4G29310	PROTEIN OF UNKNOWN FUNCTION (DUF1005)	0	1.26987	0.670659	1.33102	-1.10594	0.900026	S4
cassava4.1_000263M	AT4G02510	TRANSLOCON AT THE OUTER ENVELOPE MEMBRANE OF CHLOROPLASTS 159	0	0.743041	1.28042	0.669752	0.219339	-0.0313562	S4
cassava4.1_022393M	AT3G06145	NA	0	0.384271	0.145221	1.01271	-0.717857	0.28155	S4
cassava4.1_027461M	AT1G26208	OTHER RNA	0	0.272859	0.643949	1.25278	-0.522841	0.166073	S4

## Sheet: S5
List of the differentially expressed genes in seven (S1-S7) SOTA clusters.
ProbeSetID	KEGG ORTHOLOGY	BEST ARABIDOPSIS TAIR10 HIT SYMBOL	T1_vs_T1 Fold Change	T2_vs_T1 Fold Change	T3_vs_T1 Fold Change	T4_vs_T1 Fold Change	T5_vs_T1Fold Change	T6_vs_T1 Fold Change	Cluster
cassava4.1_009982M	AT3G10572	"3-PHOSPHOINOSITIDE-DEPENDENT PROTEIN KINASE-1, PUTATIVE"	0	1.13304	1.00475	1.53943	1.52537	1.56423	S5
cassava4.1_017291M	AT4G19230	"CYTOCHROME P450, FAMILY 707, SUBFAMILY A, POLYPEPTIDE 1"	0	3.36307	3.14527	3.84384	2.33408	3.84102	S5
cassava4.1_007006M	AT4G19230	"CYTOCHROME P450, FAMILY 707, SUBFAMILY A, POLYPEPTIDE 1"	0	2.8819	2.58357	3.19684	1.92433	3.55675	S5
cassava4.1_005635M	AT3G26300	"CYTOCHROME P450, FAMILY 71, SUBFAMILY B, POLYPEPTIDE 34"	0	0.958212	0.816968	1.34585	1.27053	1.65067	S5
cassava4.1_027157M	AT4G13750	"HISTIDINE KINASE-, DNA GYRASE B-, AND HSP90-LIKE ATPASE FAMILY PROTEIN"	0	1.76222	1.72351	1.32308	1.6249	1.59154	S5
cassava4.1_025134M	ATCG01060	"IRON-SULFUR CLUSTER BINDING;ELECTRON CARRIERS;4 IRON, 4 SULFUR CLUSTER BINDING"	0	1.31481	1.47716	1.21853	1.35485	1.43146	S5
cassava4.1_013455M	AT3G12480	"NUCLEAR FACTOR Y, SUBUNIT C11"	0	1.34136	1.37139	1.74709	1.79081	2.09109	S5
cassava4.1_029388M	ATCG00340	"PHOTOSYSTEM I, PSAA/PSAB PROTEIN"	0	1.7671	2.21611	1.28297	1.58097	1.61937	S5
cassava4.1_000998M	AT1G78280	"TRANSFERASES, TRANSFERRING GLYCOSYL GROUPS"	0	1.88491	1.45607	1.5034	1.57884	2.2318	S5
cassava4.1_011109M	AT5G58660	2-OXOGLUTARATE (2OG) AND FE(II)-DEPENDENT OXYGENASE SUPERFAMILY PROTEIN	0	0.837378	1.35975	1.43765	1.36743	0.776104	S5
cassava4.1_003996M	AT2G26640	3-KETOACYL-COA SYNTHASE 11	0	1.39424	1.26267	1.82656	1.00655	1.72273	S5
cassava4.1_018025M	AT2G36320	A20/AN1-LIKE ZINC FINGER FAMILY PROTEIN	0	0.751207	0.416515	0.901649	0.542208	1.08841	S5
cassava4.1_000208M	AT1G59870	ABC-2 AND PLANT PDR ABC-TYPE TRANSPORTER FAMILY PROTEIN	0	0.454597	0.0945063	1.05991	0.480265	0.999423	S5
cassava4.1_019057M	AT4G35780	ACT-LIKE PROTEIN TYROSINE KINASE FAMILY PROTEIN	0	1.1129	1.57129	1.56047	1.88881	1.26903	S5
cassava4.1_001747M	AT4G33300	ADR1-LIKE 1	0	1.21251	1.14117	1.41727	1.5201	1.35975	S5
cassava4.1_010068M	AT1G25560	AP2/B3 TRANSCRIPTION FACTOR FAMILY PROTEIN	0	2.16774	1.2756	1.5007	1.48635	2.3099	S5
cassava4.1_002501M	AT4G34710	ARGININE DECARBOXYLASE 2	0	1.34364	1.26909	1.56032	1.4104	1.39325	S5
cassava4.1_018390M	AT1G05710	BASIC HELIX-LOOP-HELIX (BHLH) DNA-BINDING SUPERFAMILY PROTEIN	0	0.890952	0.732834	0.795518	0.780058	1.10373	S5
cassava4.1_010668M	AT1G68810	BASIC HELIX-LOOP-HELIX (BHLH) DNA-BINDING SUPERFAMILY PROTEIN	0	0.635801	0.837055	0.955238	1.02949	0.461529	S5
cassava4.1_000857M	AT4G37640	CALCIUM ATPASE 2	0	2.34764	1.86001	2.73578	2.17377	2.87894	S5
cassava4.1_018286M	AT2G43290	CALCIUM-BINDING EF-HAND FAMILY PROTEIN	0	0.916247	1.16594	2.18793	1.17178	2.0783	S5
cassava4.1_015318M	AT2G43290	CALCIUM-BINDING EF-HAND FAMILY PROTEIN	0	0.712816	0.850639	1.16806	1.10447	1.39643	S5
cassava4.1_016930M	AT5G42380	CALMODULIN LIKE 37	0	2.32248	2.32112	2.77195	2.20157	2.52436	S5
cassava4.1_016701M	AT4G20780	CALMODULIN LIKE 42	0	1.91644	1.52421	1.68356	1.42975	2.22977	S5
cassava4.1_018641M	AT1G76650	CALMODULIN-LIKE 38	0	2.34386	2.49805	3.5762	3.03469	4.29606	S5
cassava4.1_009359M	AT5G14310	CARBOXYESTERASE 16	0	1.64196	1.41695	2.05884	1.08794	1.99186	S5
cassava4.1_000529M	AT3G03050	CELLULOSE SYNTHASE-LIKE D3	0	2.18894	1.97174	2.3221	1.74782	2.45312	S5
cassava4.1_002707M	AT4G07960	CELLULOSE-SYNTHASE-LIKE C12	0	1.8906	1.82432	2.57446	1.34381	2.26222	S5
cassava4.1_030985M	ATCG00330	CHLOROPLAST RIBOSOMAL PROTEIN S14	0	1.22194	1.36048	0.979733	1.16266	1.43483	S5
cassava4.1_023572M	AT5G39210	CHLORORESPIRATORY REDUCTION 7	0	0.49293	0.644318	1.10943	0.791522	1.01028	S5
cassava4.1_014671M	AT2G23970	CLASS I GLUTAMINE AMIDOTRANSFERASE-LIKE SUPERFAMILY PROTEIN	0	1.96894	2.17632	2.46892	1.45744	1.69171	S5
cassava4.1_001983M	AT2G42490	COPPER AMINE OXIDASE FAMILY PROTEIN	0	0.569685	0.952334	1.18707	0.553655	0.776104	S5
cassava4.1_023719M	AT5G51990	C-REPEAT-BINDING FACTOR 4	0	7.45909	5.78459	6.63937	6.93712	7.75774	S5
cassava4.1_027443M	AT5G51990	C-REPEAT-BINDING FACTOR 4	0	5.59	4.39347	5.58051	5.49661	6.6039	S5
cassava4.1_032961M	AT2G44740	CYCLIN P4;1	0	1.42868	1.18777	1.99338	1.27358	2.36264	S5
cassava4.1_023692M	AT2G26710	CYTOCHROME P450 SUPERFAMILY PROTEIN	0	1.79381	1.53561	2.18799	1.67816	2.48249	S5
cassava4.1_006864M	AT5G05690	CYTOCHROME P450 SUPERFAMILY PROTEIN	0	0.719227	0.863938	1.01264	1.34534	0.269632	S5
cassava4.1_000534M	AT5G36930	DISEASE RESISTANCE PROTEIN (TIR-NBS-LRR CLASS) FAMILY	0	1.47602	1.11563	0.92524	1.11163	1.12915	S5
cassava4.1_028241M	ATCG00180	DNA-DIRECTED RNA POLYMERASE FAMILY PROTEIN	0	1.1163	1.22256	1.25375	1.30708	1.38725	S5
cassava4.1_034282M	AT3G21530	DNASE I-LIKE SUPERFAMILY PROTEIN	0	0.930851	1.10655	1.74769	0.914488	1.7062	S5
cassava4.1_016153M	AT5G08520	DUPLICATED HOMEODOMAIN-LIKE SUPERFAMILY PROTEIN	0	2.52674	1.45001	1.62845	1.70474	2.15504	S5
cassava4.1_002193M	AT1G76890	DUPLICATED HOMEODOMAIN-LIKE SUPERFAMILY PROTEIN	0	1.06129	0.840926	1.01293	0.716157	1.08052	S5
cassava4.1_002680M	AT5G01760	ENTH/VHS/GAT FAMILY PROTEIN	0	1.34466	0.979586	1.3739	1.42083	0.959325	S5
cassava4.1_007652M	AT1G03220	EUKARYOTIC ASPARTYL PROTEASE FAMILY PROTEIN	0	1.92937	2.55085	2.80719	2.79481	3.0611	S5
cassava4.1_014262M	AT3G45970	EXPANSIN-LIKE A1	0	1.63636	1.59292	1.76638	1.75762	1.83277	S5
cassava4.1_000991M	AT5G54650	FORMIN HOMOLOGY5	0	0.95977	0.68733	0.882369	0.809579	1.11217	S5
cassava4.1_009122M	AT1G77810	GALACTOSYLTRANSFERASE FAMILY PROTEIN	0	1.46394	1.17632	1.76252	1.67392	2.36578	S5
cassava4.1_009223M	AT1G77810	GALACTOSYLTRANSFERASE FAMILY PROTEIN	0	1.52296	1.3076	1.87519	1.84431	2.28936	S5
cassava4.1_010034M	AT3G28340	GALACTURONOSYLTRANSFERASE-LIKE 10	0	1.27959	1.46483	1.9201	1.56247	1.66726	S5
cassava4.1_030221M	AT4G21200	GIBBERELLIN 2-OXIDASE 8	0	2.49759	2.52577	2.89958	2.92738	3.83958	S5
cassava4.1_030574M	AT5G15770	GLUCOSE-6-PHOSPHATE ACETYLTRANSFERASE 1	0	0.682214	0.550014	0.853437	0.805292	1.20677	S5
cassava4.1_027652M	AT1G70090	GLUCOSYL TRANSFERASE FAMILY 8	0	1.50376	1.38006	2.44451	1.92505	2.52045	S5
cassava4.1_004918M	AT1G58290	GLUTAMYL-TRNA REDUCTASE FAMILY PROTEIN	0	0.429536	0.594549	1.06984	0.351063	0.802896	S5
cassava4.1_014687M	AT4G39670	GLYCOLIPID TRANSFER PROTEIN (GLTP) FAMILY PROTEIN	0	0.933422	0.998701	0.935309	1.09842	0.842054	S5
cassava4.1_002382M	AT5G15870	GLYCOSYL HYDROLASE FAMILY 81 PROTEIN	0	0.712728	0.798424	1.2097	0.720716	1.30953	S5
cassava4.1_002721M	AT5G04500	GLYCOSYLTRANSFERASE FAMILY PROTEIN 47	0	2.00105	1.50019	1.53361	1.56448	1.93708	S5
cassava4.1_004580M	AT5G64300	GTP CYCLOHYDROLASE II	0	1.35383	1.22971	1.5692	1.00942	1.58794	S5
cassava4.1_010043M	AT1G35910	HALOACID DEHALOGENASE-LIKE HYDROLASE (HAD) SUPERFAMILY PROTEIN	0	1.90416	2.46976	2.82236	1.7551	3.0967	S5
cassava4.1_018357M	AT1G22990	HEAVY METAL TRANSPORT/DETOXIFICATION SUPERFAMILY PROTEIN	0	3.43647	3.29935	3.71646	4.12095	4.67812	S5
cassava4.1_022015M	AT4G39700	HEAVY METAL TRANSPORT/DETOXIFICATION SUPERFAMILY PROTEIN	0	2.31568	2.55797	3.75948	2.71275	3.99074	S5
cassava4.1_009052M	AT1G49560	HOMEODOMAIN-LIKE SUPERFAMILY PROTEIN	0	0.757194	1.03083	0.985282	0.87578	0.807602	S5
cassava4.1_032318M	AT5G17300	HOMEODOMAIN-LIKE SUPERFAMILY PROTEIN	0	1.72888	1.71352	2.34571	2.16314	0.993421	S5
cassava4.1_006216M	AT5G17300	HOMEODOMAIN-LIKE SUPERFAMILY PROTEIN	0	1.21891	1.3463	1.90778	1.66252	0.692338	S5
cassava4.1_030711M	AT5G65660	HYDROXYPROLINE-RICH GLYCOPROTEIN FAMILY PROTEIN	0	2.63455	3.55816	4.58656	4.02833	4.45908	S5
cassava4.1_015195M	AT1G19180	JASMONATE-ZIM-DOMAIN PROTEIN 1	0	2.00295	1.14587	1.78973	1.79031	2.1784	S5
cassava4.1_010084M	AT4G08150	KNOTTED-LIKE FROM ARABIDOPSIS THALIANA	0	0.557091	0.745711	1.13862	0.871213	1.078	S5
cassava4.1_015596M	AT2G35980	LATE EMBRYOGENESIS ABUNDANT (LEA) HYDROXYPROLINE-RICH GLYCOPROTEIN FAMILY	0	1.2037	1.26784	1.98983	1.04733	2.2643	S5
cassava4.1_013739M	AT2G27080	LATE EMBRYOGENESIS ABUNDANT (LEA) HYDROXYPROLINE-RICH GLYCOPROTEIN FAMILY	0	0.659285	0.934026	1.26706	0.778545	1.13645	S5
cassava4.1_029023M	AT1G33590	LEUCINE-RICH REPEAT (LRR) FAMILY PROTEIN	0	1.32659	0.938625	1.61254	1.28113	1.96529	S5
cassava4.1_003161M	AT5G45840	LEUCINE-RICH REPEAT PROTEIN KINASE FAMILY PROTEIN	0	1.69466	0.98083	1.43941	1.28463	1.82432	S5
cassava4.1_003119M	AT5G45840	LEUCINE-RICH REPEAT PROTEIN KINASE FAMILY PROTEIN	0	1.67861	0.982364	1.37022	1.19049	1.59149	S5
cassava4.1_034420M	AT4G17550	MAJOR FACILITATOR SUPERFAMILY PROTEIN	0	0.764091	0.782409	1.27769	0.846233	0.482435	S5
cassava4.1_002139M	AT5G12080	MECHANOSENSITIVE CHANNEL OF SMALL CONDUCTANCE-LIKE 10	0	0.949199	0.936214	1.33337	1.06447	1.11829	S5
cassava4.1_009038M	AT1G25550	MYB-LIKE TRANSCRIPTION FACTOR FAMILY PROTEIN	0	1.47892	0.91747	1.43296	1.37957	1.73743	S5
cassava4.1_030286M	AT2G47140	NAD(P)-BINDING ROSSMANN-FOLD SUPERFAMILY PROTEIN	0	0.929109	1.07204	1.46624	0.92372	1.31632	S5
cassava4.1_025499M	AT4G26090	NB-ARC DOMAIN-CONTAINING DISEASE RESISTANCE PROTEIN	0	0.888383	0.756084	1.0155	1.04537	1.04362	S5
cassava4.1_014638M	AT1G21460	NODULIN MTN3 FAMILY PROTEIN	0	1.17785	1.34551	1.78701	1.75352	1.79106	S5
cassava4.1_024463M	AT3G11320	NUCLEOTIDE-SUGAR TRANSPORTER FAMILY PROTEIN	0	0.643579	0.451541	1.00956	0.439889	0.971222	S5
cassava4.1_006703M	AT2G40000	ORTHOLOG OF SUGAR BEET HS1 PRO-1 2	0	0.863701	0.917317	1.31892	0.885106	0.840926	S5
cassava4.1_004409M	AT1G78230	OUTER ARM DYNEIN LIGHT CHAIN 1 PROTEIN	0	1.09849	0.736908	0.931229	1.01099	1.06392	S5
cassava4.1_015394M	AT1G78780	PATHOGENESIS-RELATED FAMILY PROTEIN	0	0.938549	0.921969	1.26616	0.799502	0.74261	S5
cassava4.1_004049M	AT1G09680	PENTATRICOPEPTIDE REPEAT (PPR) SUPERFAMILY PROTEIN	0	0.825948	0.613437	0.996027	0.809991	1.63082	S5
cassava4.1_012020M	AT5G40150	PEROXIDASE SUPERFAMILY PROTEIN	0	1.20546	0.679514	1.03069	0.797926	1.18422	S5
cassava4.1_012095M	AT4G08950	PHOSPHATE-RESPONSIVE 1 FAMILY PROTEIN	0	2.67992	3.13251	3.45452	2.20132	3.85992	S5
cassava4.1_013586M	AT3G60450	PHOSPHOGLYCERATE MUTASE FAMILY PROTEIN	0	0.887525	0.944334	1.01692	0.872632	1.53436	S5
cassava4.1_015904M	AT3G60450	PHOSPHOGLYCERATE MUTASE FAMILY PROTEIN	0	0.871134	0.948227	0.993348	1.10849	1.39083	S5
cassava4.1_029081M	ATCG00540	PHOTOSYNTHETIC ELECTRON TRANSFER A	0	1.37329	1.22996	1.21704	1.35513	1.5368	S5
cassava4.1_022160M	ATCG00540	PHOTOSYNTHETIC ELECTRON TRANSFER A	0	1.17191	0.824401	0.968939	1.04872	1.13567	S5
cassava4.1_020607M	ATCG00730	PHOTOSYNTHETIC ELECTRON TRANSFER D	0	1.39072	1.31696	1.34028	1.44716	1.9813	S5
cassava4.1_017478M	AT3G17130	PLANT INVERTASE/PECTIN METHYLESTERASE INHIBITOR SUPERFAMILY PROTEIN	0	1.43504	2.22135	1.9782	1.50096	0.762306	S5
cassava4.1_002913M	AT3G06500	PLANT NEUTRAL INVERTASE FAMILY PROTEIN	0	1.15283	0.793022	1.26927	0.851759	1.86334	S5
cassava4.1_004803M	AT5G51640	PLANT PROTEIN OF UNKNOWN FUNCTION (DUF828)	0	1.08325	1.13849	1.34976	1.18485	1.70292	S5
cassava4.1_018325M	AT5G13140	POLLEN OLE E 1 ALLERGEN AND EXTENSIN FAMILY PROTEIN	0	1.41083	1.2857	2.16405	1.40447	1.36328	S5
cassava4.1_003115M	AT3G24550	PROLINE EXTENSIN-LIKE RECEPTOR KINASE 1	0	0.886511	0.624616	0.927062	0.836813	1.25767	S5
cassava4.1_010556M	AT2G28930	PROTEIN KINASE 1B	0	1.44509	1.09146	1.45938	1.33388	1.57904	S5
cassava4.1_001465M	AT5G02390	PROTEIN OF UNKNOWN FUNCTION (DUF3741)	0	1.92516	2.21717	2.64886	1.70097	2.62473	S5
cassava4.1_019215M	AT5G49120	PROTEIN OF UNKNOWN FUNCTION (DUF581)	0	1.09187	1.07861	1.58981	1.57589	1.14705	S5
cassava4.1_018884M	AT5G49120	PROTEIN OF UNKNOWN FUNCTION (DUF581)	0	1.1644	1.19453	1.66803	1.5787	1.13777	S5
cassava4.1_012595M	AT2G42840	PROTODERMAL FACTOR 1	0	1.80834	2.15769	1.90858	2.11859	0.570463	S5
cassava4.1_018877M	AT5G67070	RALF-LIKE 34	0	2.1514	1.49631	1.99103	1.90524	2.08943	S5
cassava4.1_011077M	AT1G13340	REGULATOR OF VPS4 ACTIVITY IN THE MVB PATHWAY PROTEIN	0	0.612588	0.644872	1.41495	0.749835	1.29971	S5
cassava4.1_000499M	AT2G19710	REGULATOR OF VPS4 ACTIVITY IN THE MVB PATHWAY PROTEIN	0	0.685626	0.603597	0.602362	0.593019	1.01228	S5
cassava4.1_011980M	AT1G63120	RHOMBOID-LIKE 2	0	0.607674	0.515712	1.03562	0.779302	0.9668	S5
cassava4.1_014228M	AT4G27470	RING MEMBRANE-ANCHOR 3	0	1.11377	0.946431	1.49523	0.773743	1.56355	S5
cassava4.1_028055M	AT1G02610	RING/FYVE/PHD ZINC FINGER SUPERFAMILY PROTEIN	0	1.46032	1.64048	2.2529	1.64833	2.22814	S5
cassava4.1_017993M	AT4G26400	RING/U-BOX SUPERFAMILY PROTEIN	0	4.48537	3.58687	4.6143	3.46699	4.77876	S5
cassava4.1_026396M	AT1G23980	RING/U-BOX SUPERFAMILY PROTEIN	0	1.01707	0.781905	1.16614	1.05381	1.47659	S5
cassava4.1_015615M	AT3G07200	RING/U-BOX SUPERFAMILY PROTEIN	0	0.892974	0.932137	1.61433	0.869003	1.23008	S5
cassava4.1_033189M	AT1G15100	RING-H2 FINGER A2A	0	0.741747	0.861479	1.39758	0.753005	1.16111	S5
cassava4.1_002834M	AT1G78240	S-ADENOSYL-L-METHIONINE-DEPENDENT METHYLTRANSFERASES SUPERFAMILY PROTEIN	0	1.61108	1.10514	0.984261	1.12121	1.21816	S5
cassava4.1_001690M	AT2G22400	S-ADENOSYL-L-METHIONINE-DEPENDENT METHYLTRANSFERASES SUPERFAMILY PROTEIN	0	0.819832	0.738552	0.917546	1.09234	0.780478	S5
cassava4.1_014707M	AT1G27730	SALT TOLERANCE ZINC FINGER	0	1.33485	1.59426	2.34304	1.76969	1.94268	S5
cassava4.1_014607M	AT1G27730	SALT TOLERANCE ZINC FINGER	0	1.51984	1.22719	1.25344	1.23278	1.34659	S5
cassava4.1_004650M	AT1G50600	SCARECROW-LIKE 5	0	1.69229	1.1721	1.62307	1.49237	1.48259	S5
cassava4.1_001719M	AT4G32300	S-DOMAIN-2 5	0	3.1586	2.52263	2.8242	2.74827	3.77805	S5
cassava4.1_020159M	AT4G02380	SENESCENCE-ASSOCIATED GENE 21	0	1.08141	1.31284	1.76871	1.65581	2.04411	S5
cassava4.1_028008M	AT2G47270	SEQUENCE-SPECIFIC DNA BINDING TRANSCRIPTION FACTORS;TRANSCRIPTION REGULATORS	0	2.7189	3.3114	3.12002	3.38878	2.0364	S5
cassava4.1_004139M	AT5G51480	SKU5 SIMILAR 2	0	1.43248	1.09673	1.30545	1.39023	1.62021	S5
cassava4.1_004947M	AT1G76160	SKU5 SIMILAR 5	0	2.78371	2.51167	2.53653	2.97752	3.63758	S5
cassava4.1_002871M	AT5G04590	SULFITE REDUCTASE	0	1.33685	0.91311	1.07066	0.937872	1.3764	S5
cassava4.1_000145M	AT4G28080	TETRATRICOPEPTIDE REPEAT (TPR)-LIKE SUPERFAMILY PROTEIN	0	0.869792	1.25229	1.30211	1.35315	1.37907	S5
cassava4.1_007906M	AT1G24530	TRANSDUCIN/WD40 REPEAT-LIKE SUPERFAMILY PROTEIN	0	2.16253	2.12174	2.57836	1.61796	2.16389	S5
cassava4.1_007408M	AT3G30390	TRANSMEMBRANE AMINO ACID TRANSPORTER FAMILY PROTEIN	0	1.93123	1.65855	1.84976	1.73652	2.5966	S5
cassava4.1_001591M	AT1G06410	TREHALOSE-PHOSPHATASE/SYNTHASE 7	0	1.0418	0.707525	0.88885	0.959622	1.15517	S5
cassava4.1_009059M	AT2G38470	WRKY DNA-BINDING PROTEIN 33	0	2.00924	2.06108	3.206	1.75099	2.17198	S5
cassava4.1_009405M	AT2G38470	WRKY DNA-BINDING PROTEIN 33	0	1.50696	0.990229	2.33173	1.18358	2.04848	S5
cassava4.1_004465M	AT2G38470	WRKY DNA-BINDING PROTEIN 33	0	1.01378	0.743903	1.82061	1.30929	1.80008	S5
cassava4.1_011518M	AT4G11070	WRKY FAMILY TRANSCRIPTION FACTOR	0	1.58154	1.86172	1.98823	1.44037	1.60326	S5
cassava4.1_011106M	AT4G23810	WRKY FAMILY TRANSCRIPTION FACTOR	0	1.00065	1.39468	1.3625	1.685	1.30725	S5
cassava4.1_013011M	AT3G23730	XYLOGLUCAN ENDOTRANSGLUCOSYLASE/HYDROLASE 16	0	1.53292	1.22983	1.62733	1.51717	2.17466	S5
cassava4.1_013165M	AT4G25810	XYLOGLUCAN ENDOTRANSGLYCOSYLASE 6	0	1.24464	1.7277	1.5866	1.0125	1.9604	S5
cassava4.1_013291M	AT4G25810	XYLOGLUCAN ENDOTRANSGLYCOSYLASE 6	0	1.13054	1.58313	1.82977	1.028	1.52261	S5
cassava4.1_002905M	AT3G51950	ZINC FINGER (CCCH-TYPE) FAMILY PROTEIN / RNA RECOGNITION MOTIF (RRM)-CONTAINING PROTEIN	0	1.12598	0.862432	1.20664	1.19648	1.07437	S5
cassava4.1_002587M	NA	NA	0	1.14919	0.965914	1.01927	1.10266	1.22565	S5
cassava4.1_002922M	AT2G32970	SIMILAR TO OS02G0771800 [ORYZA SATIVA (JAPONICA CULTIVAR-GROUP)] (GB:NP_001048261.1); SIMILAR TO UNKNOWN PROTEIN [ORYZA SATIVA (JAPONICA CULTIVAR-GROUP)] (GB:BAD16855.1)	0	1.26706	1.21126	1.29372	1.27602	1.48445	S5
cassava4.1_006594M	AT5G12010	SIMILAR TO UNKNOWN PROTEIN [ARABIDOPSIS THALIANA] (TAIR:AT4G29780.1); SIMILAR TO OS01G0582600 [ORYZA SATIVA (JAPONICA CULTIVAR-GROUP)] (GB:NP_001043414.1); SIMILAR TO OS05G0593000 [ORYZA SATIVA (JAPONICA CULTIVAR-GROUP)] (GB:NP_001056499.1); SIMILAR TO UN	0	2.57122	2.04205	2.59944	2.71572	3.31224	S5
cassava4.1_012337M	AT5G59350	NA	0	1.65155	1.51954	1.98448	1.43765	2.09346	S5
cassava4.1_014597M	AT4G24380	SIMILAR TO UNKNOWN PROTEIN [ARABIDOPSIS THALIANA] (TAIR:AT5G65400.1); SIMILAR TO H0818E04.16 [ORYZA SATIVA (INDICA CULTIVAR-GROUP)] (GB:CAH67099.1); CONTAINS INTERPRO DOMAIN PROTEIN OF UNKNOWN FUNCTION DUF341; (INTERPRO:IPR005645)	0	1.08223	0.733007	0.902807	0.849519	1.23272	S5
cassava4.1_017125M	AT1G54520	NA	0	0.872632	1.0005	0.776946	0.712112	1.29078	S5
cassava4.1_017569M	AT5G38700	SIMILAR TO UNKNOWN PROTEIN [ARABIDOPSIS THALIANA] (TAIR:AT4G02170.1); SIMILAR TO AT5G38700 [MEDICAGO TRUNCATULA] (GB:ABE84418.1)	0	1.50975	1.79423	2.32746	1.4019	2.6281	S5
cassava4.1_018028M	AT5G59080	SIMILAR TO UNKNOWN PROTEIN [ARABIDOPSIS THALIANA] (TAIR:AT5G02020.1)	0	1.86247	2.04918	2.68574	2.78618	3.06217	S5
cassava4.1_018632M	AT5G02020	NA	0	1.46785	1.58198	2.19226	2.17954	2.53379	S5
cassava4.1_018834M	AT3G57930	NA	0	1.22163	0.558953	0.965101	0.889785	1.2986	S5
cassava4.1_018923M	AT5G11070	NA	0	2.18333	2.26045	2.92107	2.8183	3.28682	S5
cassava4.1_019082M	AT1G27290	NA	0	0.912343	1.19673	1.57323	1.21301	1.51314	S5
cassava4.1_019138M	AT3G17185	TAS3/TASIR-ARF (TRANS-ACTING SIRNA3); OTHER RNA	0	0.702214	0.636079	1.25484	0.820404	1.18218	S5
cassava4.1_019201M	AT5G05300	NA	0	2.03633	1.4621	1.83847	1.35152	1.92414	S5
cassava4.1_019839M	AT2G33510	SIMILAR TO UNKNOWN PROTEIN [ARABIDOPSIS THALIANA] (TAIR:AT1G28070.1); SIMILAR TO HUMJ1 [HUMULUS JAPONICUS] (GB:AAP94213.1); CONTAINS INTERPRO DOMAIN WW/RSP5/WWP; (INTERPRO:IPR001202)	0	0.455649	0.504061	1.04509	0.432639	0.791856	S5
cassava4.1_020422M	AT2G07725	60S RIBOSOMAL PROTEIN L5 (RPL5)	0	0.540821	0.775514	0.648649	0.527471	1.04404	S5
cassava4.1_020486M	NA	NA	0	1.72386	1.17434	1.70752	1.21176	1.37723	S5
cassava4.1_020760M	NA	NA	0	1.2552	1.48651	2.18349	1.30071	1.83532	S5
cassava4.1_020813M	AT5G57123	SIMILAR TO UNKNOWN PROTEIN [ARABIDOPSIS THALIANA] (TAIR:AT4G29905.1); SIMILAR TO CONSERVED HYPOTHETICAL PROTEIN [MEDICAGO TRUNCATULA] (GB:ABD28467.1); CONTAINS DOMAIN GLUCOCORTICOID RECEPTOR-LIKE (DNA-BINDING DOMAIN) (SSF57716)	0	0.833416	0.799999	1.17236	1.10969	0.988412	S5
cassava4.1_022281M	AT1G64405	NA	0	1.46759	1.74691	2.81346	2.14356	2.61814	S5
cassava4.1_023452M	AT1G68500	NA	0	4.02564	2.88485	3.33803	3.21023	3.93021	S5
cassava4.1_025162M	NA	NA	0	1.70576	2.90897	2.49398	1.84398	0.807355	S5
cassava4.1_025508M	AT5G12010	SIMILAR TO UNKNOWN PROTEIN [ARABIDOPSIS THALIANA] (TAIR:AT4G29780.1); SIMILAR TO OS01G0582600 [ORYZA SATIVA (JAPONICA CULTIVAR-GROUP)] (GB:NP_001043414.1); SIMILAR TO OS05G0593000 [ORYZA SATIVA (JAPONICA CULTIVAR-GROUP)] (GB:NP_001056499.1); SIMILAR TO UN	0	1.37851	1.63742	2.15329	1.05095	1.69399	S5
cassava4.1_028566M	AT3G03280	NA	0	1.09613	1.10279	2.496	1.24683	2.22045	S5
cassava4.1_029127M	AT4G33925	NA	0	0.777872	0.809908	0.824809	0.729879	1.20558	S5
cassava4.1_029367M	AT4G21865	NA	0	0.827494	0.994725	1.13527	1.12777	1.36866	S5
cassava4.1_030149M	AT4G24110	NA	0	1.32861	1.52045	2.14802	2.20492	2.10886	S5
cassava4.1_032930M	NA	NA	0	3.26505	3.10983	4.52144	3.71378	4.9313	S5
cassava4.1_033630M	AT5G12010	SIMILAR TO UNKNOWN PROTEIN [ARABIDOPSIS THALIANA] (TAIR:AT4G29780.1); SIMILAR TO OS01G0582600 [ORYZA SATIVA (JAPONICA CULTIVAR-GROUP)] (GB:NP_001043414.1); SIMILAR TO OS05G0593000 [ORYZA SATIVA (JAPONICA CULTIVAR-GROUP)] (GB:NP_001056499.1); SIMILAR TO UN	0	1.09241	1.12327	1.52692	1.36575	1.7814	S5
EMEC:1971	AT1G21460	NODULIN MTN3 FAMILY PROTEIN	0	0.870345	0.96857	1.25199	1.25918	1.25683	S5
EMEC:15049	AT1G27290	"SIMILAR TO CONSERVED HYPOTHETICAL PROTEIN [MEDICAGO TRUNCATULA] (GB:ABE92577.1); CONTAINS INTERPRO DOMAIN PENICILLIN-BINDING PROTEIN, TRANSPEPTIDASE FOLD; (INTERPRO:IPR012338)"	0	0.806613	0.937495	1.49728	0.947479	1.36541	S5
EMEC:10979	AT1G59870	"PDR8/PEN3 (PLEIOTROPIC DRUG RESISTANCE8); ATPASE, COUPLED TO TRANSMEMBRANE MOVEMENT OF SUBSTANCES"	0	0.677892	0.193204	1.01049	0.698396	1.05082	S5
EMEC:4134	AT1G61890	MATE EFFLUX FAMILY PROTEIN	0	1.94246	2.49971	2.95416	3.05645	2.39821	S5
EMEC:9905	AT1G78280	TRANSCRIPTION FACTOR JUMONJI (JMJC) DOMAIN-CONTAINING PROTEIN	0	2.26852	1.76609	1.92383	1.53556	2.73322	S5
EMEC:9973	AT2G02800	APK2B (PROTEIN KINASE 2B); KINASE	0	0.87688	0.516318	1.5472	0.814427	1.54077	S5
EMEC:9835	AT2G23450	PROTEIN KINASE FAMILY PROTEIN	0	1.01035	0.616546	0.88885	0.659559	1.03147	S5
EMEC:16027	AT3G03050	"CSLD3 (CELLULOSE SYNTHASE-LIKE 3); CELLULOSE SYNTHASE/ TRANSFERASE, TRANSFERRING GLYCOSYL GROUPS"	0	1.95118	1.97944	2.13819	1.82749	2.2561	S5
EMEC:21943	AT3G11910	"UBIQUITIN-SPECIFIC PROTEASE, PUTATIVE"	0	1.08141	1.18415	1.08726	1.0606	1.25508	S5
EMEC:17168	AT3G23640	"HGL1 (HETEROGLYCAN GLUCOSIDASE 1); HYDROLASE, HYDROLYZING O-GLYCOSYL COMPOUNDS"	0	0.845671	0.764856	1.07204	1.03499	0.895768	S5
EMEC:13896	AT4G05320	UBQ10 (POLYUBIQUITIN 10)	0	1.55699	1.42299	2.07963	1.74369	2.32481	S5
EMEC:21603	AT5G05690	CPD (CABBAGE 3)	0	0.630685	0.711847	0.914029	1.19074	0.0197731	S5
EMEC:9991	AT5G06110	DNAJ HEAT SHOCK N-TERMINAL DOMAIN-CONTAINING PROTEIN / CELL DIVISION PROTEIN-RELATED	0	1.1133	0.923948	0.965692	0.89724	1.10467	S5
EMEC:9448	AT5G07100	WRKY26 (WRKY DNA-BINDING PROTEIN 26); TRANSCRIPTION FACTOR	0	1.80554	1.67618	3.03397	1.48754	1.90593	S5
EMEC:19485	AT5G51060	RHD2 (ROOT HAIR DEFECTIVE 2)	0	1.19447	1.19478	1.12856	0.751978	1.73821	S5
EMEC:3013	AT5G54770	THI1 (THIAZOLE REQUIRING)	0	1.48357	0.987976	1.37334	1.37	0.826599	S5
cassava4.1_015402M	AT5G52020	INTEGRASE-TYPE DNA-BINDING SUPERFAMILY PROTEIN	0	2.53841	2.19267	2.08994	1.6805	2.39561	S5
cassava4.1_029495M	AT2G01210	LEUCINE-RICH REPEAT PROTEIN KINASE FAMILY PROTEIN	0	2.7781	2.4461	3.49949	1.80327	3.0274	S5
cassava4.1_034201M	AT2G39210	MAJOR FACILITATOR SUPERFAMILY PROTEIN	0	0.67699	0.489029	1.03407	0.386811	1.10125	S5
cassava4.1_027609M	AT3G57040	RESPONSE REGULATOR 9	0	1.11277	0.706641	0.956354	0.785676	0.400538	S5
cassava4.1_001730M	AT3G53540	NA	0	1.23438	0.968791	1.20013	0.800248	1.16446	S5

## Sheet: S6
List of the differentially expressed genes in seven (S1-S7) SOTA clusters.
ProbeSetID	KEGG ORTHOLOGY	BEST ARABIDOPSIS TAIR10 HIT SYMBOL	T1_vs_T1 Fold Change	T2_vs_T1 Fold Change	T3_vs_T1 Fold Change	T4_vs_T1 Fold Change	T5_vs_T1Fold Change	T6_vs_T1 Fold Change	Cluster
cassava4.1_009505M	AT4G24820	"26S PROTEASOME, REGULATORY SUBUNIT RPN7;PROTEASOME COMPONENT (PCI) DOMAIN"	0	0.792605	0.455439	0.775598	1.12307	1.07526	S6
cassava4.1_033530M	AT2G07698	"ATPASE, F1 COMPLEX, ALPHA SUBUNIT PROTEIN"	0	0.743903	0.519643	0.543397	0.564329	1.28664	S6
cassava4.1_001424M	AT1G52360	"COATOMER, BETA\' SUBUNIT"	0	0.585251	0.637842	0.724563	1.54122	1.52472	S6
cassava4.1_015605M	AT2G45550	"CYTOCHROME P450, FAMILY 76, SUBFAMILY C, POLYPEPTIDE 4"	0	2.83487	0.754289	1.07066	2.37273	1.35665	S6
cassava4.1_027410M	AT3G48520	"CYTOCHROME P450, FAMILY 94, SUBFAMILY B, POLYPEPTIDE 3"	0	4.99167	3.54118	2.487	4.92278	4.76013	S6
cassava4.1_002480M	AT5G26710	"GLUTAMYL/GLUTAMINYL-TRNA SYNTHETASE, CLASS IC"	0	1.51763	0.400975	0.445515	1.09646	0.720716	S6
cassava4.1_021836M	ATCG01010	"NADH-UBIQUINONE OXIDOREDUCTASE (COMPLEX I), CHAIN 5 PROTEIN"	0	1.51106	1.03083	0.810649	1.62952	1.55895	S6
cassava4.1_033474M	AT5G42680	"PROTEIN OF UNKNOWN FUNCTION, DUF617"	0	0.2929	0.474254	0.394295	0.527271	1.06702	S6
cassava4.1_007010M	AT2G41540	6-PHOSPHOGLUCONATE DEHYDROGENASE FAMILY PROTEIN	0	1.01307	0.692516	1.05721	1.17811	1.39616	S6
cassava4.1_018176M	AT2G36320	A20/AN1-LIKE ZINC FINGER FAMILY PROTEIN	0	0.715103	0.536351	0.394404	1.22423	0.798092	S6
cassava4.1_018151M	AT2G36320	A20/AN1-LIKE ZINC FINGER FAMILY PROTEIN	0	0.903578	0.520447	0.429857	1.17421	0.848077	S6
cassava4.1_012494M	AT2G19590	ACC OXIDASE 1	0	1.14848	-1.04662	-0.684782	3.79564	2.51491	S6
cassava4.1_026076M	AT2G30910	ACTIN-RELATED PROTEIN C1A	0	1.21487	0.815493	0.700173	1.26171	0.984553	S6
cassava4.1_013144M	AT2G06025	ACYL-COA N-ACYLTRANSFERASES (NAT) SUPERFAMILY PROTEIN	0	0.738379	0.694747	1.0321	1.24878	1.07197	S6
cassava4.1_008792M	AT5G01370	ALC-INTERACTING PROTEIN 1	0	0.927669	0.776694	0.604261	1.37929	1.60862	S6
cassava4.1_013943M	AT1G77120	ALCOHOL DEHYDROGENASE 1	0	0.569977	0.228973	0.410884	1.55567	1.85471	S6
cassava4.1_002458M	AT1G02660	ALPHA/BETA-HYDROLASES SUPERFAMILY PROTEIN	0	2.00978	1.36138	2.0521	2.12559	2.81114	S6
cassava4.1_004098M	AT3G52430	ALPHA/BETA-HYDROLASES SUPERFAMILY PROTEIN	0	0.708761	0.633292	0.812868	0.945608	1.12506	S6
cassava4.1_032916M	AT3G30380	ALPHA/BETA-HYDROLASES SUPERFAMILY PROTEIN	0	0.824483	0.795185	0.876645	1.25586	0.747001	S6
cassava4.1_013029M	AT3G18990	AP2/B3-LIKE TRANSCRIPTIONAL FACTOR FAMILY PROTEIN	0	0.283329	0.118493	0.554933	0.799004	1.09194	S6
cassava4.1_011871M	AT1G78440	ARABIDOPSIS THALIANA GIBBERELLIN 2-OXIDASE 1	0	3.54311	1.01293	0.137504	3.24914	3.1197	S6
cassava4.1_018287M	AT3G07490	ARF-GAP DOMAIN 11	0	2.149	2.43128	3.33152	4.05249	4.20829	S6
cassava4.1_029178M	AT1G10870	ARF-GAP DOMAIN 4	0	0.513289	0.368936	0.219835	1.02048	0.52667	S6
cassava4.1_002558M	AT4G34710	ARGININE DECARBOXYLASE 2	0	1.09119	1.10333	1.35705	1.69443	1.822	S6
cassava4.1_031603M	AT5G01830	ARM REPEAT SUPERFAMILY PROTEIN	0	1.34693	1.04348	0.899098	1.24025	1.33491	S6
cassava4.1_000015M	AT4G30990	ARM REPEAT SUPERFAMILY PROTEIN	0	0.815575	0.413594	0.168257	1.13665	0.456701	S6
cassava4.1_015356M	AT4G35000	ASCORBATE PEROXIDASE 3	0	1.36664	0.729792	1.48512	1.71638	1.87602	S6
cassava4.1_027646M	AT4G09010	ASCORBATE PEROXIDASE 4	0	0.660472	0.243425	0.568227	1.18434	0.993058	S6
cassava4.1_022665M	AT4G09010	ASCORBATE PEROXIDASE 4	0	0.635801	0.148088	0.476745	1.00295	0.931229	S6
cassava4.1_033858M	AT3G22910	ATPASE E1-E2 TYPE FAMILY PROTEIN / HALOACID DEHALOGENASE-LIKE HYDROLASE FAMILY PROTEIN	0	3.47258	3.07027	2.74593	4.41029	4.40365	S6
cassava4.1_013799M	AT5G61440	ATYPICAL CYS HIS RICH THIOREDOXIN 5	0	1.64007	0.708055	1.46514	2.33317	2.7935	S6
cassava4.1_000290M	AT1G75310	AUXIN-LIKE 1 PROTEIN	0	2.23036	1.38482	0.77349	1.88542	1.81118	S6
cassava4.1_018239M	AT2G18160	BASIC LEUCINE-ZIPPER 2	0	0.343692	-0.884168	-1.18902	1.66344	1.02793	S6
cassava4.1_014346M	AT1G25440	B-BOX TYPE ZINC FINGER PROTEIN WITH CCT DOMAIN	0	0.446786	-0.285425	0.577924	1.34897	1.26544	S6
cassava4.1_003430M	AT3G13750	BETA GALACTOSIDASE 1	0	0.62527	0.427392	0.729792	1.20583	1.14078	S6
cassava4.1_028433M	AT1G26560	BETA GLUCOSIDASE 40	0	1.57763	1.68217	1.21375	3.22486	2.23441	S6
cassava4.1_011286M	AT5G65640	BETA HLH PROTEIN 93	0	1.88784	0.14483	0.528871	1.61622	1.40376	S6
cassava4.1_004629M	AT1G02640	BETA-XYLOSIDASE 2	0	0.973942	0.621337	0.592445	1.34891	NaN	S6
cassava4.1_030144M	AT1G73830	BR ENHANCED EXPRESSION 3	0	2.75924	2.00992	0.473112	1.64034	2.38065	S6
cassava4.1_014696M	AT1G10070	BRANCHED-CHAIN AMINO ACID TRANSAMINASE 2	0	1.40801	0.603692	1.06888	1.52386	1.88998	S6
cassava4.1_012042M	AT1G10070	BRANCHED-CHAIN AMINO ACID TRANSAMINASE 2	0	1.17702	0.539928	0.802731	1.49319	1.73188	S6
cassava4.1_027382M	AT5G10970	C2H2 AND C2HC ZINC FINGERS SUPERFAMILY PROTEIN	0	1.59703	-0.257045	-1.3681	1.40327	0.986593	S6
cassava4.1_004466M	AT5G04870	CALCIUM DEPENDENT PROTEIN KINASE 1	0	0.787098	0.834954	0.917775	1.39923	1.58511	S6
cassava4.1_017854M	AT1G18210	CALCIUM-BINDING EF-HAND FAMILY PROTEIN	0	1.43771	1.04991	1.18326	2.2415	2.02478	S6
cassava4.1_005074M	AT5G44090	CALCIUM-BINDING EF-HAND FAMILY PROTEIN	0	0.923492	0.459956	0.368154	0.471135	1.05095	S6
cassava4.1_027277M	AT1G70810	CALCIUM-DEPENDENT LIPID-BINDING (CALB DOMAIN) FAMILY PROTEIN	0	1.03302	0.93742	1.71238	2.19944	2.04348	S6
cassava4.1_034465M	AT3G14590	CALCIUM-DEPENDENT LIPID-BINDING (CALB DOMAIN) FAMILY PROTEIN	0	1.30036	0.9536	0.89103	1.73027	1.9092	S6
cassava4.1_003849M	AT2G24300	CALMODULIN-BINDING PROTEIN	0	2.40498	1.92888	2.06757	2.37932	3.20495	S6
cassava4.1_003812M	AT2G24300	CALMODULIN-BINDING PROTEIN	0	1.97585	1.13606	1.25175	1.64948	1.95955	S6
cassava4.1_018372M	AT3G22930	CALMODULIN-LIKE 11	0	2.06485	0.7612	0.939302	2.05683	2.31589	S6
cassava4.1_005920M	AT4G25580	CAP160 PROTEIN	0	2.94248	3.30492	4.06267	5.7497	3.6402	S6
cassava4.1_008827M	AT3G58060	CATION EFFLUX FAMILY PROTEIN	0	0.792106	-0.0340126	0.682304	0.722991	1.10232	S6
cassava4.1_007907M	AT1G01140	CBL-INTERACTING PROTEIN KINASE 9	0	0.764346	0.815248	0.775514	1.36205	1.17671	S6
cassava4.1_012785M	AT5G53750	CBS DOMAIN-CONTAINING PROTEIN	0	1.705	1.2283	1.06516	2.41549	1.6457	S6
cassava4.1_025491M	AT4G36040	CHAPERONE DNAJ-DOMAIN SUPERFAMILY PROTEIN	0	1.09065	1.05513	0.793022	1.69198	1.21965	S6
cassava4.1_013463M	AT3G53460	CHLOROPLAST RNA-BINDING PROTEIN 29	0	0.710261	0.241352	1.05047	1.54834	1.43835	S6
cassava4.1_013496M	AT3G53460	CHLOROPLAST RNA-BINDING PROTEIN 29	0	0.5431	0.169668	0.864969	1.33451	1.17683	S6
cassava4.1_005426M	AT5G05010	CLATHRIN ADAPTOR COMPLEXES MEDIUM SUBUNIT FAMILY PROTEIN	0	1.43269	0.577441	0.463518	1.06454	1.27262	S6
cassava4.1_024589M	AT1G73165	CLAVATA3/ESR-RELATED 1	0	2.95652	2.70133	2.40447	2.95475	4.01021	S6
cassava4.1_007671M	AT3G02210	COBRA-LIKE PROTEIN 1 PRECURSOR	0	1.1564	1.11076	0.774334	1.15982	1.97402	S6
cassava4.1_013109M	AT5G10530	CONCANAVALIN A-LIKE LECTIN PROTEIN KINASE FAMILY PROTEIN	0	0.496513	0.518636	0.647913	0.896621	1.07039	S6
cassava4.1_002920M	AT4G04960	CONCANAVALIN A-LIKE LECTIN PROTEIN KINASE FAMILY PROTEIN	0	1.17913	0.256165	0.0729976	1.04775	1.0352	S6
cassava4.1_027980M	AT3G07650	CONSTANS-LIKE 9	0	0.823097	0.419862	0.837459	1.51758	1.63222	S6
cassava4.1_008554M	AT3G07650	CONSTANS-LIKE 9	0	0.741575	0.520749	1.33142	1.72875	1.56755	S6
cassava4.1_004463M	AT4G12420	CUPREDOXIN SUPERFAMILY PROTEIN	0	1.10729	0.238175	0.0535284	0.250355	0.983532	S6
cassava4.1_011343M	AT5G03330	CYSTEINE PROTEINASES SUPERFAMILY PROTEIN	0	0.890641	0.671112	1.03548	1.19074	1.60507	S6
cassava4.1_003687M	AT1G70520	CYSTEINE-RICH RLK (RECEPTOR-LIKE PROTEIN KINASE) 2	0	0.906352	0.774502	0.690104	1.39994	0.930321	S6
cassava4.1_010772M	AT1G63980	D111/G-PATCH DOMAIN-CONTAINING PROTEIN	0	0.587941	0.689389	0.694657	1.01028	0.979879	S6
cassava4.1_013607M	AT3G56930	DHHC-TYPE ZINC FINGER FAMILY PROTEIN	0	1.23567	0.245617	0.636172	0.96798	1.62209	S6
cassava4.1_016049M	AT3G56930	DHHC-TYPE ZINC FINGER FAMILY PROTEIN	0	1.17766	0.473527	0.608525	1.0397	1.52346	S6
cassava4.1_016067M	AT3G56930	DHHC-TYPE ZINC FINGER FAMILY PROTEIN	0	0.893828	0.50019	0.540623	1.06495	1.14496	S6
cassava4.1_000578M	AT3G05380	DIRP ;MYB-LIKE DNA-BINDING DOMAIN	0	0.406428	0.341417	0.373954	1.16285	0.502127	S6
cassava4.1_001711M	AT5G11350	DNASE I-LIKE SUPERFAMILY PROTEIN	0	0.708849	0.58938	0.367259	1.0371	0.645702	S6
cassava4.1_028393M	AT1G29160	DOF-TYPE ZINC FINGER DNA-BINDING FAMILY PROTEIN	0	0.976877	0.721154	0.405883	1.37812	1.33794	S6
cassava4.1_021792M	AT1G15860	DOMAIN OF UNKNOWN FUNCTION (DUF298)	0	2.3754	1.25072	0.734135	1.5567	2.35809	S6
cassava4.1_019651M	AT1G56220	DORMANCY/AUXIN ASSOCIATED FAMILY PROTEIN	0	1.39391	1.14744	1.62709	2.39964	1.76426	S6
cassava4.1_013681M	AT1G21680	DPP6 N-TERMINAL DOMAIN-LIKE PROTEIN	0	1.00956	1.34687	1.26195	2.16742	1.4461	S6
cassava4.1_002549M	AT1G21680	DPP6 N-TERMINAL DOMAIN-LIKE PROTEIN	0	0.891108	1.13383	1.18815	1.85834	1.18941	S6
cassava4.1_013849M	AT2G30580	DREB2A-INTERACTING PROTEIN 2	0	0.913646	0.912956	0.977829	1.5612	1.51944	S6
cassava4.1_007507M	AT2G30580	DREB2A-INTERACTING PROTEIN 2	0	0.871213	0.796598	0.779638	1.14978	1.30714	S6
cassava4.1_010699M	AT2G30580	DREB2A-INTERACTING PROTEIN 2	0	0.820975	0.913722	0.861876	1.44827	1.27423	S6
cassava4.1_029106M	AT5G35550	DUPLICATED HOMEODOMAIN-LIKE SUPERFAMILY PROTEIN	0	1.14097	0.909888	1.60331	1.9092	2.06274	S6
cassava4.1_010332M	AT4G37990	ELICITOR-ACTIVATED GENE 3-2	0	0.838024	0.877116	0.27035	1.74906	1.48553	S6
cassava4.1_023697M	AT1G28360	ERF DOMAIN PROTEIN 12	0	2.17514	1.54147	1.35597	2.13685	2.67597	S6
cassava4.1_014544M	AT5G44210	ERF DOMAIN PROTEIN 9	0	1.23695	0.665211	-0.507788	1.338	1.15898	S6
cassava4.1_003574M	AT5G59730	EXOCYST SUBUNIT EXO70 FAMILY PROTEIN H7	0	1.21841	1.40762	1.22052	1.96395	1.79726	S6
cassava4.1_005244M	AT4G30950	FATTY ACID DESATURASE 6	0	1.33554	1.32527	1.66721	1.99534	2.23094	S6
cassava4.1_007451M	AT5G05580	FATTY ACID DESATURASE 8	0	1.46764	0.78073	0.283092	1.45849	1.47134	S6
cassava4.1_017258M	AT1G61340	F-BOX FAMILY PROTEIN	0	2.02467	1.82346	1.13534	2.05891	1.73079	S6
cassava4.1_012572M	AT5G35700	FIMBRIN-LIKE PROTEIN 2	0	1.11477	0.482022	0.480265	0.836167	1.01021	S6
cassava4.1_001709M	AT4G25730	FTSJ-LIKE METHYLTRANSFERASE FAMILY PROTEIN	0	0.879706	0.705757	0.694836	1.05144	0.853197	S6
cassava4.1_001226M	AT1G03160	FZO-LIKE	0	0.706641	0.529971	0.923644	1.1615	1.25338	S6
cassava4.1_004284M	AT1G71360	GALACTOSE-BINDING PROTEIN	0	1.49354	1.24428	1.81414	2.03545	2.65221	S6
cassava4.1_005224M	AT3G01040	GALACTURONOSYLTRANSFERASE 13	0	1.52241	0.503959	0.901031	1.00705	1.80219	S6
cassava4.1_010840M	AT3G50760	GALACTURONOSYLTRANSFERASE-LIKE 2	0	1.03372	0.0712135	0.459641	1.22342	1.52767	S6
cassava4.1_025356M	AT3G06740	GATA TRANSCRIPTION FACTOR 15	0	0.773996	0.869161	1.2022	1.40256	1.07704	S6
cassava4.1_022929M	AT2G45050	GATA TRANSCRIPTION FACTOR 2	0	2.8949	0.633292	0.397912	2.14065	2.12098	S6
cassava4.1_012508M	AT2G16860	GCIP-INTERACTING FAMILY PROTEIN	0	1.66953	0.293724	0.349139	0.996895	1.06461	S6
cassava4.1_016909M	AT1G14060	GCK DOMAIN-CONTAINING PROTEIN	0	0.90381	0.743817	0.943359	1.32665	1.34318	S6
cassava4.1_010094M	AT1G29670	GDSL-LIKE LIPASE/ACYLHYDROLASE SUPERFAMILY PROTEIN	0	2.6935	3.09665	3.45431	4.19723	3.76806	S6
cassava4.1_021865M	AT5G55050	GDSL-LIKE LIPASE/ACYLHYDROLASE SUPERFAMILY PROTEIN	0	2.7189	3.36744	3.01117	3.9507	3.44735	S6
cassava4.1_009671M	AT2G27500	GLYCOSYL HYDROLASE SUPERFAMILY PROTEIN	0	1.18777	0.651867	0.54587	1.71326	1.19516	S6
cassava4.1_019581M	AT1G52980	GTP-BINDING FAMILY PROTEIN	0	0.366812	0.354791	0.638584	0.757791	1.10755	S6
cassava4.1_009127M	AT3G57550	GUANYLATE KINASE	0	0.885652	0.506907	0.556699	1.25767	1.24367	S6
cassava4.1_009665M	AT1G67970	HEAT SHOCK TRANSCRIPTION FACTOR A8	0	1.2492	0.365916	0.481506	0.549226	1.16922	S6
cassava4.1_006251M	AT2G19860	HEXOKINASE 2	0	1.20445	0.457332	0.383386	0.847436	1.09545	S6
cassava4.1_005952M	AT1G50460	HEXOKINASE-LIKE 1	0	0.718526	0.686254	0.600365	1.02141	1.3484	S6
cassava4.1_001673M	AT1G52150	HOMEOBOX-LEUCINE ZIPPER FAMILY PROTEIN / LIPID-BINDING START DOMAIN-CONTAINING PROTEIN	0	0.681764	0.214249	-0.176414	1.1737	0.154194	S6
cassava4.1_001771M	AT1G54710	HOMOLOG OF YEAST AUTOPHAGY 18 (ATG18) H	0	1.28871	0.861797	1.01814	1.18491	1.84607	S6
cassava4.1_000965M	AT1G54710	HOMOLOG OF YEAST AUTOPHAGY 18 (ATG18) H	0	1.26123	0.855591	0.857185	1.20013	1.66107	S6
cassava4.1_003670M	AT1G76490	HYDROXY METHYLGLUTARYL COA REDUCTASE 1	0	2.11763	1.50548	1.51576	2.69793	1.47768	S6
cassava4.1_004261M	AT1G76490	HYDROXY METHYLGLUTARYL COA REDUCTASE 1	0	2.30979	1.91858	1.45296	2.87054	1.40387	S6
cassava4.1_028501M	AT5G52430	HYDROXYPROLINE-RICH GLYCOPROTEIN FAMILY PROTEIN	0	0.553066	0.556993	0.815985	1.07704	1.16639	S6
cassava4.1_020127M	AT3G05550	HYPOXIA-RESPONSIVE FAMILY PROTEIN	0	1.63562	1.43707	1.61551	2.03439	2.0058	S6
cassava4.1_007760M	AT5G56660	IAA-LEUCINE RESISTANT (ILR)-LIKE 2	0	3.51468	2.85649	3.86383	4.92048	5.40803	S6
cassava4.1_005370M	AT1G55110	INDETERMINATE(ID)-DOMAIN 7	0	0.957617	0.321697	0.551491	1.03415	1.0197	S6
cassava4.1_029028M	AT5G11590	INTEGRASE-TYPE DNA-BINDING SUPERFAMILY PROTEIN	0	2.39317	1.35766	0.742351	1.9797	2.37228	S6
cassava4.1_015180M	AT5G07580	INTEGRASE-TYPE DNA-BINDING SUPERFAMILY PROTEIN	0	1.1516	0.316493	0.630592	1.13672	1.38106	S6
cassava4.1_012390M	AT2G47520	INTEGRASE-TYPE DNA-BINDING SUPERFAMILY PROTEIN	0	1.53162	0.197236	0.518938	1.33925	1.08454	S6
cassava4.1_014096M	AT1G19180	JASMONATE-ZIM-DOMAIN PROTEIN 1	0	1.57371	0.537246	0.484808	0.975043	1.14737	S6
cassava4.1_001067M	AT4G20400	JUMONJI 14	0	0.944933	0.601792	0.581978	1.81328	1.37585	S6
cassava4.1_002000M	AT3G02050	K+ UPTAKE TRANSPORTER 3	0	0.642193	0.630405	0.265317	1.67726	1.07929	S6
cassava4.1_005849M	AT1G29350	KINASE-RELATED PROTEIN OF UNKNOWN FUNCTION (DUF1296)	0	1.04656	0.620023	0.702037	1.00504	0.900258	S6
cassava4.1_013606M	AT2G27080	LATE EMBRYOGENESIS ABUNDANT (LEA) HYDROXYPROLINE-RICH GLYCOPROTEIN FAMILY	0	1.51929	0.854075	1.66993	1.8292	2.54762	S6
cassava4.1_014586M	AT2G01080	LATE EMBRYOGENESIS ABUNDANT (LEA) HYDROXYPROLINE-RICH GLYCOPROTEIN FAMILY	0	1.24141	-0.261016	0.16221	0.0107798	1.28753	S6
cassava4.1_018356M	AT1G01470	LATE EMBRYOGENESIS ABUNDANT PROTEIN	0	0.951066	0.730749	0.66421	1.55954	1.46723	S6
cassava4.1_001048M	AT3G14840	LEUCINE-RICH REPEAT TRANSMEMBRANE PROTEIN KINASE	0	0.854634	0.710702	0.846393	1.22299	0.920141	S6
cassava4.1_007891M	AT5G17690	LIKE HETEROCHROMATIN PROTEIN (LHP1)	0	1.11889	0.605968	0.491802	0.741489	0.883386	S6
cassava4.1_012667M	AT3G02550	LOB DOMAIN-CONTAINING PROTEIN 41	0	2.19909	0.875859	2.05714	4.31607	4.2087	S6
cassava4.1_002349M	AT4G28570	LONG-CHAIN FATTY ALCOHOL DEHYDROGENASE FAMILY PROTEIN	0	0.681494	0.463413	0.701948	0.97717	1.28244	S6
cassava4.1_007724M	AT2G47600	MAGNESIUM/PROTON EXCHANGER	0	0.835682	0.769179	0.626299	1.6947	1.01264	S6
cassava4.1_005115M	AT2G47600	MAGNESIUM/PROTON EXCHANGER	0	0.715806	0.599889	0.346872	1.85072	0.723602	S6
cassava4.1_007285M	AT4G34950	MAJOR FACILITATOR SUPERFAMILY PROTEIN	0	0.703809	-0.334425	0.966652	0.598175	1.92391	S6
cassava4.1_004025M	AT2G42880	MAP KINASE 20	0	1.2676	0.270948	0.266637	0.717912	1.05908	S6
cassava4.1_016266M	AT2G15890	MATERNAL EFFECT EMBRYO ARREST 14	0	1.5542	1.40806	1.49354	2.4187	1.93497	S6
cassava4.1_017408M	AT4G37300	MATERNAL EFFECT EMBRYO ARREST 59	0	0.847356	0.49293	0.457752	1.87716	1.34085	S6
cassava4.1_005117M	AT4G00290	MECHANOSENSITIVE ION CHANNEL PROTEIN	0	0.453017	0.38416	0.757194	0.799419	1.02786	S6
cassava4.1_001165M	AT5G61960	MEI2-LIKE PROTEIN 1	0	0.70982	0.444031	0.505383	0.698752	1.03907	S6
cassava4.1_001677M	AT5G61960	MEI2-LIKE PROTEIN 1	0	0.356256	0.490467	0.36446	1.07238	0.980391	S6
cassava4.1_000795M	AT4G04670	MET-10+ LIKE FAMILY PROTEIN / KELCH REPEAT-CONTAINING PROTEIN	0	0.80554	0.733094	0.884637	1.37384	1.31568	S6
cassava4.1_000220M	AT3G21250	MULTIDRUG RESISTANCE-ASSOCIATED PROTEIN 6	0	1.61367	1.74898	2.00784	2.87163	2.62253	S6
cassava4.1_012707M	AT5G16600	MYB DOMAIN PROTEIN 43	0	2.58195	2.28342	1.99675	3.29011	2.21723	S6
cassava4.1_009145M	AT5G07890	MYOSIN HEAVY CHAIN-RELATED	0	1.73405	0.677531	0.353097	1.1488	1.50711	S6
cassava4.1_026795M	AT1G30620	NAD(P)-BINDING ROSSMANN-FOLD SUPERFAMILY PROTEIN	0	0.619272	0.753776	0.980757	1.54784	1.64906	S6
cassava4.1_000922M	AT4G24020	NIN LIKE PROTEIN 7	0	0.972104	0.971442	0.96377	1.15471	1.54176	S6
cassava4.1_002083M	AT5G63320	NUCLEAR PROTEIN X1	0	0.75232	0.518233	0.659468	1.00533	0.491186	S6
cassava4.1_008912M	AT2G43240	NUCLEOTIDE-SUGAR TRANSPORTER FAMILY PROTEIN	0	1.48094	0.620868	0.422448	0.838347	1.39331	S6
cassava4.1_003586M	AT5G35570	O-FUCOSYLTRANSFERASE FAMILY PROTEIN	0	1.14084	0.505078	0.375067	1.09586	1.13021	S6
cassava4.1_006863M	AT5G55180	O-GLYCOSYL HYDROLASES FAMILY 17 PROTEIN	0	1.50126	1.06819	1.3544	2.79198	2.53025	S6
cassava4.1_014312M	AT4G36010	PATHOGENESIS-RELATED THAUMATIN SUPERFAMILY PROTEIN	0	1.62625	0.812129	0.381837	2.3223	2.10618	S6
cassava4.1_030858M	AT3G14040	PECTIN LYASE-LIKE SUPERFAMILY PROTEIN	0	1.94114	2.25629	1.77976	2.57168	3.41484	S6
cassava4.1_027933M	AT5G48140	PECTIN LYASE-LIKE SUPERFAMILY PROTEIN	0	1.95907	2.2357	1.80665	2.61051	3.3216	S6
cassava4.1_026560M	AT3G07840	PECTIN LYASE-LIKE SUPERFAMILY PROTEIN	0	1.76541	1.99008	1.09255	2.74943	3.29184	S6
cassava4.1_022220M	AT3G07840	PECTIN LYASE-LIKE SUPERFAMILY PROTEIN	0	1.72714	2.1968	1.62887	2.51291	3.09009	S6
cassava4.1_022207M	AT3G07830	PECTIN LYASE-LIKE SUPERFAMILY PROTEIN	0	1.29772	2.21008	1.23518	2.65938	3.06724	S6
cassava4.1_029000M	AT1G43100	PECTIN LYASE-LIKE SUPERFAMILY PROTEIN	0	1.72378	1.99186	1.58203	2.51521	3.06145	S6
cassava4.1_027590M	AT3G07820	PECTIN LYASE-LIKE SUPERFAMILY PROTEIN	0	1.28806	2.10956	1.03949	2.41895	3.0249	S6
cassava4.1_028825M	AT3G14040	PECTIN LYASE-LIKE SUPERFAMILY PROTEIN	0	1.26478	1.68082	0.711407	2.27375	2.7896	S6
cassava4.1_027889M	AT3G07840	PECTIN LYASE-LIKE SUPERFAMILY PROTEIN	0	1.49278	1.8166	1.15562	2.38598	2.69417	S6
cassava4.1_008588M	AT4G19420	PECTINACETYLESTERASE FAMILY PROTEIN	0	0.569491	0.578021	0.864652	1.23272	1.76303	S6
cassava4.1_026678M	AT3G02875	PEPTIDASE M20/M25/M40 FAMILY PROTEIN	0	0.463309	0.0378742	-0.239055	1.49088	0.475811	S6
cassava4.1_014310M	AT4G02860	PHENAZINE BIOSYNTHESIS PHZC/PHZF PROTEIN	0	0.753605	0.788268	0.977829	1.65741	1.35778	S6
cassava4.1_030131M	AT4G37870	PHOSPHOENOLPYRUVATE CARBOXYKINASE 1	0	0.090718	-1.16812	-0.228875	0.601601	0.117163	S6
cassava4.1_013895M	AT3G05170	PHOSPHOGLYCERATE MUTASE FAMILY PROTEIN	0	0.470407	0.0299829	0.462157	0.447844	1.17881	S6
cassava4.1_029271M	ATCG00680	PHOTOSYSTEM II REACTION CENTER PROTEIN B	0	1.65956	1.19749	0.495081	1.67166	2.36748	S6
cassava4.1_021092M	ATCG00680	PHOTOSYSTEM II REACTION CENTER PROTEIN B	0	1.14398	0.921132	0.615793	0.913569	1.27632	S6
cassava4.1_006938M	AT3G06960	PIGMENT DEFECTIVE 320	0	1.09727	-0.154891	-0.0664274	1.79622	0.576667	S6
cassava4.1_016531M	AT5G62360	PLANT INVERTASE/PECTIN METHYLESTERASE INHIBITOR SUPERFAMILY PROTEIN	0	2.17172	0.843662	-0.90212	1.95773	1.81779	S6
cassava4.1_034447M	AT1G12120	PLANT PROTEIN OF UNKNOWN FUNCTION (DUF863)	0	0.994	0.326192	0.540325	0.515612	1.38847	S6
cassava4.1_023569M	AT5G43950	PLANT PROTEIN OF UNKNOWN FUNCTION (DUF946)	0	1.02219	0.59388	1.04782	1.33857	0.59579	S6
cassava4.1_008739M	AT3G18710	PLANT U-BOX 29	0	0.831715	0.577151	1.14215	1.35913	1.56691	S6
cassava4.1_005731M	AT3G46780	PLASTID TRANSCRIPTIONALLY ACTIVE 16	0	0.751721	0.545178	1.23254	1.38554	1.37701	S6
cassava4.1_006229M	AT3G46780	PLASTID TRANSCRIPTIONALLY ACTIVE 16	0	0.787014	0.3421	0.537246	1.18903	0.835601	S6
cassava4.1_001284M	AT3G04260	PLASTID TRANSCRIPTIONALLY ACTIVE 3	0	1.05804	0.730314	0.770702	1.40245	0.964583	S6
cassava4.1_000249M	AT1G15520	PLEIOTROPIC DRUG RESISTANCE 12	0	1.18834	1.11257	1.44689	1.61499	1.7563	S6
cassava4.1_006541M	AT5G13700	POLYAMINE OXIDASE 1	0	1.51793	0.0890913	0.881273	0.867264	1.3589	S6
cassava4.1_022211M	AT5G27330	PREFOLDIN CHAPERONE SUBUNIT FAMILY PROTEIN	0	0.947629	0.738119	0.733962	1.27065	0.751978	S6
cassava4.1_027163M	AT3G19840	PRE-MRNA-PROCESSING PROTEIN 40C	0	1.23952	0.780226	0.767146	1.03189	1.02283	S6
cassava4.1_012447M	AT3G24550	PROLINE EXTENSIN-LIKE RECEPTOR KINASE 1	0	2.35341	2.15176	1.89297	3.60581	3.29726	S6
cassava4.1_009107M	AT3G24550	PROLINE EXTENSIN-LIKE RECEPTOR KINASE 1	0	1.02162	0.733615	0.592541	1.87287	1.82709	S6
cassava4.1_002473M	AT1G53050	PROTEIN KINASE SUPERFAMILY PROTEIN	0	2.0645	1.27834	1.26927	2.2098	2.30819	S6
cassava4.1_026233M	AT5G47070	PROTEIN KINASE SUPERFAMILY PROTEIN	0	0.761966	0.560421	0.707878	1.26201	1.5217	S6
cassava4.1_023924M	AT1G08720	PROTEIN KINASE SUPERFAMILY PROTEIN	0	1.15082	0.929488	0.632827	1.5212	1.36345	S6
cassava4.1_004583M	AT1G67580	PROTEIN KINASE SUPERFAMILY PROTEIN	0	1.31916	0.488823	0.876409	1.17957	1.31644	S6
cassava4.1_003099M	AT1G67580	PROTEIN KINASE SUPERFAMILY PROTEIN	0	1.14463	0.532367	0.711759	1.05596	1.16864	S6
cassava4.1_011274M	AT3G24540	PROTEIN KINASE SUPERFAMILY PROTEIN	0	0.926607	0.591584	0.715278	1.04656	1.12261	S6
cassava4.1_029778M	AT1G59650	PROTEIN OF UNKNOWN FUNCTION (DUF1336)	0	0.717561	0.602457	0.574731	1.20376	1.54577	S6
cassava4.1_013427M	AT5G39890	PROTEIN OF UNKNOWN FUNCTION (DUF1637)	0	2.83297	0.164014	0.655077	4.71153	3.97271	S6
cassava4.1_012647M	AT5G39890	PROTEIN OF UNKNOWN FUNCTION (DUF1637)	0	0.98703	-0.403733	-0.154731	2.57352	1.69336	S6
cassava4.1_031574M	AT1G72510	PROTEIN OF UNKNOWN FUNCTION (DUF1677)	0	0.132643	0.0899049	0.158466	0.226755	1.41722	S6
cassava4.1_016504M	AT1G05870	PROTEIN OF UNKNOWN FUNCTION (DUF1685)	0	0.925999	0.478609	-0.170881	1.25308	0.812704	S6
cassava4.1_018100M	AT5G47060	PROTEIN OF UNKNOWN FUNCTION (DUF581)	0	0.557876	-0.461561	0.1644	2.23309	2.0054	S6
cassava4.1_021932M	AT4G34320	PROTEIN OF UNKNOWN FUNCTION (DUF677)	0	1.46043	1.43568	2.1148	2.16582	2.86754	S6
cassava4.1_025196M	AT3G19330	PROTEIN OF UNKNOWN FUNCTION (DUF677)	0	0.154065	0.277747	-0.0203404	0.768841	1.33211	S6
cassava4.1_010533M	AT3G26020	PROTEIN PHOSPHATASE 2A REGULATORY B SUBUNIT FAMILY PROTEIN	0	0.931986	0.336169	0.509645	0.797262	1.00483	S6
cassava4.1_018259M	AT1G47380	PROTEIN PHOSPHATASE 2C FAMILY PROTEIN	0	1.03027	0.72465	1.14326	1.56686	2.00353	S6
cassava4.1_008119M	AT1G47380	PROTEIN PHOSPHATASE 2C FAMILY PROTEIN	0	1.25822	0.782409	0.842054	1.14633	1.38769	S6
cassava4.1_013399M	AT4G28400	PROTEIN PHOSPHATASE 2C FAMILY PROTEIN	0	1.25393	0.76562	0.229957	1.12525	1.09153	S6
cassava4.1_003013M	AT1G11300	PROTEIN SERINE/THREONINE KINASES;PROTEIN KINASES;ATP BINDING;SUGAR BINDING;KINASES;CARBOHYDRATE BINDING	0	0.656634	0.284988	0.362217	1.66839	0.803144	S6
cassava4.1_033432M	AT4G33520	P-TYPE ATP-ASE 1	0	0.370387	0.289008	0.536451	1.00978	0.581303	S6
cassava4.1_013653M	AT1G17710	PYRIDOXAL PHOSPHATE PHOSPHATASE-RELATED PROTEIN	0	1.7324	0.491699	0.182311	0.463832	0.802896	S6
cassava4.1_000096M	AT3G48430	RELATIVE OF EARLY FLOWERING 6	0	1.16002	0.772392	0.525468	1.38117	1.45444	S6
cassava4.1_026327M	AT3G02230	REVERSIBLY GLYCOSYLATED POLYPEPTIDE 1	0	0.554245	0.638491	0.353549	1.56667	1.17926	S6
cassava4.1_020254M	ATCG00490	RIBULOSE-BISPHOSPHATE CARBOXYLASES	0	0.76103	0.829444	0.384823	0.777115	1.26261	S6
cassava4.1_017330M	ATCG00490	RIBULOSE-BISPHOSPHATE CARBOXYLASES	0	0.794769	0.760093	0.444879	0.587557	1.23909	S6
cassava4.1_015751M	AT1G02610	RING/FYVE/PHD ZINC FINGER SUPERFAMILY PROTEIN	0	0.834226	0.126841	0.312897	0.214125	1.28149	S6
cassava4.1_014907M	AT3G47160	RING/U-BOX SUPERFAMILY PROTEIN	0	1.00425	0.311619	0.564134	2.93274	2.41746	S6
cassava4.1_007028M	AT5G01960	RING/U-BOX SUPERFAMILY PROTEIN	0	0.74992	0.262193	0.116232	0.155879	1.11982	S6
cassava4.1_027104M	AT5G17600	RING/U-BOX SUPERFAMILY PROTEIN	0	0.763497	0.619554	0.720979	1.04782	1.08631	S6
cassava4.1_006920M	AT2G19380	RNA RECOGNITION MOTIF (RRM)-CONTAINING PROTEIN	0	0.90134	0.790021	0.298658	2.09244	1.36166	S6
cassava4.1_012985M	AT2G19380	RNA RECOGNITION MOTIF (RRM)-CONTAINING PROTEIN	0	0.509341	0.802814	0.156397	1.69857	0.967685	S6
cassava4.1_014567M	AT3G54770	RNA-BINDING (RRM/RBD/RNP MOTIFS) FAMILY PROTEIN	0	0.767401	0.233888	0.614474	1.12281	1.0732	S6
cassava4.1_004255M	AT5G15270	RNA-BINDING KH DOMAIN-CONTAINING PROTEIN	0	1.1445	0.0697022	0.586789	0.61504	0.562181	S6
cassava4.1_024093M	AT5G67400	ROOT HAIR SPECIFIC 19	0	0.819832	0.385928	0.869792	1.05012	1.34801	S6
cassava4.1_001780M	AT2G34300	S-ADENOSYL-L-METHIONINE-DEPENDENT METHYLTRANSFERASES SUPERFAMILY PROTEIN	0	1.28422	0.302524	-0.0659742	1.03605	0.918005	S6
cassava4.1_012855M	AT4G35070	SBP (S-RIBONUCLEASE BINDING PROTEIN) FAMILY PROTEIN	0	1.64579	1.30276	1.60639	2.22672	2.29992	S6
cassava4.1_018399M	AT1G11350	S-DOMAIN-1 13	0	0.89933	1.10568	0.784504	1.98185	1.73561	S6
cassava4.1_032056M	AT1G11350	S-DOMAIN-1 13	0	0.795933	1.08726	0.658646	1.84125	1.37005	S6
cassava4.1_006702M	AT3G10040	SEQUENCE-SPECIFIC DNA BINDING TRANSCRIPTION FACTORS	0	2.82028	-0.486004	-0.164399	3.8753	3.1292	S6
cassava4.1_006705M	AT3G08720	SERINE/THREONINE PROTEIN KINASE 2	0	0.461843	0.399335	0.686882	1.07984	1.17594	S6
cassava4.1_002232M	AT5G55480	SHV3-LIKE 1	0	1.84732	0.83463	0.658646	1.19799	1.64071	S6
cassava4.1_002105M	AT5G55480	SHV3-LIKE 1	0	1.26237	0.657823	0.450274	0.94718	1.16337	S6
cassava4.1_001714M	AT1G11340	S-LOCUS LECTIN PROTEIN KINASE FAMILY PROTEIN	0	1.82481	1.1129	0.992551	1.66394	1.3151	S6
cassava4.1_001031M	AT4G03230	S-LOCUS LECTIN PROTEIN KINASE FAMILY PROTEIN	0	1.05651	0.383386	0.115433	0.935761	0.377179	S6
cassava4.1_010525M	AT1G60940	SNF1-RELATED PROTEIN KINASE 2.10	0	0.655535	0.555227	0.771463	1.31806	0.885652	S6
cassava4.1_015677M	AT2G06530	SNF7 FAMILY PROTEIN	0	0.510658	0.176961	0.267716	0.607768	1.03351	S6
cassava4.1_004277M	AT1G53210	SODIUM/CALCIUM EXCHANGER FAMILY PROTEIN / CALCIUM-BINDING EF HAND FAMILY PROTEIN	0	0.90381	0.884403	0.78902	1.30987	1.25689	S6
cassava4.1_012552M	AT5G61210	SOLUBLE N-ETHYLMALEIMIDE-SENSITIVE FACTOR ADAPTOR PROTEIN 33	0	0.828632	0.945907	0.91127	1.16781	1.2986	S6
cassava4.1_023313M	AT1G15760	STERILE ALPHA MOTIF (SAM) DOMAIN-CONTAINING PROTEIN	0	0.52677	0.23131	0.891108	0.669208	1.41873	S6
cassava4.1_002609M	AT1G53730	STRUBBELIG-RECEPTOR FAMILY 6	0	1.55719	0.590243	0.146655	0.754374	1.13152	S6
cassava4.1_002502M	AT5G67090	SUBTILISIN-LIKE SERINE ENDOPEPTIDASE FAMILY PROTEIN	0	2.16739	0.498047	0.291014	1.15607	1.4654	S6
cassava4.1_011130M	AT1G61680	TERPENE SYNTHASE 14	0	0.571822	0.146525	-1.15072	2.20038	-0.53952	S6
cassava4.1_009717M	AT4G17940	TETRATRICOPEPTIDE REPEAT (TPR)-LIKE SUPERFAMILY PROTEIN	0	1.21847	0.952334	1.53879	2.23585	1.6124	S6
cassava4.1_000193M	AT1G15290	TETRATRICOPEPTIDE REPEAT (TPR)-LIKE SUPERFAMILY PROTEIN	0	0.664392	0.388906	1.09167	1.10387	0.78266	S6
cassava4.1_003360M	AT2G29630	THIAMINC	0	1.80566	0.376957	0.485839	0.833497	0.563158	S6
cassava4.1_013723M	AT1G74950	TIFY DOMAIN/DIVERGENT CCT MOTIF FAMILY PROTEIN	0	1.60317	1.16556	1.47592	1.73591	1.87188	S6
cassava4.1_000638M	AT1G80490	TOPLESS-RELATED 1	0	0.673014	0.676177	0.667847	1.10581	0.405883	S6
cassava4.1_032952M	AT5G52030	TRAB FAMILY PROTEIN	0	1.32539	0.156008	-0.156016	1.2472	0.917164	S6
cassava4.1_006748M	AT5G05140	TRANSCRIPTION ELONGATION FACTOR (TFIIS) FAMILY PROTEIN	0	0.688673	0.588709	0.624241	1.1137	1.02418	S6
cassava4.1_001443M	AT5G46910	TRANSCRIPTION FACTOR JUMONJI (JMJ) FAMILY PROTEIN / ZINC FINGER (C5HC2 TYPE) FAMILY PROTEIN	0	1.43781	1.16137	1.57328	2.013	1.75253	S6
cassava4.1_002091M	AT1G04140	TRANSDUCIN FAMILY PROTEIN / WD-40 REPEAT FAMILY PROTEIN	0	1.07758	0.433707	0.473112	1.36295	1.26556	S6
cassava4.1_001099M	AT3G21540	TRANSDUCIN FAMILY PROTEIN / WD-40 REPEAT FAMILY PROTEIN	0	0.685806	0.936817	0.622649	1.03703	0.805375	S6
cassava4.1_008201M	AT4G38250	TRANSMEMBRANE AMINO ACID TRANSPORTER FAMILY PROTEIN	0	0.5144	0.242694	0.573956	0.733181	1.00173	S6
cassava4.1_007715M	AT5G01620	TRICHOME BIREFRINGENCE-LIKE 35	0	0.431463	0.326537	0.483364	0.739935	1.08093	S6
cassava4.1_000012M	AT1G70320	UBIQUITIN-PROTEIN LIGASE 2	0	0.554638	0.0207689	0.766129	1.07505	1.07259	S6
cassava4.1_010908M	AT1G12780	UDP-D-GLUCOSE/UDP-D-GALACTOSE 4-EPIMERASE 1	0	0.380064	0.284514	0.691802	0.570172	1.18872	S6
cassava4.1_006949M	AT1G24100	UDP-GLUCOSYL TRANSFERASE 74B1	0	0.509341	0.644779	-0.342269	2.39813	1.66102	S6
cassava4.1_003842M	AT5G04480	UDP-GLYCOSYLTRANSFERASE SUPERFAMILY PROTEIN	0	1.9252	0.733094	0.61551	0.964066	1.77631	S6
cassava4.1_024121M	AT1G12600	UDP-N-ACETYLGLUCOSAMINE (UAA) TRANSPORTER FAMILY	0	0.960067	0.557778	0.701505	0.821955	1.33193	S6
cassava4.1_026365M	AT2G41830	UNCHARACTERIZED PROTEIN	0	1.64367	0.921817	0.597793	2.08021	1.85439	S6
cassava4.1_003394M	AT3G04910	WITH NO LYSINE (K) KINASE 1	0	1.55856	0.542308	0.587077	0.900335	1.03386	S6
cassava4.1_020131M	AT4G10265	WOUND-RESPONSIVE FAMILY PROTEIN	0	1.12988	0.270948	0.45586	4.39906	3.84032	S6
cassava4.1_032974M	AT4G10265	WOUND-RESPONSIVE FAMILY PROTEIN	0	1.40974	-0.341172	0.0216219	3.88576	3.29864	S6
cassava4.1_020195M	AT4G10265	WOUND-RESPONSIVE FAMILY PROTEIN	0	1.13238	-0.669786	-0.993666	3.47668	3.10424	S6
cassava4.1_020376M	AT4G10270	WOUND-RESPONSIVE FAMILY PROTEIN	0	1.06723	1.05151	1.63905	2.52454	2.47936	S6
cassava4.1_011696M	AT1G80840	WRKY DNA-BINDING PROTEIN 40	0	2.66191	1.27816	1.39358	1.99212	2.47366	S6
cassava4.1_011894M	AT5G49520	WRKY DNA-BINDING PROTEIN 48	0	0.585347	0.543694	0.860128	1.31545	1.49216	S6
cassava4.1_024001M	AT1G62300	WRKY FAMILY TRANSCRIPTION FACTOR	0	1.51435	1.05381	1.6377	2.03675	2.18447	S6
cassava4.1_002763M	AT5G41110	SIMILAR TO UNKNOWN PROTEIN [ARABIDOPSIS THALIANA] (TAIR:AT3G26890.3); SIMILAR TO OS09G0509400 [ORYZA SATIVA (JAPONICA CULTIVAR-GROUP)] (GB:NP_001063629.1); SIMILAR TO OS08G0536100 [ORYZA SATIVA (JAPONICA CULTIVAR-GROUP)] (GB:NP_001062361.1); SIMILAR TO UN	0	0.654894	0.536351	0.403704	0.89173	1.0842	S6
cassava4.1_005982M	AT1G71110	SIMILAR TO UNKNOWN PROTEIN [ARABIDOPSIS THALIANA] (TAIR:AT2G12400.1); SIMILAR TO H0306F03.12 [ORYZA SATIVA (INDICA CULTIVAR-GROUP)] (GB:CAH68245.1); SIMILAR TO OS01G0121300 [ORYZA SATIVA (JAPONICA CULTIVAR-GROUP)] (GB:NP_001041875.1); SIMILAR TO OS02G0799	0	1.0513	0.692338	0.957469	1.66088	1.28315	S6
cassava4.1_007536M	AT4G19160	BINDING	0	0.754973	0.852558	0.859333	1.55351	1.69929	S6
cassava4.1_013257M	AT1G13990	SIMILAR TO OS03G0168200 [ORYZA SATIVA (JAPONICA CULTIVAR-GROUP)] (GB:NP_001049088.1)	0	0.474254	0.276794	0.533763	1.02112	1.14646	S6
cassava4.1_014343M	AT5G24890	NA	0	0.81492	0.831148	0.87688	1.42153	1.35146	S6
cassava4.1_014984M	NA	NA	0	1.70655	1.23622	1.07909	1.62541	1.86461	S6
cassava4.1_016161M	AT5G25110	CIPK25 (CBL-INTERACTING PROTEIN KINASE 25); KINASE	0	0.634315	0.581399	0.598365	2.22361	1.42369	S6
cassava4.1_018212M	NA	NA	0	1.45943	1.35592	0.817132	1.90049	0.448478	S6
cassava4.1_018345M	AT2G39855	NA	0	2.09933	2.03055	1.90196	3.57704	1.75514	S6
cassava4.1_018349M	NA	NA	0	1.07416	0.125651	0.706111	0.620305	1.17715	S6
cassava4.1_018807M	AT1G70780	SIMILAR TO UNKNOWN PROTEIN [ARABIDOPSIS THALIANA] (TAIR:AT1G23150.1); SIMILAR TO PUTATIVE SENESCENCE-ASSOCIATED PROTEIN [PISUM SATIVUM] (GB:BAB33412.1)	0	1.5655	0.870187	1.01614	1.62391	2.11902	S6
cassava4.1_018870M	AT2G42190	"SIMILAR TO UNKNOWN PROTEIN [ARABIDOPSIS THALIANA] (TAIR:AT3G57930.2); SIMILAR TO HMG-I AND HMG-Y, DNA-BINDING [MEDICAGO TRUNCATULA] (GB:ABE85991.1); CONTAINS INTERPRO DOMAIN HMG-I AND HMG-Y, DNA-BINDING; (INTERPRO:IPR000637)"	0	0.827575	0.664847	1.20239	1.36636	1.62345	S6
cassava4.1_018929M	AT4G32915	NA	0	0.884871	0.310573	0.647729	1.22497	0.658463	S6
cassava4.1_019008M	AT5G02160	NA	0	0.788936	0.386811	1.20721	1.28404	1.44207	S6
cassava4.1_019189M	AT2G01300	NA	0	2.04893	2.03386	2.73955	3.33838	4.14911	S6
cassava4.1_019223M	AT5G11070	NA	0	1.24349	1.57153	1.65929	2.21413	1.79506	S6
cassava4.1_019360M	AT3G52070	NA	0	1.41862	-0.706512	0.188021	0.0918014	0.763497	S6
cassava4.1_019553M	AT5G17280	NA	0	0.821792	0.562963	1.02638	1.19818	1.57643	S6
cassava4.1_019728M	AT2G46490	NA	0	0.748976	0.731705	0.916553	1.30176	1.66707	S6
cassava4.1_020050M	AT2G33390	NA	0	0.914488	0.587653	0.809003	1.04635	0.956057	S6
cassava4.1_020241M	NA	NA	0	1.6708	2.2545	1.95803	2.43861	2.882	S6
cassava4.1_020298M	NA	NA	0	0.572599	0.748032	0.77703	1.0597	0.949273	S6
cassava4.1_020352M	NA	NA	0	1.03766	0.670387	1.46884	2.94413	2.62412	S6
cassava4.1_020542M	NA	NA	0	0.452912	0.256165	0.173255	1.08685	0.553852	S6
cassava4.1_020769M	AT5G42190	ASK2 (ARABIDOPSIS SKP1-LIKE 2); UBIQUITIN-PROTEIN LIGASE	0	1.06667	0.438612	0.635058	0.94718	1.0297	S6
cassava4.1_020804M	NA	NA	0	0.965692	0.680324	1.20239	1.63882	0.990592	S6
cassava4.1_020835M	AT1G25275	NA	0	0.949049	0.233397	0.69964	0.930624	1.16717	S6
cassava4.1_021048M	AT2G34010	NA	0	1.04229	0.315798	0.444243	1.10561	0.837863	S6
cassava4.1_023149M	NA	NA	0	0.406319	0.464877	0.328836	0.449007	1.07806	S6
cassava4.1_027840M	NA	NA	0	0.77197	1.03689	-0.199255	1.45885	1.1169	S6
cassava4.1_030362M	NA	NA	0	1.37723	0.731705	1.39567	1.89006	1.08502	S6
cassava4.1_033262M	NA	NA	0	0.825948	0.57628	0.930699	0.91104	1.45691	S6
EMEC:1468	AT1G03990	ALCOHOL OXIDASE-RELATED	0	0.765195	0.829606	0.808673	1.32878	1.39314	S6
EMEC:9495	AT1G20030	PATHOGENESIS-RELATED THAUMATIN FAMILY PROTEIN	0	1.12922	0.475085	0.793521	1.00043	1.49467	S6
EMEC:21221	AT1G53050	PROTEIN KINASE FAMILY PROTEIN	0	1.91395	1.14012	1.14431	1.87074	2.18641	S6
EMEC:3595	AT1G53430	LEUCINE-RICH REPEAT FAMILY PROTEIN / PROTEIN KINASE FAMILY PROTEIN	0	1.33937	0.633013	0.813607	1.07403	1.30848	S6
EMEC:9782	AT2G16500	ADC1 (ARGININE DECARBOXYLASE 1)	0	1.38995	1.14796	1.60933	2.12651	2.33302	S6
EMEC:14555	AT2G19590	ACO1 (ACC OXIDASE 1); 1-AMINOCYCLOPROPANE-1-CARBOXYLATE OXIDASE	0	1.20696	-0.835214	-0.463549	3.65063	2.55314	S6
EMEC:13355	AT2G27080	HARPIN-INDUCED PROTEIN-RELATED / HIN1-RELATED / HARPIN-RESPONSIVE PROTEIN-RELATED	0	1.99164	1.63166	2.20257	2.54045	3.17828	S6
EMEC:4321	AT2G43200	DEHYDRATION-RESPONSIVE FAMILY PROTEIN	0	0.938248	0.542407	0.498864	1.20339	1.08454	S6
EMEC:19480	AT3G04260	PTAC3 (PLASTID TRANSCRIPTIONALLY ACTIVE3); DNA BINDING	0	0.848638	0.570269	0.619272	1.15575	0.725436	S6
EMEC:2429	AT3G07270	GTP CYCLOHYDROLASE I	0	0.879157	0.542803	0.354565	1.01078	1.04194	S6
EMEC:5556	AT3G07690	GLYCEROL-3-PHOSPHATE DEHYDROGENASE (NAD+)	0	1.15121	1.04949	1.10916	1.47581	1.56145	S6
EMEC:7922	AT3G21250	ATMRP6 (ARABIDOPSIS THALIANA MULTIDRUG RESISTANCE-ASSOCIATED PROTEIN 6)	0	1.43232	1.51904	1.80954	2.6318	2.28924	S6
EMEC:8778	AT3G62980	TIR1 (TRANSPORT INHIBITOR RESPONSE 1); UBIQUITIN-PROTEIN LIGASE	0	0.586212	0.262433	0.450697	0.724999	1.0782	S6
EMEC:13018	AT4G27270	QUINONE REDUCTASE FAMILY PROTEIN	0	0.471656	0.640621	0.706199	0.998701	1.27882	S6
EMEC:14848	AT4G30950	FAD6 (FATTY ACID DESATURASE 6); OMEGA-6 FATTY ACID DESATURASE	0	0.966357	0.804219	1.38532	1.48259	2.0403	S6
EMEC:2428	AT4G34710	ADC2 (ARGININE DECARBOXYLASE 2)	0	1.0554	1.00288	1.27161	1.7222	1.81365	S6
EMEC:3328	AT4G39260	"ATGRP8/GR-RBP8 (COLD, CIRCADIAN RHYTHM, AND RNA BINDING 1, GLYCINE-RICH PROTEIN 8); RNA BINDING"	0	1.52165	0.218719	0.432959	0.948003	1.27858	S6
EMEC:3556	AT5G17650	GLYCINE/PROLINE-RICH PROTEIN	0	0.769095	0.436268	0.598746	1.00827	1.1165	S6
EMEC:6285	AT5G35570	"SIMILAR TO UNKNOWN PROTEIN [ARABIDOPSIS THALIANA] (TAIR:AT2G37980.1); SIMILAR TO OS09G0442900 [ORYZA SATIVA (JAPONICA CULTIVAR-GROUP)] (GB:NP_001063294.1); SIMILAR TO PLANT PROTEIN FAMILY, PUTATIVE [MEDICAGO TRUNCATULA] (GB:ABE88136.1); CONTAINS INTERPRO	0	1.11816	0.173511	0.44297	0.686613	1.20458	S6
EMEC:15733	AT5G54110	ATMAMI (ARABIDOPSIS THALIANA MEMBRANE-ASSOCIATED MANNITOL-INDUCED); STRUCTURAL MOLECULE	0	1.28682	0.545771	-0.394032	0.463518	0.817378	S6
EMEC:8365	AT5G62270	SIMILAR TO MUCIN-RELATED [ARABIDOPSIS THALIANA] (TAIR:AT2G02880.1); SIMILAR TO UNKNOWN [HYACINTHUS ORIENTALIS] (GB:AAS20992.1); SIMILAR TO OS01G0801700 [ORYZA SATIVA (JAPONICA CULTIVAR-GROUP)] (GB:NP_001044542.1); SIMILAR TO OS03G0379400 [ORYZA SATIVA (JA	0	0.509138	0.590722	0.763072	0.990156	1.0404	S6
EMEC:1661	AT5G63050	EMB2759 (EMBRYO DEFECTIVE 2759)	0	0.67238	0.664392	0.796598	0.988194	1.03069	S6
EMEC:6507	AT5G65990	AMINO ACID TRANSPORTER FAMILY PROTEIN	0	0.457437	0.461843	0.560911	0.962512	1.22645	S6
cassava4.1_005130M	AT1G65840.1	POLYAMINE OXIDASE 4	0	0.863621	0.105678	0.0942361	0.95442	0.952334	S6
cassava4.1_012383M	AT4G38660	PATHOGENESIS-RELATED THAUMATIN SUPERFAMILY PROTEIN	0	0.695192	-0.328797	-1.09696	0.602077	0.131985	S6
cassava4.1_000766M	AT5G47820	P-LOOP CONTAINING NUCLEOSIDE TRIPHOSPHATE HYDROLASES SUPERFAMILY PROTEIN	0	1.84491	-0.0848233	-0.382137	-0.346665	1.07142	S6
cassava4.1_010861M	AT2G23790	PROTEIN OF UNKNOWN FUNCTION (DUF607)	0	-0.415807	-0.592267	-1.19661	0.372061	-0.456405	S6
cassava4.1_027081M	AT3G12955	SAUR-LIKE AUXIN-RESPONSIVE PROTEIN FAMILY	0	0.288063	-0.0928017	-0.328797	1.31464	-1.09881	S6
cassava4.1_020451M	NA	NA	0	1.27232	0.135535	0.012068	0.260869	0.341075	S6
cassava4.1_033688M	AT4G37810	NA	0	-0.786622	-1.09203	-1.21759	-0.137013	-0.234296	S6
EMEC:2285	AT5G42240	SCPL42 (SERINE CARBOXYPEPTIDASE-LIKE 42); SERINE CARBOXYPEPTIDASE	0	1.31609	0.1956	0.0486547	0.40621	0.192573	S6
cassava4.1_016590M	AT2G44740	CYCLIN P4;1	0	1.18072	0.478817	0.746227	0.725087	1.21897	S6
cassava4.1_001146M	AT2G23460	EXTRA-LARGE G-PROTEIN 1	0	1.37022	0.912956	0.849999	1.02219	1.37005	S6
cassava4.1_033866M	AT5G52020	INTEGRASE-TYPE DNA-BINDING SUPERFAMILY PROTEIN	0	4.21183	2.93546	2.63596	3.20546	4.08545	S6
cassava4.1_022330M	AT4G28850	XYLOGLUCAN ENDOTRANSGLUCOSYLASE/HYDROLASE 26	0	3.05115	2.01614	2.20445	2.52409	3.21526	S6
cassava4.1_017770M	AT4G33800	NA	0	0.529371	0.0086303	0.71984	0.372506	1.25617	S6

## Sheet: S7
List of the differentially expressed genes in seven (S1-S7) SOTA clusters.
ProbeSetID	KEGG ORTHOLOGY	BEST ARABIDOPSIS TAIR10 HIT SYMBOL	T1_vs_T1 Fold Change	T2_vs_T1 Fold Change	T3_vs_T1 Fold Change	T4_vs_T1 Fold Change	T5_vs_T1Fold Change	T6_vs_T1 Fold Change	Cluster
cassava4.1_001723M	AT4G34260	"1,2-ALPHA-L-FUCOSIDASES"	0	0.313826	0.685357	0.888227	0.843823	1.09545	S7
cassava4.1_019785M	AT5G51720	"2 IRON, 2 SULFUR CLUSTER BINDING"	0	-0.587706	0.217975	0.966504	0.847275	1.08882	S7
cassava4.1_010983M	AT3G57240	"BETA-1,3-GLUCANASE 3"	0	-0.558516	1.24884	2.89134	2.43994	3.13581	S7
cassava4.1_014867M	AT4G29890	"CHOLINE MONOOXYGENASE, PUTATIVE (CMO-LIKE)"	0	-1.43362	-0.0857417	-0.0534937	0.286763	0.22404	S7
cassava4.1_012971M	AT5G11730	"CORE-2/I-BRANCHING BETA-1,6-N-ACETYLGLUCOSAMINYLTRANSFERASE FAMILY PROTEIN"	0	0.341189	0.820077	1.19516	1.3589	1.41143	S7
cassava4.1_032565M	AT3G26300	"CYTOCHROME P450, FAMILY 71, SUBFAMILY B, POLYPEPTIDE 34"	0	0.235727	1.78689	3.35548	3.18731	3.57168	S7
cassava4.1_011188M	AT3G26300	"CYTOCHROME P450, FAMILY 71, SUBFAMILY B, POLYPEPTIDE 34"	0	0.353549	1.06067	1.73071	1.27441	2.0383	S7
cassava4.1_005972M	AT2G34500	"CYTOCHROME P450, FAMILY 710, SUBFAMILY A, POLYPEPTIDE 1"	0	0.731531	0.95888	1.99978	1.371	2.43898	S7
cassava4.1_005873M	AT5G52400	"CYTOCHROME P450, FAMILY 715, SUBFAMILY A, POLYPEPTIDE 1"	0	0.517931	0.303459	1.05255	1.29213	0.665393	S7
cassava4.1_006164M	AT2G45560	"CYTOCHROME P450, FAMILY 76, SUBFAMILY C, POLYPEPTIDE 1"	0	0.0746424	0.933648	1.32901	1.04089	0.325041	S7
cassava4.1_005428M	AT2G46660	"CYTOCHROME P450, FAMILY 78, SUBFAMILY A, POLYPEPTIDE 6"	0	-0.565118	0.563549	1.07382	0.068602	-0.586189	S7
cassava4.1_006099M	AT5G63450	"CYTOCHROME P450, FAMILY 94, SUBFAMILY B, POLYPEPTIDE 1"	0	0.324235	0.77703	1.83927	2.0754	2.24753	S7
cassava4.1_033581M	AT3G48520	"CYTOCHROME P450, FAMILY 94, SUBFAMILY B, POLYPEPTIDE 3"	0	-0.00665171	0.735262	0.717474	0.486457	1.04935	S7
cassava4.1_031032M	AT2G23180	"CYTOCHROME P450, FAMILY 96, SUBFAMILY A, POLYPEPTIDE 1"	0	0.617769	1.0966	1.53948	1.8901	2.10779	S7
cassava4.1_005858M	AT2G23180	"CYTOCHROME P450, FAMILY 96, SUBFAMILY A, POLYPEPTIDE 1"	0	0.369383	0.577731	0.93644	0.822281	1.50554	S7
cassava4.1_015274M	AT4G28190	"DEVELOPMENTAL REGULATOR, ULTRAPETALA"	0	0.568227	0.882134	1.57831	1.62957	1.64934	S7
cassava4.1_013467M	AT1G69490	"NAC-LIKE, ACTIVATED BY AP3/PI"	0	-0.180168	0.884949	1.33331	1.57119	1.61725	S7
cassava4.1_012382M	AT3G20910	"NUCLEAR FACTOR Y, SUBUNIT A9"	0	-0.565545	1.10541	1.69274	1.42643	0.123401	S7
cassava4.1_022353M	AT2G47810	"NUCLEAR FACTOR Y, SUBUNIT B5"	0	0.606253	1.69751	2.0969	2.19156	1.29219	S7
cassava4.1_002286M	AT1G12800	"NUCLEIC ACID-BINDING, OB-FOLD-LIKE PROTEIN"	0	0.238665	0.435735	0.677801	1.01607	0.822934	S7
cassava4.1_000483M	AT3G23670	"PHRAGMOPLAST-ASSOCIATED KINESIN-RELATED PROTEIN, PUTATIVE"	0	-0.483581	-0.303116	0.950842	0.127237	1.4443	S7
cassava4.1_015989M	AT2G32415	"POLYNUCLEOTIDYL TRANSFERASE, RIBONUCLEASE H FOLD PROTEIN WITH HRDC DOMAIN"	0	0.274292	0.449852	0.593688	1.09058	0.870739	S7
cassava4.1_018387M	AT5G26940	"POLYNUCLEOTIDYL TRANSFERASE, RIBONUCLEASE H-LIKE SUPERFAMILY PROTEIN"	0	-0.455416	0.38228	0.604925	0.862035	1.25786	S7
cassava4.1_025583M	AT4G24130	"PROTEIN OF UNKNOWN FUNCTION, DUF538"	0	-0.0182934	1.44047	2.21381	1.7904	2.54359	S7
cassava4.1_032242M	AT5G60680	"PROTEIN OF UNKNOWN FUNCTION, DUF584"	0	0.287354	0.685626	1.19396	0.718614	0.53037	S7
cassava4.1_015719M	AT5G43180	"PROTEIN OF UNKNOWN FUNCTION, DUF599"	0	-0.263612	2.34255	3.04878	2.7896	3.23294	S7
cassava4.1_010037M	AT2G41810	"PROTEIN OF UNKNOWN FUNCTION, DUF642"	0	-0.627939	1.29707	2.18492	1.90169	2.39953	S7
cassava4.1_000266M	AT1G10760	"PYRUVATE PHOSPHATE DIKINASE, PEP/PYRUVATE BINDING DOMAIN"	0	-0.0257644	-0.0117334	0.291132	1.05762	0.806035	S7
cassava4.1_015430M	AT4G24930	"THYLAKOID LUMENAL 17.9 KDA PROTEIN, CHLOROPLAST"	0	-0.421013	0.258097	0.611078	0.772224	1.13888	S7
cassava4.1_027847M	AT1G76690	12-OXOPHYTODIENOATE REDUCTASE 2	0	-0.30276	1.51177	2.20942	2.12221	2.62567	S7
cassava4.1_010097M	AT5G48020	2-OXOGLUTARATE (2OG) AND FE(II)-DEPENDENT OXYGENASE SUPERFAMILY PROTEIN	0	0.265797	0.296546	0.826599	0.990955	1.65627	S7
cassava4.1_010346M	AT2G30830	2-OXOGLUTARATE (2OG) AND FE(II)-DEPENDENT OXYGENASE SUPERFAMILY PROTEIN	0	-0.847362	0.224164	0.630592	0.866631	1.64136	S7
cassava4.1_009937M	AT3G11150	2-OXOGLUTARATE (2OG) AND FE(II)-DEPENDENT OXYGENASE SUPERFAMILY PROTEIN	0	-0.576906	0.0589399	1.09484	0.741316	1.3446	S7
cassava4.1_020889M	AT4G13400	2-OXOGLUTARATE (2OG) AND FE(II)-DEPENDENT OXYGENASE SUPERFAMILY PROTEIN	0	-0.201908	0.335826	0.541217	0.832364	1.16839	S7
cassava4.1_010125M	AT1G13740	ABI FIVE BINDING PROTEIN 2	0	0.532167	1.40354	1.78421	2.13681	0.628914	S7
cassava4.1_010019M	AT1G13740	ABI FIVE BINDING PROTEIN 2	0	0.117296	1.38962	2.12489	2.13711	-0.0114425	S7
cassava4.1_014807M	AT1G67080	ABSCISIC ACID (ABA)-DEFICIENT 4	0	0.436055	1.35721	2.10779	2.1113	2.6635	S7
cassava4.1_007514M	AT1G76990	ACT DOMAIN REPEAT 3	0	0.0603241	0.846955	1.12254	0.921893	1.09511	S7
cassava4.1_001724M	AT3G06810	ACYL-COA DEHYDROGENASE-RELATED	0	-0.0225369	0.389236	0.788602	1.012	1.07881	S7
[truncated: 718 more rows]
