# Supplementary material for: Reactive oxygen species regulate leaf pulvinus abscission zone cell separation in response to water-deficit stress in cassava
Source: Sci Rep. 2016 Feb 22;6:21542. doi: 10.1038/srep21542 (PMC4761936; doi:10.1038/srep21542)
Supplement: Supplemental Data S3 [file srep21542-s3.xls]

## Sheet: Sheet4
GO functional category enrichment among the seven clusters
GO Term	Count	p-Value	q-Value	Cluster
GO:0009734 auxin mediated signaling pathway	22	1.97425e-14	2.51294e-12	S1
GO:0055114 oxidation reduction	71	9.26e-12	7.5006e-10	S1
GO:0009926 auxin polar transport	10	1.27338e-07	7.56387e-06	S1
GO:0009414 response to water deprivation	15	1.28357e-05	0.000368924	S1
GO:0042744 hydrogen peroxide catabolism	5	0.0350289	0.115595	S1
GO:0009733 response to auxin stimulus	19	0.000338255	0.00602771	S1
GO:0009734 auxin mediated signaling pathway	6	0.0222164	0.0794216	S2
GO:0055114 oxidation reduction	73	1.13063e-16	2.49587e-14	S2
GO:0009414 response to water deprivation	11	0.000532957	0.00784335	S2
GO:0009611 response to wounding	14	3.18813e-06	0.0001188	S2
GO:0042744 hydrogen peroxide catabolism	6	0.00398551	0.0310029	S2
GO:0042631 cellular response to water deprivation	2	2.52807e-05	0.00125781	S3
GO:0009738 abscisic acid mediated signaling	3	0.000256876	0.00411001	S3
GO:0005992 trehalose biosynthesis	2	0.00058112	0.00625291	S3
GO:0046777 protein amino acid autophosphorylation	2	0.000625291	0.00625291	S3
GO:0050665 hydrogen peroxide biosynthesis	1	0.00522704	0.0154875	S3
GO:0006952 defense response	6	0.00137683	0.00688416	S3
GO:0009626 hypersensitive response	2	0.00214936	0.00904993	S3
GO:0009733 response to auxin stimulus	4	0.000140476	0.00198009	S4
GO:0009873 ethylene mediated signaling pathway	2	0.00746092	0.0280408	S4
GO:0010252 auxin homeostasis	1	0.0122626	0.0395746	S4
GO:0045454 cell redox homeostasis	1	0.11558	0.12248	S4
GO:0006979 response to oxidative stress	7	2.99438e-05	0.000913524	S5
GO:0010268 brassinosteroid homeostasis	2	0.000114171	0.00232072	S5
GO:0055114 oxidation reduction	13	0.000127004	0.00232072	S5
GO:0009611 response to wounding	4	0.00149677	0.0150425	S5
GO:0010150 leaf senescence	2	0.00170762	0.0156015	S5
GO:0006527 arginine catabolism	1	0.0110654	0.034971	S5
GO:0009446 putrescine biosynthesis	1	0.0138127	0.042713	S5
GO:0006596 polyamine biosynthesis	1	0.0435368	0.0946043	S5
GO:0009626 hypersensitive response	1	0.13473	0.184222	S5
GO:0042744 hydrogen peroxide catabolism	1	0.210709	0.239279	S5
GO:0006468 protein amino acid phosphorylation	8	0.0328452	0.0767662	S5
GO:0042631 cellular response to water deprivation	2	0.000114171	0.00232072	S5
GO:0009873 ethylene mediated signaling pathway	9	3.99527e-07	4.15508e-05	S6
GO:0009611 response to wounding	8	3.7629e-06	0.000195671	S6
GO:0006468 protein amino acid phosphorylation	20	2.0636e-05	0.000548555	S6
GO:0006527 arginine catabolism	2	0.00015528	0.00206159	S6
GO:0009446 putrescine biosynthesis	2	0.000257925	0.00268241	S6
GO:0005975 carbohydrate metabolism	17	0.000123199	0.00183038	S6
GO:0008295 spermidine biosynthesis	2	0.00139008	0.00997021	S6
GO:0042744 hydrogen peroxide catabolism	3	0.00959776	0.0358724	S6
GO:0055114 oxidation reduction	39	1.26425e-07	1.00056e-05	S7
GO:0009414 response to water deprivation	11	9.11379e-06	0.000420753	S7
GO:0006979 response to oxidative stress	13	5.81435e-05	0.00153388	S7
GO:0010150 leaf senescence	4	9.41933e-05	0.00237196	S7
GO:0009086 methionine biosynthesis	4	0.000158642	0.0032476	S7
GO:0009611 response to wounding	9	0.000164139	0.0032476	S7
GO:0009873 ethylene mediated signaling pathway	8	0.000910401	0.0102931	S7
GO:0042744 hydrogen peroxide catabolism	5	0.00263372	0.0184694	S7
GO:0042542 response to hydrogen peroxide	6	0.00271683	0.018814	S7
GO:0006561 proline biosynthesis	2	0.00634375	0.0349695	S7
GO:0005975 carbohydrate metabolism	26	0.000728117	0.00868199	S7

## Sheet: Sheet5
GO functional category enrichment among the seven clusters
GO Term	S1	S2	S3	S4	S5	S6	S7
GO:0005992 trehalose biosynthesis			0.00058112
GO:0006468 protein amino acid phosphorylation					0.0328452	2.0636e-05
GO:0006527 arginine catabolism					0.0110654	0.00015528
GO:0006561 proline biosynthesis							0.00634375
GO:0006596 polyamine biosynthesis					0.0435368
GO:0006952 defense response			0.00137683
GO:0006979 response to oxidative stress					2.99438e-05		5.81435e-05
GO:0008295 spermidine biosynthesis						0.00139008
GO:0009086 methionine biosynthesis							0.000158642
GO:0009414 response to water deprivation	1.28357e-05	0.000532957					9.11379e-06
GO:0009446 putrescine biosynthesis					0.0138127	0.000257925
GO:0009611 response to wounding		3.18813e-06			0.00149677	3.7629e-06	0.000164139
GO:0009626 hypersensitive response			0.00214936		0.13473
GO:0009733 response to auxin stimulus	0.000338255
GO:0009734 auxin mediated signaling pathway	1.97425e-14	0.0222164
GO:0009738 abscisic acid mediated signaling			0.000256876
GO:0009873 ethylene mediated signaling pathway				0.00746092		3.99527e-07	0.000910401
GO:0009926 auxin polar transport	1.27338e-07
GO:0010150 leaf senescence					0.00170762		9.41933e-05
GO:0010252 auxin homeostasis				0.0122626
GO:0010268 brassinosteroid homeostasis					0.000114171
GO:0042542 response to hydrogen peroxide							0.00271683
GO:0042631 cellular response to water deprivation			2.52807e-05		0.000114171
GO:0042744 hydrogen peroxide catabolism	0.0350289	0.00398551			0.210709	0.00959776	0.00263372
GO:0045454 cell redox homeostasis				0.11558
GO:0046777 protein amino acid autophosphorylation			0.000625291
GO:0050665 hydrogen peroxide biosynthesis			0.00522704
GO:0055114 oxidation reduction	9.26e-12	1.13063e-16			0.000127004		1.26425e-07
GO:0005975 carbohydrate metabolism						0.000123199	0.000728117

## Sheet: log10
GO functional category enrichment among the seven clusters
GO Term	S1	S2	S3	S4	S5	S6	S7
GO:0005992 trehalose biosynthesis			3.23573
GO:0006468 protein amino acid phosphorylation					1.48353	4.68537
GO:0006527 arginine catabolism					1.95603	3.80888
GO:0006561 proline biosynthesis							2.19765
GO:0006596 polyamine biosynthesis					1.36114
GO:0006952 defense response			2.86112
GO:0006979 response to oxidative stress					4.52369		4.2355
GO:0008295 spermidine biosynthesis						2.85696
GO:0009086 methionine biosynthesis							3.79958
GO:0009414 response to water deprivation	4.89158	3.27331					5.0403
GO:0009446 putrescine biosynthesis					1.85972	3.58851
GO:0009611 response to wounding		5.49646			2.82485	5.42448	3.78479
GO:0009626 hypersensitive response			2.66769		0.870537
GO:0009733 response to auxin stimulus	3.47076
GO:0009734 auxin mediated signaling pathway	13.7046	1.65333
GO:0009738 abscisic acid mediated signaling			3.59028
GO:0009873 ethylene mediated signaling pathway				2.12721		6.39845	3.04077
GO:0009926 auxin polar transport	6.89504
GO:0010150 leaf senescence					2.76761		4.02598
GO:0010252 auxin homeostasis				1.91142
GO:0010268 brassinosteroid homeostasis					3.94244
GO:0042542 response to hydrogen peroxide							2.56594
GO:0042631 cellular response to water deprivation			4.59721		3.94244
GO:0042744 hydrogen peroxide catabolism	1.45557	2.39952			0.676317	2.01783	2.57943
GO:0045454 cell redox homeostasis				0.937118
GO:0046777 protein amino acid autophosphorylation			3.20392
GO:0050665 hydrogen peroxide biosynthesis			2.28174
GO:0055114 oxidation reduction	11.0334	15.9467			3.89618		6.89817
GO:0005975 carbohydrate metabolism						3.90939	3.1378
